# Supplementary material for: A cyclic pyrrole-imidazole polyamide reduces pathogenic RNA in CAG/CTG triplet repeat neurological disease models
Source: J Clin Invest. 2023 Nov 15;133(22):e164792. doi: 10.1172/JCI164792 (PMC10645379; doi:10.1172/JCI164792)
Supplement: Supplemental data set 1 [file jci-133-164792-s140.xlsx]

## Sheet: Sheet1
Gene symbol	baseMean	log2FoldChange(cPIP/Veh)	lfcSE	stat	pvalue	padj
RN7SL2	593.565	2.59403	0.845778	-3.06704	0.00216193	0.0973879		Supplementary File 1. Summary of RNA-Seq data on Supplementary Figure 3A.
FAM225B	36.2534	2.81003	0.9561	-2.93905	0.00329215	0.0973879		Changes in gene expression between vehicle- and cPIP-treated normal fibroblasts after normilzed by spike-in controls.
NEDD8-MDP1	54.8237	4.67828	1.65314	-2.82993	0.00465583	0.0973879
HIF1A	2271.85	2.26946	0.823292	-2.75657	0.0058411	0.0973879
RN7SL1	791.401	2.28072	0.849814	-2.68379	0.00727937	0.0973879
LOC100499484-C9ORF174	37.8534	2.56167	0.955766	-2.68022	0.00735728	0.0973879
STARD4-AS1	166.573	2.12219	0.809209	-2.62255	0.00872748	0.0973879
ZDBF2	46.1536	2.22886	0.851412	-2.61784	0.00884879	0.0973879
ZNF844	42.2512	2.30666	0.894357	-2.57913	0.00990495	0.0973879
ZMYM1	85.2703	2.30929	0.897284	-2.57365	0.0100632	0.0973879
BMS1P6	60.0886	2.13116	0.833382	-2.55724	0.0105506	0.0973879
STARD4	300.165	2.04796	0.804919	-2.5443	0.0109496	0.0973879
GSN-AS1	61.4183	2.21718	0.873242	-2.53903	0.0111162	0.0973879
NOCT	84.2883	2.16529	0.853902	-2.53575	0.0112206	0.0973879
LOC100506123	96.0245	2.22748	0.879028	-2.53403	0.0112759	0.0973879
SMG1P1	66.9908	2.54325	1.00935	-2.51969	0.011746	0.0973879
ZNF471	97.5362	2.10378	0.835196	-2.5189	0.0117722	0.0973879
ZNF284	36.8166	2.38067	0.952615	-2.49909	0.0124514	0.0973879
SHPRH	48.725	2.16291	0.866327	-2.49664	0.0125375	0.0973879
MYSM1	121.017	2.07093	0.830412	-2.49386	0.0126362	0.0973879
CDK8	122.7	2.14113	0.860234	-2.48901	0.01281	0.0973879
AGAP5	97.7786	2.06278	0.830817	-2.48283	0.0130342	0.0973879
ZNF614	48.7014	2.12717	0.85761	-2.48035	0.0131253	0.0973879
LOC729218	137.425	2.08589	0.8422	-2.47672	0.0132595	0.0973879
NPHP3-ACAD11	42.6962	2.26584	0.914942	-2.47648	0.0132684	0.0973879
RDH5	122.689	2.07651	0.83933	-2.47401	0.0133606	0.0973879
DGKH	127.221	2.0939	0.848273	-2.46843	0.0135707	0.0973879
PPTC7	80.902	2.02355	0.819928	-2.46797	0.0135883	0.0973879
MTRNR2L9	33.5871	2.82543	1.14722	-2.46284	0.0137841	0.0973879
EGFL8	62.4328	2.17899	0.886194	-2.45882	0.0139393	0.0973879
KIAA0754	263.897	2.05677	0.836651	-2.45834	0.0139582	0.0973879
KCNA7	160.527	2.15198	0.875899	-2.45688	0.014015	0.0973879
NUP160	276.534	2.0358	0.829728	-2.45357	0.0141445	0.0973879
PRIM1	42.6137	2.23894	0.913107	-2.452	0.0142065	0.0973879
HACE1	89.0687	2.11581	0.86328	-2.4509	0.0142501	0.0973879
AP3S2	557.239	2.05	0.83868	-2.44432	0.0145126	0.0973879
ZDHHC17	286.735	1.95508	0.801248	-2.44004	0.0146858	0.0973879
RABL2A	65.9932	2.13211	0.878129	-2.42802	0.0151816	0.0973879
YTHDC2	202.461	1.91519	0.789853	-2.42474	0.0153192	0.0973879
AP4E1	287.476	1.99324	0.823294	-2.42105	0.0154758	0.0973879
C1orf204	40.6927	2.2933	0.947633	-2.42003	0.0155191	0.0973879
OR2A9P	46.388	2.62546	1.08568	-2.41825	0.0155953	0.0973879
ZNF625	37.681	2.2215	0.918895	-2.41758	0.0156241	0.0973879
LRRC37A2	394.322	1.99191	0.82432	-2.41643	0.0156737	0.0973879
KANSL1L	42.1666	2.21717	0.918322	-2.41437	0.0157624	0.0973879
SGIP1	212.058	2.01828	0.836104	-2.4139	0.0157826	0.0973879
ZNF587	295.481	1.99118	0.825542	-2.41196	0.0158668	0.0973879
ZNF26	71.4047	2.12677	0.882272	-2.41056	0.015928	0.0973879
GINS3	62.7241	2.20386	0.914338	-2.41034	0.0159378	0.0973879
AGAP4	134.456	2.07183	0.860264	-2.40837	0.0160241	0.0973879
KBTBD7	52.0395	2.22093	0.922552	-2.40737	0.0160678	0.0973879
LOC146880	204.926	1.98244	0.82416	-2.4054	0.0161546	0.0973879
KIAA1147	134.973	1.99648	0.830171	-2.4049	0.0161768	0.0973879
GOLGA8A	183.412	1.94678	0.810458	-2.40207	0.0163026	0.0973879
ZNF700	89.0419	2.10166	0.876476	-2.39785	0.0164918	0.0973879
ROCK2	959.726	1.92472	0.803005	-2.3969	0.0165343	0.0973879
FAM83D	222.03	1.98794	0.829724	-2.39591	0.0165793	0.0973879
BTBD19	79.8378	2.12246	0.886195	-2.39503	0.016619	0.0973879
ZNF28	37.364	2.26755	0.946946	-2.39459	0.0166391	0.0973879
TRAPPC8	335.72	1.9198	0.802037	-2.39366	0.0166813	0.0973879
NUTM2A	56.3198	2.22198	0.92828	-2.39365	0.0166815	0.0973879
TBC1D8B	154.771	2.05566	0.859755	-2.39098	0.0168034	0.0973879
IGDCC4	100.64	2.0228	0.84609	-2.39076	0.0168136	0.0973879
PIK3CA	198.15	1.92882	0.806816	-2.39065	0.0168184	0.0973879
FAM179B	135.481	1.95825	0.820355	-2.38708	0.0169828	0.0973879
FN3K	59.9228	1.99626	0.839014	-2.37929	0.0173462	0.0973879
ISOC1	72.4866	2.04532	0.860091	-2.37803	0.0174053	0.0973879
FOXE1	59.7454	2.16168	0.909687	-2.37629	0.0174879	0.0973879
ZNF630	34.7339	2.15761	0.908307	-2.37542	0.0175291	0.0973879
DOPEY1	139.674	1.94737	0.820443	-2.37356	0.0176177	0.0973879
PCDHB16	92.6019	2.06606	0.871139	-2.37167	0.0177078	0.0973879
ZFR	1060.45	1.90207	0.802465	-2.37028	0.0177745	0.0973879
GPR39	34.918	2.24813	0.949142	-2.36859	0.0178559	0.0973879
LYPLA1	285.984	1.90886	0.806018	-2.36826	0.0178722	0.0973879
ZNF765	38.7874	2.16264	0.913348	-2.36781	0.0178935	0.0973879
BVES	397.153	1.91496	0.809166	-2.36659	0.0179529	0.0973879
GNPDA2	175.673	1.96795	0.831695	-2.36619	0.017972	0.0973879
LIG4	60.4239	2.03111	0.85849	-2.36591	0.017986	0.0973879
PPIP5K2	280.269	1.96996	0.832696	-2.36577	0.0179929	0.0973879
SOGA1	534.524	1.94549	0.822954	-2.36403	0.0180772	0.0973879
CD46	603.505	1.885	0.797828	-2.36266	0.0181443	0.0973879
NBPF25P	62.9427	2.16771	0.918237	-2.36073	0.0182389	0.0973879
NUP50-AS1	89.4465	2.08551	0.884173	-2.35872	0.0183382	0.0973879
RECQL	396.557	1.83301	0.77772	-2.35691	0.0184279	0.0973879
WDR47	383.81	1.93581	0.821733	-2.35577	0.0184846	0.0973879
SGMS2	189.258	1.87789	0.797298	-2.35531	0.0185071	0.0973879
ERCC6-PGBD3	296.428	1.9999	0.849669	-2.35374	0.0185856	0.0973879
FNIP1	218.092	1.93798	0.823495	-2.35335	0.018605	0.0973879
PER3	218.001	1.93875	0.824884	-2.35033	0.018757	0.0973879
CEP192	149.69	1.9571	0.832908	-2.34972	0.0187875	0.0973879
RARA-AS1	67.1141	2.07236	0.882647	-2.34789	0.0188801	0.0973879
IL15	41.5584	2.25517	0.960954	-2.3468	0.0189354	0.0973879
SH3TC2	60.7677	1.95655	0.834192	-2.34544	0.0190047	0.0973879
IL1RAP	89.3253	1.91944	0.818481	-2.34513	0.0190206	0.0973879
NRIP1	187.415	1.91773	0.817853	-2.34483	0.0190356	0.0973879
ZNF626	55.949	1.97025	0.840353	-2.34455	0.01905	0.0973879
ASXL2	233.414	1.92573	0.821509	-2.34414	0.0190709	0.0973879
ADAM9	2087.2	1.87311	0.799079	-2.34409	0.0190734	0.0973879
ABCA5	51.7333	2.09252	0.893343	-2.34234	0.019163	0.0973879
TANC1	352.769	1.8496	0.789642	-2.34233	0.0191639	0.0973879
FAM200A	87.7126	1.98267	0.846473	-2.34228	0.0191665	0.0973879
KRR1	326.179	1.87873	0.802282	-2.34174	0.0191943	0.0973879
PIANP	59.6291	2.07567	0.886403	-2.34168	0.0191972	0.0973879
TRIM34	114.107	1.98436	0.849056	-2.33713	0.0194322	0.0973879
PLAG1	127.959	1.90823	0.816748	-2.33638	0.0194716	0.0973879
IGIP	191.354	1.93785	0.829631	-2.33579	0.0195021	0.0973879
DDX60L	150.923	1.93527	0.828536	-2.33577	0.0195032	0.0973879
PHF10	152.158	1.94131	0.831336	-2.33517	0.0195347	0.0973879
LYSMD3	163.626	1.85639	0.795051	-2.33493	0.0195473	0.0973879
MIR143HG	51.7901	2.08412	0.892702	-2.33462	0.0195633	0.0973879
ERAP1	339.194	1.92759	0.825765	-2.33431	0.0195794	0.0973879
BRINP1	74.9781	2.04804	0.87738	-2.33426	0.0195819	0.0973879
GTF2H2B	199.253	2.00338	0.858696	-2.33305	0.0196457	0.0973879
ARSJ	433.467	1.86432	0.799672	-2.33135	0.0197348	0.0973879
FNIP2	229.561	1.91858	0.823113	-2.33088	0.0197596	0.0973879
RP2	197.953	1.90637	0.818074	-2.33031	0.0197896	0.0973879
ZNF621	458.814	1.86561	0.800627	-2.33018	0.0197966	0.0973879
GTF2IP20	46.8577	2.05756	0.883071	-2.33001	0.0198056	0.0973879
C9orf172	47.3117	2.0472	0.879006	-2.32899	0.0198596	0.0973879
ARHGAP11A	346.818	1.89881	0.815616	-2.32807	0.0199086	0.0973879
LGR4	541.858	1.88656	0.810701	-2.32708	0.0199612	0.0973879
OGFRL1	126.222	1.90983	0.821454	-2.32494	0.0200751	0.0973879
ATM	401.803	1.88996	0.813189	-2.32414	0.0201179	0.0973879
MTERF1	87.3267	2.10157	0.904432	-2.32363	0.0201451	0.0973879
ZNF737	42.8633	2.02599	0.871952	-2.32351	0.0201517	0.0973879
HNRNPH2	110.849	2.5014	1.07721	-2.32211	0.020227	0.0973879
KIAA1109	394.853	1.92671	0.830252	-2.32063	0.020307	0.0973879
ZNF550	81.1535	2.03511	0.877156	-2.32012	0.0203341	0.0973879
SOWAHC	156.759	1.93445	0.833842	-2.31993	0.0203448	0.0973879
QSER1	237.136	1.94898	0.840613	-2.31852	0.0204213	0.0973879
PLSCR4	132.959	1.88981	0.81594	-2.31611	0.0205524	0.0973879
TRIM6	79.1622	1.89732	0.819398	-2.3155	0.0205856	0.0973879
IBTK	587.506	1.86238	0.804335	-2.31543	0.0205896	0.0973879
MBLAC2	88.5542	1.97813	0.854488	-2.31499	0.0206133	0.0973879
ITGA10	108.9	1.99094	0.860647	-2.3133	0.020706	0.0973879
CRYBG3	155.017	1.86621	0.806937	-2.31271	0.0207385	0.0973879
RANBP2	1155.34	1.85562	0.802389	-2.31262	0.0207435	0.0973879
STAT4	46.2734	2.06384	0.892999	-2.31113	0.0208257	0.0973879
FAM91A1	279.509	1.85297	0.801879	-2.31079	0.0208446	0.0973879
KRIT1	252.114	1.89815	0.821443	-2.31075	0.0208467	0.0973879
RBL2	482.612	1.84029	0.796482	-2.31053	0.020859	0.0973879
RRP7BP	85.8369	2.00076	0.866222	-2.30976	0.0209017	0.0973879
PDE4B	560.342	1.85016	0.801091	-2.30955	0.0209129	0.0973879
FITM2	82.495	1.88439	0.815994	-2.30932	0.0209258	0.0973879
USP53	341.986	1.87094	0.810655	-2.30794	0.0210026	0.0973879
ZNF571-AS1	56.6728	2.08056	0.902186	-2.30613	0.0211035	0.0973879
MEG8	41.3036	2.16313	0.938206	-2.30561	0.0211326	0.0973879
IL1R1	1613.84	1.84302	0.799456	-2.30534	0.0211477	0.0973879
HSPE1-MOB4	33.7602	9.01302	3.90967	-2.30531	0.021149	0.0973879
HPS3	226.225	1.90443	0.826503	-2.3042	0.0212114	0.0973879
STXBP3	338.949	1.86846	0.810984	-2.30395	0.0212256	0.0973879
SMAD5	410.486	1.88686	0.819281	-2.30307	0.0212747	0.0973879
LEMD3	168.115	1.88874	0.820529	-2.30186	0.0213432	0.0973879
DMTF1	312.154	1.85419	0.805728	-2.30126	0.0213771	0.0973879
OSMR	742.692	1.89864	0.825097	-2.30111	0.0213852	0.0973879
NPIPB5	1349.22	1.9297	0.838782	-2.3006	0.0214143	0.0973879
ZNF736	52.9131	2.0575	0.894674	-2.29972	0.0214642	0.0973879
MTRNR2L2	900.861	1.93419	0.84113	-2.29952	0.0214756	0.0973879
SLC4A3	202.751	1.92706	0.838095	-2.29933	0.0214862	0.0973879
PLXNC1	215.711	1.9471	0.847011	-2.29879	0.0215166	0.0973879
PPAP2B	2983.93	1.83353	0.797679	-2.29858	0.021529	0.0973879
LOC103021295	119.957	1.8922	0.823417	-2.29799	0.0215624	0.0973879
SLC1A3	58.9676	2.12287	0.924324	-2.29667	0.0216375	0.0973879
FZD6	481.276	1.84609	0.80403	-2.29605	0.021673	0.0973879
ARL17A	300.397	1.91707	0.834946	-2.29604	0.0216733	0.0973879
KIDINS220	1158.15	1.88096	0.819598	-2.29498	0.0217344	0.0973879
TBC1D15	261.656	1.87552	0.817265	-2.29488	0.0217401	0.0973879
C17orf107	82.0843	2.03321	0.886089	-2.29459	0.0217566	0.0973879
CREBZF	248.227	1.76725	0.770455	-2.29378	0.0218032	0.0973879
LACC1	77.7727	1.98478	0.865688	-2.29272	0.0218642	0.0973879
NOTCH2NL	156.725	1.98346	0.865195	-2.2925	0.0218768	0.0973879
ZSCAN30	228.265	1.90877	0.832664	-2.29237	0.0218845	0.0973879
TCAF2	84.6623	2.05571	0.896794	-2.29229	0.0218888	0.0973879
SLC2A10	567.544	1.85076	0.80766	-2.29151	0.0219338	0.0973879
MARS2	37.0654	1.96555	0.857996	-2.29086	0.0219715	0.0973879
BLZF1	149.785	1.91906	0.837849	-2.29046	0.0219947	0.0973879
COL17A1	49.8517	2.08985	0.912575	-2.29006	0.0220176	0.0973879
ZNF84	174.807	1.86854	0.815965	-2.28997	0.022023	0.0973879
GALNT4	83.068	1.84515	0.805792	-2.28986	0.0220293	0.0973879
DPY19L4	268.021	1.81716	0.793638	-2.28966	0.0220408	0.0973879
CSGALNACT2	370.623	1.8296	0.799201	-2.28928	0.0220629	0.0973879
ZBTB6	144.862	1.86094	0.813119	-2.28865	0.0220999	0.0973879
DIS3	417.306	1.86662	0.815664	-2.28846	0.0221106	0.0973879
ASH1L	648.176	1.86404	0.814767	-2.28782	0.0221481	0.0973879
GNRH1	39.0616	2.22237	0.971394	-2.28781	0.0221485	0.0973879
SEC24D	1279.39	1.85333	0.810391	-2.28696	0.0221984	0.0973879
ZCCHC11	137.75	1.93294	0.845248	-2.28683	0.0222058	0.0973879
ZNF841	107.405	1.86505	0.815988	-2.28563	0.0222756	0.0973879
ZBTB41	141.944	1.87104	0.818798	-2.2851	0.0223068	0.0973879
ADAM10	1558.23	1.85813	0.813249	-2.28483	0.0223228	0.0973879
FGFR3	116.666	1.91786	0.839545	-2.2844	0.0223478	0.0973879
SCN8A	571.715	1.8987	0.8315	-2.28347	0.0224029	0.0973879
NUDT4P1	152.632	1.8819	0.824364	-2.28286	0.0224388	0.0973879
GNE	375.805	1.87144	0.819895	-2.28254	0.0224575	0.0973879
TRIQK	210.664	1.89471	0.830504	-2.2814	0.022525	0.0973879
RAPH1	1479.96	1.85488	0.81324	-2.28085	0.0225573	0.0973879
FAM45B	88.2763	1.95815	0.858717	-2.28032	0.0225889	0.0973879
APLNR	39.8103	2.0718	0.90869	-2.27998	0.0226086	0.0973879
PLEKHA1	283.705	1.87617	0.823419	-2.27851	0.0226962	0.0973879
SLX1A-SULT1A3	190.302	1.93038	0.847532	-2.27765	0.0227472	0.0973879
SLX1B-SULT1A4	190.302	1.93038	0.847532	-2.27765	0.0227472	0.0973879
DSE	827.003	1.84922	0.811959	-2.27748	0.0227578	0.0973879
MGARP	163.976	1.88033	0.826184	-2.27592	0.0228507	0.0973879
HLA-DMA	105.83	1.86019	0.817363	-2.27585	0.022855	0.0973879
TAF13	212.598	1.87334	0.82326	-2.27551	0.0228753	0.0973879
LRRC37A4P	191.834	1.87426	0.82375	-2.27528	0.0228893	0.0973879
IGF2BP1	346.406	1.8579	0.816598	-2.27516	0.0228961	0.0973879
LOC389906	121.331	1.90519	0.837468	-2.27494	0.0229094	0.0973879
MTM1	94.3748	1.94619	0.855807	-2.2741	0.0229599	0.0973879
LMAN1	2057.75	1.85239	0.815176	-2.27238	0.0230638	0.0973879
KLHL28	95.3961	1.94809	0.857593	-2.27158	0.0231118	0.0973879
IFI44	77.0317	1.88606	0.830496	-2.271	0.023147	0.0973879
CCDC14	375.842	1.82548	0.803926	-2.27071	0.0231645	0.0973879
CYP1B1	1028.78	1.85016	0.81483	-2.27061	0.0231707	0.0973879
GABPA	251.294	1.84913	0.814485	-2.2703	0.0231891	0.0973879
ARHGAP29	570.631	1.83992	0.810713	-2.26951	0.0232375	0.0973879
NDUFB2-AS1	34.7461	2.21425	0.976259	-2.2681	0.0233234	0.0973879
ZBTB33	167.514	1.97477	0.87072	-2.26797	0.0233309	0.0973879
DNAJB4	1272.42	1.79883	0.793238	-2.2677	0.0233474	0.0973879
SLC12A7	39.1202	2.01737	0.88962	-2.26767	0.0233491	0.0973879
NFAT5	994.928	1.84953	0.815655	-2.26754	0.0233575	0.0973879
AP5M1	278.808	1.91931	0.846442	-2.2675	0.0233597	0.0973879
MINPP1	243.357	1.86822	0.824284	-2.26647	0.0234224	0.0973879
DCK	189.393	1.83795	0.810948	-2.26643	0.0234252	0.0973879
COL12A1	18290.2	1.83603	0.81041	-2.26556	0.0234784	0.0973879
LOC613037	125.541	1.86314	0.822486	-2.26525	0.0234971	0.0973879
LATS1	266.701	1.82446	0.805508	-2.26498	0.0235136	0.0973879
ATG16L1	359.37	1.89056	0.834744	-2.26484	0.0235224	0.0973879
PKD2	1198.19	1.80529	0.797211	-2.26451	0.0235429	0.0973879
IFIT2	58.0777	1.96666	0.868504	-2.26442	0.0235483	0.0973879
ZNF829	60.9631	1.961	0.86604	-2.26433	0.0235538	0.0973879
ZNF433	70.4167	1.98061	0.874713	-2.2643	0.0235557	0.0973879
CLMP	1397.05	1.84591	0.81555	-2.26339	0.0236119	0.0973879
EDIL3	77.3774	1.93045	0.852905	-2.26338	0.0236123	0.0973879
ITGA6	1860.65	1.8209	0.804521	-2.26333	0.0236154	0.0973879
RNFT1	82.1121	1.85387	0.819127	-2.26323	0.0236217	0.0973879
MAN2A1	1101.1	1.82726	0.807436	-2.26304	0.0236333	0.0973879
RFX7	207.399	1.82133	0.804886	-2.26285	0.0236451	0.0973879
ZNF135	102.235	1.89165	0.836095	-2.26248	0.0236676	0.0973879
AHCTF1	445.258	1.82263	0.80567	-2.26226	0.0236816	0.0973879
CEP295	188.439	1.89172	0.836238	-2.26217	0.0236867	0.0973879
MAP4K3	210.051	1.80774	0.79929	-2.26168	0.0237174	0.0973879
GEN1	104.489	1.91479	0.846788	-2.26124	0.0237445	0.0973879
APOL6	314.536	1.88883	0.835419	-2.26094	0.0237632	0.0973879
ABI3BP	254.08	1.89666	0.838943	-2.26077	0.0237735	0.0973879
FAM24B	39.6905	2.08467	0.922359	-2.26015	0.023812	0.0973879
ARHGEF12	2230.63	1.83052	0.809932	-2.26009	0.0238157	0.0973879
STAG1	392.808	1.84434	0.816578	-2.25862	0.0239067	0.0973879
ZNF451	323.298	1.82583	0.808557	-2.25813	0.0239373	0.0973879
PRKAA1	807.106	1.84154	0.81567	-2.2577	0.0239641	0.0973879
SYNJ1	119.876	1.81357	0.803297	-2.25766	0.0239667	0.0973879
ITGA1	608.369	1.83319	0.812045	-2.2575	0.0239769	0.0973879
PPP4R1L	34.274	2.04506	0.905953	-2.25736	0.0239859	0.0973879
PRKRIR	402.204	1.83749	0.814017	-2.25731	0.0239889	0.0973879
C5orf24	581.18	1.81352	0.803474	-2.25709	0.0240022	0.0973879
CPED1	200.609	1.84043	0.815472	-2.25689	0.0240151	0.0973879
PJA2	1459.02	1.79778	0.796628	-2.25674	0.0240246	0.0973879
RECK	1072.7	1.81918	0.806436	-2.25582	0.0240817	0.0973879
PARP9	193.223	1.84867	0.819512	-2.25581	0.0240822	0.0973879
VPS50	172.254	1.86316	0.826155	-2.25522	0.0241197	0.0973879
NAA30	266.662	1.85661	0.823305	-2.25507	0.024129	0.0973879
2022-09-10	873.588	1.83728	0.814775	-2.25495	0.0241363	0.0973879
ARFGEF2	424.515	1.80731	0.801543	-2.25478	0.0241469	0.0973879
LINC01061	49.3359	2.08815	0.926134	-2.25469	0.0241526	0.0973879
CEP170	682.422	1.82016	0.807284	-2.25467	0.0241542	0.0973879
TMEM260	173.325	1.8052	0.800676	-2.25459	0.0241591	0.0973879
EAF1	301.066	1.85604	0.82328	-2.25445	0.0241678	0.0973879
DPP9-AS1	37.945	2.12719	0.943742	-2.25399	0.0241967	0.0973879
MYC	374.128	1.86882	0.829565	-2.25278	0.0242733	0.0973879
FGD6	112.055	1.89921	0.843451	-2.25171	0.0243407	0.0973879
BRAF	66.2893	1.88895	0.838913	-2.25166	0.0243439	0.0973879
NSG1	124.59	1.87632	0.833354	-2.25153	0.0243519	0.0973879
TGDS	63.145	1.88622	0.837749	-2.25153	0.024352	0.0973879
OCLN	34.7428	2.11522	0.939499	-2.25143	0.0243584	0.0973879
PIKFYVE	215.572	1.83241	0.814088	-2.25088	0.0243933	0.0973879
FGF7	2357.92	1.80014	0.799842	-2.25062	0.0244095	0.0973879
LINC00657	2623.28	1.80969	0.804512	-2.24943	0.0244854	0.0973879
EDRF1	151.547	1.88633	0.838706	-2.2491	0.0245063	0.0973879
DCTN4	799.392	1.84258	0.819338	-2.24886	0.0245211	0.0973879
TAF9B	241.444	1.83328	0.815243	-2.24875	0.0245286	0.0973879
KRTAP1-5	372.205	1.83133	0.814435	-2.24858	0.024539	0.0973879
SEC24A	315.23	1.84628	0.821307	-2.24798	0.0245776	0.0973879
IL6ST	1413.36	1.79814	0.799971	-2.24776	0.0245917	0.0973879
USPL1	214.282	1.87383	0.833655	-2.24772	0.0245938	0.0973879
ANKHD1-EIF4EBP3	547.142	1.92111	0.855034	-2.24682	0.0246512	0.0973879
FLVCR1	52.3853	2.11248	0.94039	-2.24639	0.0246789	0.0973879
N4BP1	636.804	1.84626	0.82189	-2.24636	0.0246807	0.0973879
PNPLA8	337.2	1.85621	0.826474	-2.24594	0.024708	0.0973879
SOS1	542.459	1.8359	0.817435	-2.24593	0.0247087	0.0973879
REV3L	467.269	1.80401	0.803291	-2.24577	0.0247189	0.0973879
SUSD2	142.851	1.92389	0.856808	-2.24542	0.0247414	0.0973879
DHRS4-AS1	147.164	1.79482	0.799362	-2.24532	0.0247475	0.0973879
G3BP2	1171.87	1.81241	0.807267	-2.24512	0.0247606	0.0973879
AFF4	1212.63	1.82166	0.811473	-2.24488	0.0247758	0.0973879
FBXO27	106.635	1.87451	0.835234	-2.24429	0.0248138	0.0973879
SATB1	104.804	1.91187	0.851918	-2.24419	0.0248201	0.0973879
AFF1	353.071	1.80103	0.802574	-2.24407	0.0248279	0.0973879
JRKL	152.679	1.86969	0.833564	-2.24301	0.0248963	0.0973879
PTPN11	1687.6	1.79622	0.800824	-2.24297	0.0248991	0.0973879
TRUB1	170.619	1.86228	0.830387	-2.24267	0.0249183	0.0973879
TPM3P9	106.795	1.94132	0.865675	-2.24255	0.024926	0.0973879
TCF12	456.874	1.83051	0.81629	-2.24247	0.0249309	0.0973879
C2orf16	34.8188	2.0957	0.934681	-2.24215	0.0249515	0.0973879
ZNF766	161.219	1.8603	0.829954	-2.24145	0.0249969	0.0973879
CLDN12	170.88	1.82307	0.813486	-2.24105	0.0250227	0.0973879
GLTSCR1L	316.561	1.87289	0.836376	-2.23929	0.0251372	0.0973879
STON1	187.517	1.89559	0.846642	-2.23895	0.0251591	0.0973879
GPRASP1	68.4307	1.9857	0.886922	-2.23886	0.0251648	0.0973879
XPO1	1029.62	1.8191	0.812509	-2.23886	0.0251649	0.0973879
ANGPT1	1263.08	1.79905	0.803721	-2.2384	0.0251953	0.0973879
ZNF551	41.0157	2.03188	0.907881	-2.23804	0.0252183	0.0973879
FCHO2	191.657	1.82823	0.81697	-2.23781	0.0252334	0.0973879
PTPN13	490.897	1.82075	0.813743	-2.2375	0.0252538	0.0973879
PPP4R2	77.184	1.90787	0.852708	-2.23743	0.0252585	0.0973879
SCYL2	270.164	1.79417	0.802073	-2.23691	0.0252919	0.0973879
F3	934.729	1.81316	0.810571	-2.23689	0.0252936	0.0973879
G2E3	134.567	1.85965	0.831386	-2.23681	0.0252989	0.0973879
CPT1A	1946.7	1.81021	0.809292	-2.23678	0.0253008	0.0973879
MED13L	1191.1	1.79707	0.80344	-2.23672	0.0253048	0.0973879
ZMYM2	412.16	1.82204	0.814628	-2.23666	0.0253088	0.0973879
ZNF528	206.017	1.87195	0.837107	-2.23621	0.0253377	0.0973879
FAM208B	226.721	1.85188	0.828309	-2.23574	0.0253689	0.0973879
C5orf51	502.079	1.85523	0.829857	-2.2356	0.025378	0.0973879
ETV3	66.7138	1.95922	0.876446	-2.23541	0.0253903	0.0973879
FYTTD1	707.963	1.80928	0.809548	-2.23493	0.0254222	0.0973879
KIAA0430	705.062	1.81806	0.81398	-2.23354	0.0255134	0.0973879
ETV1	84.8987	1.90814	0.854376	-2.23337	0.0255248	0.0973879
MPDZ	581.375	1.81419	0.812463	-2.23295	0.0255522	0.0973879
ZSCAN32	191.218	1.91647	0.858268	-2.23295	0.0255522	0.0973879
NR4A3	49.4766	1.90601	0.853757	-2.23249	0.0255825	0.0973879
GTF2A1	362.99	1.7862	0.800488	-2.23139	0.0256555	0.0973879
COPB1	2337.24	1.79548	0.804958	-2.23053	0.0257123	0.0973879
FUT8	606.215	1.81065	0.811768	-2.23051	0.0257137	0.0973879
DLAT	499.76	1.82659	0.818954	-2.2304	0.0257211	0.0973879
ERCC-00054	69.9745	1.85467	0.831652	-2.23011	0.0257402	0.0973879
ITGAV	985.86	1.77912	0.797804	-2.23002	0.0257463	0.0973879
FNDC3A	370.422	1.81387	0.813568	-2.22952	0.0257793	0.0973879
RBM7	330.491	1.78439	0.800482	-2.22914	0.0258046	0.0973879
SLC12A6	251.68	1.81066	0.812342	-2.22894	0.0258181	0.0973879
JKAMP	681.378	1.79801	0.80667	-2.22892	0.0258189	0.0973879
CLCN2	69.6619	1.95175	0.875814	-2.2285	0.0258472	0.0973879
USO1	1150.01	1.76083	0.790432	-2.22768	0.025902	0.0973879
FOXN2	108.923	1.92883	0.86588	-2.22759	0.0259079	0.0973879
DNAH14	36.1995	2.06652	0.927747	-2.22746	0.0259167	0.0973879
PDE5A	161.987	1.88004	0.844093	-2.22729	0.0259282	0.0973879
ANKRD13C	330.741	1.78579	0.801867	-2.22704	0.0259445	0.0973879
TMTC4	68.0697	1.95153	0.876612	-2.22622	0.0259996	0.0973879
PLOD2	1532.55	1.79007	0.804115	-2.22614	0.0260047	0.0973879
DCAF16	207.154	1.82444	0.819879	-2.22526	0.0260641	0.0973879
MTF1	373.379	1.81221	0.814478	-2.22499	0.0260819	0.0973879
KAT2B	110.144	1.85312	0.832889	-2.22493	0.0260858	0.0973879
LOC440300	96.064	1.7824	0.801172	-2.22475	0.0260983	0.0973879
TGFBR2	3134.02	1.78899	0.804236	-2.22446	0.0261175	0.0973879
ACADSB	133.858	1.87629	0.843519	-2.22437	0.0261239	0.0973879
FMR1	230.051	1.87157	0.841398	-2.22436	0.026124	0.0973879
EOGT	470.603	1.77627	0.79859	-2.22426	0.026131	0.0973879
NEDD9	289.812	1.85646	0.834741	-2.224	0.0261487	0.0973879
MDM2	1322.57	1.76409	0.793346	-2.22361	0.026175	0.0973879
PALLD	3806.17	1.79209	0.806183	-2.22293	0.0262207	0.0973879
USP24	583.603	1.81561	0.816805	-2.22282	0.0262279	0.0973879
LINC01547	104.042	1.90335	0.856619	-2.22193	0.0262878	0.0973879
MAPK6	856.195	1.77496	0.799146	-2.22108	0.0263459	0.0973879
HERC2P9	188.956	1.91315	0.861405	-2.22096	0.0263536	0.0973879
DOCK7	742.95	1.78697	0.804638	-2.22084	0.0263618	0.0973879
ETNK1	206.041	1.79491	0.808236	-2.22077	0.0263664	0.0973879
CPEB4	161.059	1.79571	0.808705	-2.22048	0.0263861	0.0973879
SLC33A1	343.374	1.77305	0.798576	-2.22027	0.0264007	0.0973879
TTC37	592.916	1.81342	0.816789	-2.22018	0.0264067	0.0973879
RAD17	280.865	1.80235	0.811802	-2.22018	0.0264067	0.0973879
WNT16	36.8883	1.93502	0.871582	-2.22013	0.0264101	0.0973879
ARL6IP6	123.885	1.93	0.869364	-2.22001	0.026418	0.0973879
RBM18	317.899	1.85016	0.833546	-2.21963	0.0264441	0.0973879
SLFN5	435.521	1.80045	0.811211	-2.21946	0.0264557	0.0973879
SC5D	641.152	1.77511	0.799815	-2.2194	0.0264596	0.0973879
NUP54	347.245	1.80199	0.811937	-2.21937	0.0264617	0.0973879
SLC25A43	497.295	1.79338	0.808156	-2.2191	0.0264797	0.0973879
ZFC3H1	569.466	1.79468	0.808781	-2.219	0.0264868	0.0973879
VAT1L	187.433	1.85212	0.83472	-2.21885	0.026497	0.0973879
LOC100507577	136.443	1.924	0.867272	-2.21845	0.026524	0.0973879
PDF	136.691	1.90793	0.860275	-2.21781	0.0265678	0.0973879
PRKY	447.737	1.81476	0.818353	-2.21757	0.0265841	0.0973879
HAS2	841.207	1.78446	0.804793	-2.21729	0.0266035	0.0973879
HUNK	118.602	1.89208	0.853396	-2.21711	0.0266153	0.0973879
UBXN2B	108.969	1.93745	0.873868	-2.21709	0.0266167	0.0973879
INTS6	301.806	1.78555	0.805455	-2.21683	0.026635	0.0973879
FAT4	267.268	1.754	0.791369	-2.21641	0.0266635	0.0973879
SARM1	272.712	1.85622	0.837498	-2.21638	0.0266654	0.0973879
DDX20	247.987	1.83172	0.826451	-2.21636	0.0266666	0.0973879
COMMD3-BMI1	406.19	1.84209	0.831134	-2.21636	0.026667	0.0973879
KIAA0196	601.724	1.8074	0.815486	-2.21634	0.026668	0.0973879
FAM212B	320.1	1.80262	0.813412	-2.21612	0.0266831	0.0973879
ANKRD50	429.704	1.82913	0.825542	-2.21567	0.0267139	0.0973879
TMOD3	755.836	1.79738	0.811313	-2.2154	0.0267327	0.0973879
USP54	174.942	1.88605	0.851366	-2.21532	0.0267382	0.0973879
SCOC	828.546	1.76925	0.798666	-2.21525	0.0267429	0.0973879
SIRT1	245.315	1.78064	0.803856	-2.21513	0.0267512	0.0973879
LAMA3	44.0119	2.0005	0.903106	-2.21513	0.0267514	0.0973879
MSH2	224.957	1.754	0.791987	-2.21469	0.0267817	0.0973879
RHOBTB3	592.61	1.79244	0.809591	-2.21401	0.0268279	0.0973879
YTHDF3	548.424	1.75317	0.792041	-2.21348	0.0268646	0.0973879
PMS2	212.317	1.81869	0.821663	-2.21343	0.0268679	0.0973879
PLEKHM3	223.457	1.83217	0.827759	-2.21342	0.0268689	0.0973879
PTGFR	302.51	1.81744	0.821147	-2.2133	0.0268772	0.0973879
PECR	106.147	1.9299	0.872013	-2.21316	0.0268868	0.0973879
SMYD4	174.25	1.83736	0.83021	-2.21312	0.0268893	0.0973879
USP15	399.809	1.80291	0.814671	-2.21305	0.026894	0.0973879
BMPR1A	389.131	1.8291	0.826511	-2.21304	0.026895	0.0973879
ERI1	182.576	1.83078	0.827314	-2.21292	0.0269035	0.0973879
NIPAL2	135.153	1.82973	0.826872	-2.21284	0.026909	0.0973879
CDK6	898.61	1.81279	0.819274	-2.21267	0.0269201	0.0973879
SEC23A	1479.27	1.78756	0.807939	-2.2125	0.0269324	0.0973879
DAAM1	259.607	1.80827	0.817412	-2.21219	0.0269535	0.0973879
JAK2	132.609	1.79617	0.811945	-2.21218	0.026954	0.0973879
FNBP1L	162.969	1.85015	0.836347	-2.21217	0.0269546	0.0973879
TSC22D2	678.843	1.78581	0.807309	-2.21205	0.0269632	0.0973879
CNNM4	140.708	1.87342	0.846917	-2.21204	0.0269637	0.0973879
ZBTB38	720.518	1.75701	0.794528	-2.21138	0.0270092	0.0973879
ADHFE1	58.4225	1.90076	0.859671	-2.21103	0.0270335	0.0973879
MBTPS2	333.617	1.75606	0.794232	-2.21102	0.0270346	0.0973879
LOC105274304	79.1404	1.94854	0.881399	-2.21074	0.027054	0.0973879
TMEM192	267.115	1.78065	0.805703	-2.21005	0.0271015	0.0973879
ANO6	1368.11	1.77365	0.802549	-2.21002	0.027104	0.0973879
JMY	218.234	1.84008	0.832911	-2.20921	0.0271598	0.0973879
ALDH1L2	1734.7	1.80979	0.819214	-2.20918	0.0271624	0.0973879
ESM1	54.4427	1.89123	0.8561	-2.20913	0.0271658	0.0973879
FMN1	292.244	1.77869	0.805181	-2.20906	0.0271707	0.0973879
ADGRL2	381.55	1.77693	0.804405	-2.209	0.0271749	0.0973879
MCFD2	4442.62	1.76955	0.801111	-2.20887	0.0271836	0.0973879
LUM	8243.48	1.7564	0.795196	-2.20876	0.0271913	0.0973879
ZEB2	785.91	1.75122	0.792861	-2.20873	0.0271933	0.0973879
DST	5227.82	1.76712	0.800106	-2.2086	0.0272021	0.0973879
NEK4	98.6773	1.78028	0.806144	-2.20839	0.027217	0.0973879
EXOC8	205.357	1.78635	0.808893	-2.20838	0.0272175	0.0973879
PARD6G	151.121	1.89103	0.856318	-2.20833	0.0272212	0.0973879
BMP2K	221.964	1.82104	0.824662	-2.20823	0.0272283	0.0973879
TRAM1	3350.12	1.7885	0.809967	-2.20812	0.0272361	0.0973879
RB1	296.318	1.76398	0.798911	-2.20798	0.0272457	0.0973879
PCF11	278.714	1.80826	0.818983	-2.20794	0.0272487	0.0973879
RNF215	270.688	1.82861	0.828215	-2.20789	0.0272518	0.0973879
TSPYL2	777.077	1.82281	0.825752	-2.20746	0.0272822	0.0973879
CEP57L1	113.423	1.80023	0.81558	-2.2073	0.0272931	0.0973879
SNAPC3	606.234	1.81225	0.821052	-2.20722	0.0272984	0.0973879
ZC3H11A	1752.62	1.7889	0.810505	-2.20715	0.0273038	0.0973879
NUDCD1	246.671	1.85834	0.842049	-2.20692	0.0273196	0.0973879
DTWD1	443.093	1.79163	0.811904	-2.2067	0.0273347	0.0973879
SMAD4	1037.73	1.76285	0.798913	-2.20657	0.0273444	0.0973879
TTC14	279.532	1.82338	0.826394	-2.20644	0.0273534	0.0973879
LTN1	214.012	1.75529	0.79556	-2.20636	0.0273585	0.0973879
TTTY15	91.5069	1.81132	0.820961	-2.20634	0.0273602	0.0973879
SNX30	397.653	1.80963	0.820254	-2.20618	0.0273711	0.0973879
NOTCH2	2349.57	1.79636	0.814301	-2.20601	0.0273831	0.0973879
ME2	319.931	1.80748	0.819438	-2.20576	0.027401	0.0973879
LONRF1	79.1747	1.88515	0.854651	-2.20575	0.0274013	0.0973879
ZFYVE16	224.41	1.79662	0.814596	-2.20553	0.0274168	0.0973879
APAF1	259.051	1.80281	0.817444	-2.20543	0.0274242	0.0973879
THOC1	254.982	1.86851	0.847334	-2.20517	0.0274424	0.0973879
VGLL3	1500.72	1.77711	0.805901	-2.20513	0.0274453	0.0973879
SLC35B3	481.959	1.82311	0.826846	-2.20489	0.0274617	0.0973879
FN1	231542	1.77567	0.80534	-2.20487	0.027463	0.0973879
PTCD2	142.558	1.89185	0.85829	-2.20421	0.0275097	0.0973879
NCOA2	55.6415	1.83302	0.831682	-2.204	0.0275245	0.0973879
VPS13C	304.579	1.77788	0.80676	-2.20373	0.0275433	0.0973879
ZNF470	131.949	1.87105	0.849059	-2.20367	0.0275474	0.0973879
C2orf88	80.4411	1.82896	0.829982	-2.20361	0.0275516	0.0973879
RASL11B	95.6245	1.86041	0.844366	-2.20333	0.0275718	0.0973879
TIA1	339.875	1.78566	0.810515	-2.20312	0.0275866	0.0973879
SEMA4G	65.9497	1.99002	0.903304	-2.20304	0.0275919	0.0973879
FASTKD3	60.1644	2.01752	0.915829	-2.20294	0.0275987	0.0973879
FAM13B	658.669	1.75542	0.796886	-2.20286	0.0276049	0.0973879
ZNF566	98.3527	1.88178	0.854383	-2.20251	0.0276295	0.0973879
ZNF569	88.8109	1.92329	0.873304	-2.20231	0.0276431	0.0973879
TRAF3IP1	306.011	1.76975	0.803677	-2.20207	0.0276604	0.0973879
FRAS1	638.149	1.7436	0.791962	-2.20162	0.0276919	0.0973879
CDR2	713.924	1.80171	0.818354	-2.20162	0.0276921	0.0973879
AADAT	95.4227	1.87806	0.853048	-2.20158	0.0276947	0.0973879
SHROOM1	371.845	1.8149	0.824367	-2.20157	0.0276956	0.0973879
UTP14C	595.402	1.76286	0.800771	-2.20145	0.0277039	0.0973879
ERCC4	183.302	1.75294	0.796443	-2.20096	0.0277386	0.0973879
HENMT1	121.57	1.83863	0.835394	-2.20091	0.0277425	0.0973879
RNF6	321.73	1.8346	0.833659	-2.20065	0.0277605	0.0973879
WDR11	578.436	1.79274	0.8147	-2.20049	0.0277724	0.0973879
DPYD	539.657	1.80146	0.818691	-2.20041	0.0277778	0.0973879
SRFBP1	44.9152	1.83283	0.833049	-2.20015	0.0277966	0.0973879
KIAA0753	291.246	1.82336	0.828806	-2.19999	0.0278079	0.0973879
USP46	208.364	1.78905	0.813257	-2.19986	0.027817	0.0973879
PRKCI	512.738	1.81882	0.826836	-2.19974	0.0278254	0.0973879
ZNF350	116.921	1.91419	0.870194	-2.19973	0.0278259	0.0973879
NEK7	3861.7	1.75749	0.79897	-2.19969	0.0278287	0.0973879
ISY1-RAB43	1004.85	1.82935	0.831779	-2.19932	0.0278554	0.0973879
ZNF708	34.4964	2.10466	0.957093	-2.19901	0.0278771	0.0973879
MSANTD3-TMEFF1	88.2061	1.84739	0.84022	-2.1987	0.0278993	0.0973879
ABAT	194.825	1.81122	0.823779	-2.19867	0.0279016	0.0973879
FAT1	7655.8	1.78709	0.812814	-2.19865	0.0279031	0.0973879
ATG2B	447.335	1.79235	0.815324	-2.19832	0.0279261	0.0973879
SLC1A7	50.5938	1.88419	0.857158	-2.19819	0.0279357	0.0973879
ENTPD4	1296.65	1.79771	0.817906	-2.19794	0.0279534	0.0973879
UHMK1	889.724	1.75762	0.799836	-2.19748	0.027986	0.0973879
SUPT20H	435.447	1.81552	0.826224	-2.19737	0.0279941	0.0973879
APCDD1	55.4671	1.89098	0.860623	-2.19723	0.0280043	0.0973879
RPS6KB1	281.347	1.74087	0.79234	-2.19713	0.0280114	0.0973879
PTGIS	3732.58	1.79122	0.815257	-2.19712	0.0280121	0.0973879
B3GALNT2	344.517	1.77714	0.808938	-2.19688	0.0280288	0.0973879
MOSPD2	187.98	1.7617	0.802047	-2.19651	0.0280556	0.0973879
VPS36	553.565	1.8067	0.822587	-2.19637	0.0280655	0.0973879
SEMA3A	144.343	1.81278	0.825371	-2.19632	0.0280692	0.0973879
ADD3	1030.9	1.75573	0.799456	-2.19616	0.0280807	0.0973879
UMAD1	84.6038	1.87499	0.853771	-2.19613	0.0280829	0.0973879
NPTXR	362.431	1.80317	0.821241	-2.19567	0.0281155	0.0973879
PTPN12	752.915	1.77084	0.806523	-2.19565	0.028117	0.0973879
XPNPEP3	229.968	1.82894	0.833001	-2.19561	0.0281199	0.0973879
MON2	463.063	1.78298	0.812176	-2.19531	0.0281412	0.0973879
UGGT1	2309.28	1.7656	0.804294	-2.19521	0.0281482	0.0973879
ZNF507	159.891	1.88364	0.85817	-2.19495	0.0281669	0.0973879
SSFA2	467.206	1.75792	0.800956	-2.19478	0.0281793	0.0973879
ZXDB	66.8611	1.82936	0.833568	-2.19462	0.0281912	0.0973879
NFXL1	70.6425	1.88228	0.857782	-2.19435	0.0282101	0.0973879
TTC33	93.156	1.88399	0.858586	-2.19429	0.0282147	0.0973879
PCSK9	81.6088	1.84902	0.842813	-2.19386	0.0282454	0.0973879
PHF3	478.19	1.79322	0.817449	-2.19368	0.0282585	0.0973879
SYNGAP1	444.01	1.79703	0.819391	-2.19313	0.0282977	0.0973879
MSX2	74.7954	1.84142	0.839654	-2.19307	0.0283023	0.0973879
SERINC1	3449.98	1.75687	0.801102	-2.19307	0.0283026	0.0973879
MOB1B	503.702	1.73866	0.792853	-2.19291	0.0283138	0.0973879
YEATS2	866.641	1.81716	0.82872	-2.19273	0.0283269	0.0973879
GPRASP2	151.008	2.6326	1.20061	-2.19272	0.0283275	0.0973879
ANKRD49	99.5948	1.84927	0.843483	-2.19242	0.0283492	0.0973879
ATF1	169.927	1.77657	0.810384	-2.19226	0.0283607	0.0973879
ITGB1	37400.7	1.75207	0.799321	-2.19194	0.0283837	0.0973879
ENPP2	2285.25	1.76293	0.804279	-2.19193	0.0283842	0.0973879
CARD8	158.609	1.84524	0.841915	-2.19172	0.0283998	0.0973879
PAPD4	307.183	1.79523	0.819148	-2.19159	0.0284094	0.0973879
PPWD1	375.715	1.81939	0.830249	-2.19138	0.0284245	0.0973879
VPS54	211.889	1.81294	0.827367	-2.19122	0.0284359	0.0973879
SSTR1	1072.76	1.77187	0.80875	-2.19088	0.0284605	0.0973879
CERKL	129.537	1.81401	0.827991	-2.19086	0.0284619	0.0973879
DMXL2	131.323	1.78982	0.816964	-2.19082	0.028465	0.0973879
PCDH18	5412.14	1.74103	0.794725	-2.19073	0.0284713	0.0973879
MED14	359.96	1.79778	0.820658	-2.19066	0.0284763	0.0973879
PCMTD2	175.757	1.82068	0.831187	-2.19046	0.0284911	0.0973879
GPATCH2L	332.924	1.80967	0.82618	-2.19041	0.0284944	0.0973879
TTLL3	269.278	1.78533	0.815089	-2.19035	0.0284988	0.0973879
POLI	174.248	1.78625	0.815561	-2.19021	0.0285091	0.0973879
PHLPP2	221.723	1.78036	0.812915	-2.19009	0.0285174	0.0973879
CHFR	540.986	1.79436	0.819363	-2.18994	0.0285284	0.0973879
TMEM168	321.953	1.75632	0.80202	-2.18987	0.028534	0.0973879
ZNF549	112.39	1.79621	0.820252	-2.18983	0.0285368	0.0973879
RASSF2	265.709	1.79499	0.819711	-2.18979	0.0285396	0.0973879
RASSF8	582.738	1.75681	0.802453	-2.1893	0.0285751	0.0973879
PBK	188.498	1.73221	0.791315	-2.18903	0.0285947	0.0973879
KDM6A	123.925	1.87967	0.858681	-2.18903	0.0285949	0.0973879
NEDD4	298.248	1.8252	0.833848	-2.18889	0.0286048	0.0973879
PSD3	578.377	1.81393	0.828828	-2.18855	0.0286298	0.0973879
TMF1	322.727	1.77365	0.810436	-2.18851	0.0286321	0.0973879
TUBGCP5	259.555	1.85889	0.849395	-2.18849	0.0286339	0.0973879
ANKIB1	547.613	1.76599	0.80705	-2.1882	0.0286549	0.0973879
ZNF816	46.2787	1.91556	0.87545	-2.18808	0.0286635	0.0973879
SLC25A40	61.3925	1.85399	0.84734	-2.18801	0.028669	0.0973879
GTF2IRD2B	293.512	1.87935	0.85897	-2.18791	0.0286761	0.0973879
SPIN1	1055.55	1.78287	0.815027	-2.1875	0.0287061	0.0973879
KCTD9	618.979	1.77211	0.810114	-2.18748	0.0287076	0.0973879
SLMAP	335.972	1.79427	0.820248	-2.18747	0.028708	0.0973879
TANK	251.204	1.7637	0.806315	-2.18735	0.0287167	0.0973879
KIAA0232	509.854	1.73279	0.792204	-2.1873	0.0287203	0.0973879
EEA1	614.146	1.74986	0.800065	-2.18715	0.0287318	0.0973879
MTG2	377.914	1.79406	0.820291	-2.1871	0.028735	0.0973879
IVNS1ABP	1680.45	1.76555	0.807459	-2.18655	0.0287757	0.0973879
SIX4	89.141	1.84047	0.841798	-2.18635	0.0287897	0.0973879
DDX17	3556.06	1.76076	0.805457	-2.18603	0.0288131	0.0973879
WDR26	1596.43	1.75042	0.800772	-2.18592	0.0288214	0.0973879
PAQR3	116.243	1.68799	0.772261	-2.18577	0.0288325	0.0973879
CD164	2506.52	1.75654	0.803647	-2.18571	0.028837	0.0973879
HOXD10	275.943	1.83806	0.840961	-2.18567	0.0288397	0.0973879
TRIM66	151.685	1.86336	0.852714	-2.18521	0.0288738	0.0973879
REEP3	592.63	1.76202	0.80635	-2.18519	0.0288752	0.0973879
ZFP1	145.643	1.79296	0.820539	-2.1851	0.0288816	0.0973879
IKZF4	98.1284	1.80652	0.826791	-2.18498	0.0288905	0.0973879
GOLGA6L4	128.461	1.92061	0.879089	-2.18477	0.0289056	0.0973879
WAPL	609.116	1.7457	0.799047	-2.18473	0.0289084	0.0973879
NRSN2-AS1	62.7226	1.90914	0.873873	-2.18468	0.028912	0.0973879
MZT1	234.498	1.76639	0.808664	-2.18433	0.028938	0.0973879
COL4A3BP	433.262	1.78393	0.816736	-2.18421	0.0289465	0.0973879
PGBD1	139.226	1.78254	0.816132	-2.18413	0.0289529	0.0973879
PIPSL	32.809	2.05217	0.93967	-2.18393	0.0289677	0.0973879
GNB4	1052.54	1.7737	0.81219	-2.18385	0.0289733	0.0973879
PDCD6IP	2394.63	1.75903	0.805539	-2.18366	0.0289869	0.0973879
FSD1L	40.0148	2.3674	1.08416	-2.18363	0.0289894	0.0973879
KLF3	420.358	1.79516	0.822154	-2.18349	0.0289998	0.0973879
RAD54B	70.4521	1.81752	0.832457	-2.18332	0.0290123	0.0973879
MYCBP2	1090.62	1.78031	0.815527	-2.18302	0.0290344	0.0973879
CUL2	600.62	1.76364	0.807926	-2.18292	0.0290419	0.0973879
PDPK1	623.557	1.80667	0.827679	-2.18281	0.0290497	0.0973879
C5orf42	232.678	1.79371	0.821763	-2.18275	0.029054	0.0973879
PRNP	3077.33	1.74	0.797169	-2.18273	0.029056	0.0973879
RBBP9	302.739	1.80051	0.824941	-2.18259	0.0290659	0.0973879
PPP2R5A	560.188	1.78339	0.817104	-2.18257	0.0290671	0.0973879
EDN1	576.745	1.77646	0.813929	-2.18257	0.0290676	0.0973879
FAM206A	202.374	1.8652	0.854623	-2.18248	0.0290741	0.0973879
NHLRC3	89.4897	1.81664	0.832398	-2.18242	0.0290785	0.0973879
TRIM37	460.162	1.76887	0.810517	-2.1824	0.0290802	0.0973879
DIXDC1	591.572	1.74853	0.801349	-2.18198	0.0291109	0.0973879
HMCN1	428.186	1.7483	0.801306	-2.18182	0.0291232	0.0973879
ZNF607	84.6253	1.89317	0.867734	-2.18174	0.0291288	0.0973879
ATL2	231.625	1.83036	0.839009	-2.18157	0.0291411	0.0973879
GLS	5069.56	1.73765	0.796575	-2.1814	0.0291536	0.0973879
ZNF329	196.729	1.79835	0.824414	-2.18137	0.0291561	0.0973879
SIAE	297.928	1.70593	0.78207	-2.1813	0.0291613	0.0973879
PADI1	38.5754	1.99792	0.915959	-2.18123	0.0291664	0.0973879
TMEM200A	218.272	1.72898	0.792665	-2.18122	0.0291672	0.0973879
POSTN	1996.29	1.75021	0.802407	-2.1812	0.0291686	0.0973879
PTAR1	398.643	1.75711	0.805688	-2.18089	0.0291919	0.0973879
RALGPS2	586.016	1.75834	0.806296	-2.18076	0.0292009	0.0973879
PRKACB	363.613	1.73988	0.797868	-2.18066	0.0292085	0.0973879
CTDSPL2	118.558	1.78592	0.819025	-2.18054	0.0292172	0.0973879
C5orf45	64.6832	1.98612	0.910891	-2.18041	0.0292271	0.0973879
CD9	783.018	1.72364	0.790621	-2.18012	0.0292489	0.0973879
CCPG1	1161.86	1.7045	0.781884	-2.17999	0.0292583	0.0973879
PI4K2B	354.76	1.81927	0.834536	-2.17998	0.0292591	0.0973879
ZC3H8	57.6865	1.97764	0.907206	-2.17992	0.0292634	0.0973879
CRIM1	9037.45	1.74219	0.799324	-2.17957	0.029289	0.0973879
SEC23IP	509.338	1.77782	0.815677	-2.17956	0.0292898	0.0973879
LRRC3	79.2118	1.90786	0.875352	-2.17953	0.0292924	0.0973879
THBS1	66327.6	1.75373	0.804663	-2.17946	0.0292976	0.0973879
MSL3P1	60.803	1.90562	0.874423	-2.17928	0.0293106	0.0973879
FBXO3	176.833	1.75414	0.805047	-2.17892	0.0293373	0.0973879
ZNF778	68.0108	1.8495	0.848878	-2.17876	0.0293492	0.0973879
TRIM45	65.3125	1.92909	0.885463	-2.17862	0.0293597	0.0973879
HMGCS1	412.316	1.7132	0.786386	-2.17857	0.0293634	0.0973879
CD24	1870.58	1.74314	0.800302	-2.1781	0.0293984	0.0973879
AUTS2	484.56	1.78797	0.821063	-2.17762	0.0294341	0.0973879
TAF1	532.939	1.80947	0.830984	-2.1775	0.029443	0.0973879
ZNF217	488.635	1.77013	0.812934	-2.17746	0.0294463	0.0973879
GUF1	243.334	1.7614	0.809014	-2.17722	0.0294642	0.0973879
ASCC3	1067.85	1.73468	0.796829	-2.17698	0.0294817	0.0973879
SGPP1	257.621	1.75491	0.806129	-2.17696	0.0294834	0.0973879
TRNT1	195.916	1.85321	0.851459	-2.17651	0.029517	0.0973879
STAT1	2004.34	1.73442	0.796908	-2.17643	0.0295229	0.0973879
NPAT	89.6892	1.86618	0.857536	-2.17621	0.0295397	0.0973879
NBN	453.746	1.73294	0.79636	-2.17608	0.0295493	0.0973879
PTOV1-AS1	169.039	1.7892	0.822337	-2.17575	0.0295739	0.0973879
CEP44	71.404	1.84233	0.846824	-2.17558	0.0295866	0.0973879
TSTD2	345.447	1.77731	0.816969	-2.17549	0.0295932	0.0973879
TRAPPC11	387.023	1.72842	0.794509	-2.17546	0.0295955	0.0973879
FANCM	34.7481	1.9066	0.876443	-2.17538	0.0296018	0.0973879
METTL14	189.925	1.76874	0.813079	-2.17536	0.0296034	0.0973879
KIAA1958	119.182	1.82174	0.837493	-2.17522	0.0296133	0.0973879
SLC25A24	243.106	1.7529	0.805912	-2.17506	0.0296258	0.0973879
MOB1A	287.246	1.79458	0.825212	-2.17469	0.0296533	0.0973879
MBD4	450.932	1.79336	0.824681	-2.17461	0.0296597	0.0973879
LINC00654	122.255	1.86176	0.856141	-2.17459	0.0296609	0.0973879
FBXL3	413.225	1.79077	0.823557	-2.17443	0.0296728	0.0973879
ARHGEF5	247.398	1.79432	0.825206	-2.17439	0.0296761	0.0973879
AK3	652.69	1.73289	0.79696	-2.17437	0.029677	0.0973879
SNX14	655.843	1.75416	0.806813	-2.17418	0.0296914	0.0973879
FEM1B	1171.38	1.75267	0.80613	-2.17417	0.0296922	0.0973879
ZNF830	206.435	1.80132	0.828513	-2.17416	0.0296934	0.0973879
ETS1	1761.63	1.75581	0.807597	-2.17411	0.0296967	0.0973879
MRPS31P5	49.001	1.84423	0.84827	-2.17411	0.0296969	0.0973879
MTMR10	352.214	1.73554	0.798335	-2.17395	0.029709	0.0973879
SDCBP	1512.65	1.72157	0.791978	-2.17376	0.0297234	0.0973879
ARHGAP21	2097.36	1.76642	0.812635	-2.1737	0.0297279	0.0973879
KLHL7	344.218	1.78989	0.823439	-2.17368	0.0297292	0.0973879
CBLL1	389.186	1.74869	0.804501	-2.17363	0.0297331	0.0973879
FGF2	3359.07	1.73741	0.799321	-2.17361	0.0297346	0.0973879
TRA2A	859.946	1.77218	0.815508	-2.1731	0.0297731	0.0973879
MIER1	575.572	1.78689	0.822277	-2.17309	0.0297733	0.0973879
RNF111	448.401	1.82912	0.841716	-2.17308	0.0297742	0.0973879
TMEM123	1808.55	1.73719	0.79948	-2.17289	0.0297882	0.0973879
SGOL2	192.201	1.74881	0.804899	-2.17271	0.0298022	0.0973879
SLC35A3	234.291	1.77173	0.815614	-2.17226	0.0298358	0.0973879
UTRN	1284.19	1.7447	0.803236	-2.17209	0.0298492	0.0973879
KIAA1656	46.3193	1.93282	0.889953	-2.17183	0.0298686	0.0973879
MPP5	710.417	1.72657	0.795005	-2.17178	0.0298726	0.0973879
LPCAT2	519.903	1.75006	0.805845	-2.1717	0.029878	0.0973879
GOPC	906.016	1.74129	0.801846	-2.1716	0.0298856	0.0973879
COG3	286.266	1.78331	0.821215	-2.17155	0.0298899	0.0973879
UBE2Q2	718.376	1.78067	0.820008	-2.17153	0.0298914	0.0973879
GLI3	280.752	1.83273	0.844058	-2.17133	0.0299062	0.0973879
SMG1	651.961	1.75374	0.8077	-2.17128	0.02991	0.0973879
TWF1	1603.79	1.72511	0.794534	-2.17122	0.0299142	0.0973879
TTBK2	40.628	1.79279	0.825736	-2.17114	0.0299208	0.0973879
TFRC	682.589	1.75745	0.809569	-2.17084	0.0299432	0.0973879
ZNF320	210.749	1.77094	0.815787	-2.17083	0.0299437	0.0973879
SLC9A7	1055.41	1.74996	0.806144	-2.17078	0.0299477	0.0973879
IDS	1111.14	1.76317	0.812231	-2.17077	0.0299483	0.0973879
SNAP23	667.156	1.75113	0.806711	-2.17071	0.0299534	0.0973879
ZNF333	112.697	1.88881	0.870261	-2.1704	0.0299768	0.0973879
FAM20B	1182.92	1.78986	0.824674	-2.17038	0.0299778	0.0973879
SLC25A36	276.026	1.72333	0.794079	-2.17022	0.0299898	0.0973879
C20orf194	481.12	1.75991	0.811044	-2.16993	0.0300121	0.0973879
FOXK1	693.531	1.76642	0.814174	-2.16958	0.0300384	0.0973879
EPM2AIP1	547.129	1.73021	0.797502	-2.16954	0.0300415	0.0973879
SHOX2	303.012	1.78778	0.824101	-2.16937	0.0300543	0.0973879
LOC100505915	96.1061	1.8417	0.849023	-2.1692	0.0300677	0.0973879
ZNF585B	184.717	1.77983	0.82054	-2.1691	0.0300752	0.0973879
CYBRD1	2741.87	1.72842	0.796876	-2.169	0.0300827	0.0973879
MTMR6	503.688	1.77407	0.818034	-2.1687	0.0301058	0.0973879
EVI2A	58.5073	1.94593	0.897307	-2.16863	0.0301105	0.0973879
KDM7A	106.696	1.7998	0.829947	-2.16857	0.0301153	0.0973879
RC3H2	316.67	1.78707	0.824093	-2.16852	0.0301188	0.0973879
PERM1	85.1445	1.91161	0.881647	-2.16822	0.0301417	0.0973879
CAP2	685.17	1.74819	0.806346	-2.16805	0.0301552	0.0973879
GMFB	893.62	1.71916	0.792957	-2.16804	0.0301555	0.0973879
MET	2074	1.72622	0.796235	-2.16798	0.0301598	0.0973879
FRMD6	7178.21	1.72661	0.796461	-2.16786	0.0301696	0.0973879
ADAMTS14	168.681	1.76276	0.813192	-2.1677	0.0301813	0.0973879
SLC35F5	646.043	1.70948	0.788684	-2.16752	0.0301955	0.0973879
TNNT1	63.849	1.99993	0.922716	-2.16744	0.0302013	0.0973879
EDEM1	538.07	1.75714	0.810705	-2.16742	0.030203	0.0973879
ATP2B4	6574.73	1.74686	0.805982	-2.16737	0.0302068	0.0973879
TOPBP1	294.36	1.79177	0.826727	-2.16731	0.0302115	0.0973879
CCDC84	156.776	1.80446	0.832583	-2.1673	0.0302119	0.0973879
TNKS2	1061.9	1.74881	0.806938	-2.16721	0.0302186	0.0973879
BBS10	149.836	1.90202	0.877645	-2.16719	0.0302205	0.0973879
ITGA4	606.721	1.7361	0.801159	-2.16698	0.030236	0.0973879
AGTR1	115.939	1.82625	0.842905	-2.16662	0.0302642	0.0973879
LANCL1	602.263	1.75754	0.811208	-2.16657	0.030268	0.0973879
UVSSA	88.0208	1.92047	0.886544	-2.16624	0.0302925	0.0973879
PRKD3	638.986	1.75887	0.812031	-2.16601	0.0303103	0.0973879
OPA1	750.191	1.74504	0.805654	-2.166	0.0303115	0.0973879
LOX	6545.39	1.74577	0.806025	-2.16589	0.0303193	0.0973879
PAFAH2	306.814	1.81228	0.836774	-2.1658	0.0303268	0.0973879
TNFRSF11B	863.925	1.71701	0.792845	-2.16563	0.0303395	0.0973879
DDR2	919.566	1.76578	0.815377	-2.1656	0.0303418	0.0973879
LYPLAL1	130.236	1.8766	0.866579	-2.16552	0.0303475	0.0973879
RCOR1	452.287	1.74553	0.806055	-2.16552	0.0303479	0.0973879
AKAP1	234.774	1.80124	0.831974	-2.16502	0.0303859	0.0973879
NBEAL1	69.0851	1.89416	0.874906	-2.16498	0.030389	0.0973879
HCG18	293.669	1.79	0.826815	-2.16493	0.030393	0.0973879
ZNF780B	95.0217	1.83105	0.845825	-2.16481	0.0304024	0.0973879
KMT2D	1474.03	1.78405	0.824225	-2.16451	0.030425	0.0973879
ZEB1	495.472	1.72393	0.796547	-2.16426	0.0304446	0.0973879
UBR3	443.497	1.75058	0.809095	-2.16363	0.0304929	0.0973879
PRKAR2A	279.953	1.75017	0.808978	-2.16343	0.0305081	0.0973879
ANGEL2	166.541	1.71993	0.795038	-2.16333	0.030516	0.0973879
GZF1	415.815	1.73012	0.799755	-2.16331	0.0305172	0.0973879
LNX2	79.446	1.89051	0.873944	-2.1632	0.030526	0.0973879
IRAK4	344.584	1.72791	0.79884	-2.16303	0.0305391	0.0973879
MACF1	4426.21	1.7576	0.812597	-2.16295	0.0305452	0.0973879
NAPB	214.619	1.76535	0.816204	-2.16288	0.0305507	0.0973879
PCNXL4	507.286	1.75226	0.810162	-2.16285	0.0305528	0.0973879
RNMT	549.957	1.74033	0.804823	-2.16237	0.0305894	0.0973879
CNOT6	331.374	1.76722	0.817291	-2.16229	0.0305961	0.0973879
WDR3	315.381	1.75366	0.811038	-2.16224	0.0305994	0.0973879
SYT11	592.577	1.73422	0.802156	-2.16195	0.030622	0.0973879
SPAG9	1897.54	1.74437	0.807168	-2.1611	0.0306874	0.0973879
MYLK	5725.53	1.73859	0.804534	-2.16099	0.0306961	0.0973879
GABRE	278.414	1.80753	0.836444	-2.16097	0.030698	0.0973879
ZMYM5	121.387	1.80031	0.83319	-2.16074	0.0307154	0.0973879
DLG1	579.979	1.75868	0.813987	-2.16058	0.0307276	0.0973879
GCLC	116.499	1.75978	0.814584	-2.16034	0.0307462	0.0973879
TEAD1	2320.65	1.72438	0.79823	-2.16026	0.0307529	0.0973879
PRKAB2	564.871	1.74237	0.806618	-2.16009	0.0307655	0.0973879
FGD5-AS1	1092.61	1.7246	0.798443	-2.15995	0.0307768	0.0973879
TMED2	4184.56	1.72883	0.800419	-2.1599	0.03078	0.0973879
MLLT10	254.878	1.80465	0.835541	-2.15985	0.0307841	0.0973879
AGPS	550.074	1.78433	0.826153	-2.15981	0.0307877	0.0973879
TAOK1	864.714	1.71408	0.793732	-2.15952	0.0308096	0.0973879
ARNTL2	372.641	1.77566	0.822277	-2.15944	0.0308157	0.0973879
GBAP1	80.3849	1.85751	0.860214	-2.15936	0.0308224	0.0973879
UGP2	2191.9	1.72346	0.798228	-2.1591	0.030842	0.0973879
SLC39A10	352.383	1.68815	0.781922	-2.15897	0.0308524	0.0973879
CD109	2265.74	1.72011	0.79687	-2.15859	0.0308823	0.0973879
USP49	95.6593	1.70082	0.787959	-2.15851	0.0308883	0.0973879
ZNF154	94.2747	1.89913	0.879892	-2.15837	0.0308991	0.0973879
HELZ2	365.892	1.78476	0.826976	-2.15818	0.0309137	0.0973879
COG6	333.548	1.80505	0.836401	-2.15812	0.0309187	0.0973879
SLC38A4	75.2033	1.91873	0.889096	-2.15807	0.030922	0.0973879
PUM2	735.893	1.77287	0.821507	-2.15807	0.0309221	0.0973879
PRICKLE2	557.792	1.73835	0.805523	-2.15804	0.0309246	0.0973879
TMEM35	111.189	1.81868	0.842747	-2.15804	0.0309248	0.0973879
PP7080	176.042	1.86076	0.862298	-2.15791	0.0309346	0.0973879
SNN	212.822	1.77197	0.821186	-2.15782	0.0309422	0.0973879
IGFBP5	25054.7	1.75335	0.812566	-2.15779	0.0309439	0.0973879
TOPORS	332.128	1.78373	0.826685	-2.15769	0.0309516	0.0973879
ARHGAP33	172.321	1.81647	0.842008	-2.15731	0.0309817	0.0973879
APOOL	263.875	1.76704	0.819109	-2.15728	0.0309841	0.0973879
FOXRED2	199.179	1.77864	0.824495	-2.15725	0.0309861	0.0973879
BROX	713.19	1.73673	0.805077	-2.15723	0.030988	0.0973879
CDC42SE2	229.916	1.78797	0.828838	-2.15721	0.0309896	0.0973879
MTR	716.192	1.74204	0.80755	-2.15719	0.0309909	0.0973879
ZNF189	189.296	1.78831	0.829023	-2.15713	0.0309957	0.0973879
CTTNBP2NL	1178.13	1.73824	0.805835	-2.15707	0.031	0.0973879
RTCA	754.653	1.76019	0.816053	-2.15695	0.0310093	0.0973879
FAM199X	259.064	1.75761	0.814862	-2.15695	0.0310098	0.0973879
ACTR6	177.916	1.76935	0.820308	-2.15693	0.0310108	0.0973879
ZBED4	265.827	1.80113	0.835044	-2.15693	0.0310111	0.0973879
UBR5	990.609	1.7428	0.808017	-2.15688	0.0310149	0.0973879
NAIP	169.062	1.76598	0.818806	-2.15678	0.0310228	0.0973879
EML4	534.427	1.73657	0.80524	-2.15659	0.0310373	0.0973879
C11orf87	1489.48	1.76225	0.817289	-2.15621	0.031067	0.0973879
SPIN2B	128.736	1.77431	0.822961	-2.156	0.0310835	0.0973879
BCOR	426.397	1.72908	0.802026	-2.15589	0.0310919	0.0973879
PPARA	477.134	1.74523	0.809522	-2.15587	0.0310935	0.0973879
C15orf52	3581.59	1.76549	0.819006	-2.15565	0.0311113	0.0973879
CH25H	101.037	1.73897	0.806885	-2.15516	0.0311493	0.0973879
GALNT1	536.921	1.73522	0.805188	-2.15505	0.0311579	0.0973879
CPD	2130.49	1.7114	0.79415	-2.15501	0.0311611	0.0973879
DNAJC24	199.942	1.78065	0.826308	-2.15495	0.031166	0.0973879
ZNF160	258.979	1.76132	0.817438	-2.15468	0.0311866	0.0973879
KDM3A	456.343	1.79084	0.831195	-2.15453	0.0311984	0.0973879
GBP3	312.613	1.74742	0.81108	-2.15444	0.0312059	0.0973879
GINM1	589.01	1.69082	0.784825	-2.15439	0.0312092	0.0973879
NLK	225.382	1.78537	0.828723	-2.15437	0.0312113	0.0973879
ZNF274	203.656	1.79849	0.834834	-2.1543	0.0312164	0.0973879
TTLL7	63.5014	1.86716	0.866718	-2.15428	0.0312178	0.0973879
SBF2	444.077	1.71527	0.796217	-2.15427	0.0312189	0.0973879
ZCCHC14	363.77	1.74662	0.810788	-2.15423	0.0312223	0.0973879
CAT	980.195	1.75067	0.812672	-2.15421	0.0312235	0.0973879
BBS2	498.609	1.7079	0.792877	-2.15406	0.0312355	0.0973879
ALDH1A3	68.1314	1.77601	0.824506	-2.15403	0.0312377	0.0973879
PLCB4	2070.27	1.74214	0.808791	-2.154	0.0312402	0.0973879
USP9Y	166.161	1.80886	0.839807	-2.1539	0.0312483	0.0973879
LAMB1	5183.37	1.72026	0.798675	-2.15389	0.0312489	0.0973879
SPG11	509.878	1.75673	0.815662	-2.15375	0.0312601	0.0973879
PPIEL	103.109	1.87753	0.871802	-2.15362	0.0312697	0.0973879
TP53INP1	218.756	1.75126	0.813341	-2.15316	0.0313059	0.0973879
MXI1	224.058	1.77775	0.825727	-2.15295	0.0313226	0.0973879
MYO1B	3959.49	1.72736	0.802353	-2.15287	0.0313289	0.0973879
NUS1	733.508	1.69645	0.788072	-2.15266	0.0313455	0.0973879
LINC01000	765.3	1.75387	0.814816	-2.15248	0.0313599	0.0973879
MAB21L1	238.676	1.84226	0.855929	-2.15235	0.0313697	0.0973879
ARID1B	888.016	1.77278	0.823687	-2.15225	0.0313774	0.0973879
TAB3	280.696	1.75525	0.815542	-2.15225	0.0313778	0.0973879
NF1	840.46	1.75332	0.814661	-2.15221	0.031381	0.0973879
SEMA5A	613.158	1.76288	0.819122	-2.15216	0.0313851	0.0973879
DCN	4378.36	1.72164	0.799971	-2.15213	0.0313872	0.0973879
KLF4	288.394	1.77083	0.822834	-2.15212	0.0313882	0.0973879
GOLIM4	1689.93	1.71486	0.796848	-2.15206	0.0313928	0.0973879
UGCG	955.384	1.7472	0.8119	-2.15199	0.0313984	0.0973879
RNF4	595.783	1.74498	0.810977	-2.1517	0.031421	0.0973879
EGLN1	640.167	1.75192	0.814233	-2.15161	0.0314277	0.0973879
CMAHP	91.9213	1.87895	0.873277	-2.15161	0.0314279	0.0973879
HERC1	659.42	1.76077	0.818369	-2.15156	0.0314322	0.0973879
SCAF11	1332.91	1.72006	0.799456	-2.15154	0.0314338	0.0973879
CLIC4	14666.4	1.71161	0.795559	-2.15145	0.0314406	0.0973879
CYTL1	327.692	1.75718	0.816764	-2.15139	0.0314456	0.0973879
SLK	736.342	1.74445	0.810975	-2.15106	0.0314718	0.0973879
OXCT1	506.887	1.7315	0.804986	-2.15097	0.0314785	0.0973879
2022-03-07	642.411	1.72417	0.801707	-2.15062	0.031506	0.0973879
HMMR	223.8	1.82803	0.850048	-2.1505	0.0315158	0.0973879
AMD1	734.452	1.73658	0.807565	-2.15039	0.0315246	0.0973879
NXPE3	583.862	1.75226	0.814861	-2.15038	0.031525	0.0973879
SDPR	347.135	1.77991	0.827747	-2.1503	0.0315313	0.0973879
OTUD4	399.196	1.76643	0.821508	-2.15022	0.0315375	0.0973879
PRRC1	911.071	1.71911	0.799516	-2.15019	0.0315399	0.0973879
ENO3	75.2098	1.96006	0.911587	-2.15017	0.0315421	0.0973879
STAU2	206.987	1.78548	0.830401	-2.15015	0.0315436	0.0973879
CREB5	70.3683	1.85384	0.862302	-2.14988	0.031565	0.0973879
TRIO	2383.83	1.73567	0.807424	-2.14963	0.0315841	0.0973879
SEC24B	353.653	1.75151	0.81483	-2.14954	0.0315918	0.0973879
PAXIP1	116.426	1.87521	0.872429	-2.14941	0.0316017	0.0973879
LINC00342	317.45	1.80264	0.838673	-2.1494	0.0316026	0.0973879
CPOX	155.248	1.84606	0.859	-2.14908	0.0316279	0.0973879
CGGBP1	909.185	1.76933	0.82331	-2.14904	0.0316311	0.0973879
KREMEN1	175.951	1.80292	0.838976	-2.14896	0.0316378	0.0973879
METTL7A	103.293	1.86489	0.867868	-2.14882	0.031649	0.0973879
PLEKHA3	220.207	1.76418	0.821066	-2.14865	0.0316621	0.0973879
GBP1	466.208	1.78904	0.832745	-2.14837	0.0316846	0.0973879
ENAH	3354.04	1.7383	0.809152	-2.1483	0.0316898	0.0973879
ZNF225	80.6063	1.86375	0.867575	-2.14823	0.0316955	0.0973879
HIVEP1	157.187	1.69557	0.78932	-2.14814	0.0317028	0.0973879
DCUN1D1	343.981	1.71061	0.796333	-2.14811	0.0317052	0.0973879
GEMIN4	383.149	1.82371	0.84918	-2.14762	0.0317443	0.0973879
EPT1	419.829	1.75823	0.818717	-2.14754	0.0317503	0.0973879
AKAP10	305.857	1.73774	0.809184	-2.14752	0.0317521	0.0973879
H6PD	982.233	1.74803	0.813987	-2.14749	0.0317542	0.0973879
MYBL1	672.127	1.67644	0.780668	-2.14744	0.0317581	0.0973879
ZNF763	32.9971	1.95086	0.908468	-2.14742	0.0317599	0.0973879
GSTT2B	79.931	1.95231	0.909191	-2.1473	0.0317694	0.0973879
MED13	405.501	1.73322	0.80717	-2.14728	0.0317712	0.0973879
P4HA1	2751.03	1.72174	0.801837	-2.14725	0.0317737	0.0973879
TAF2	326.509	1.68657	0.785469	-2.14721	0.0317766	0.0973879
ZC3H7A	841.236	1.71342	0.798052	-2.14701	0.0317926	0.0973879
RPS6KA3	613.914	1.74542	0.813006	-2.14687	0.0318037	0.0973879
ANAPC4	297.373	1.75855	0.819132	-2.14684	0.0318059	0.0973879
RASA1	790.487	1.74494	0.812847	-2.1467	0.0318171	0.0973879
TMEM30A	2278.24	1.72873	0.805409	-2.1464	0.0318407	0.0973879
ADAM19	1238.97	1.75694	0.81861	-2.14625	0.031853	0.0973879
TEP1	434.605	1.70874	0.796182	-2.14617	0.0318596	0.0973879
NABP1	804.048	1.71476	0.799042	-2.14602	0.0318711	0.0973879
SPRY4	612.158	1.75004	0.815509	-2.14595	0.0318771	0.0973879
PRKCA	2013.9	1.7444	0.812985	-2.14568	0.0318988	0.0973879
FSTL1	39387	1.72634	0.804596	-2.1456	0.0319045	0.0973879
PIK3R4	326.218	1.73021	0.806476	-2.1454	0.0319211	0.0973879
RFWD3	393.24	1.77545	0.82759	-2.14533	0.0319266	0.0973879
NUDT15	329.128	1.7253	0.804215	-2.14532	0.0319272	0.0973879
PTPN21	1016.06	1.73611	0.809423	-2.14488	0.0319626	0.0973879
SHANK3	235.745	1.7687	0.824622	-2.14487	0.0319636	0.0973879
BRWD1	319.938	1.77523	0.827677	-2.14483	0.0319661	0.0973879
C10orf12	86.1284	1.82789	0.852254	-2.14478	0.0319708	0.0973879
LRCH3	152.056	1.74684	0.814486	-2.14472	0.0319754	0.0973879
SPRTN	164.008	1.7515	0.81686	-2.14419	0.0320181	0.0973879
SH3BP5-AS1	103.5	1.86357	0.869138	-2.14416	0.0320202	0.0973879
SPRED3	215.504	1.79056	0.835123	-2.14407	0.0320276	0.0973879
UQCRHL	237.768	1.82326	0.85045	-2.14388	0.0320425	0.0973879
NRG1	595.342	1.72873	0.806479	-2.14356	0.0320683	0.0973879
NPIPB11	245.915	1.75814	0.820276	-2.14336	0.0320845	0.0973879
UBTD2	519.131	1.78725	0.833901	-2.14324	0.0320939	0.0973879
LATS2	1886.85	1.73106	0.80769	-2.14322	0.0320954	0.0973879
ZNF106	1278.24	1.71857	0.801879	-2.14317	0.0320992	0.0973879
PTPN9	1201.71	1.77174	0.826698	-2.14315	0.032101	0.0973879
GJA1	2467.74	1.71443	0.799982	-2.14309	0.0321059	0.0973879
ARHGAP12	458.576	1.7306	0.807562	-2.14299	0.0321139	0.0973879
CRIPAK	94.3497	1.74202	0.812904	-2.14296	0.0321166	0.0973879
ISCA1	440.536	1.78063	0.830958	-2.14287	0.0321239	0.0973879
IPO7	3935.4	1.73652	0.81038	-2.14285	0.0321254	0.0973879
HEG1	3006.48	1.72827	0.806628	-2.14258	0.0321467	0.0973879
FLG	1110.36	1.74339	0.813704	-2.14253	0.0321505	0.0973879
TLR4	170.788	1.76432	0.823512	-2.14243	0.0321587	0.0973879
ASPH	3709.01	1.71265	0.799414	-2.14238	0.0321627	0.0973879
ZBTB3	87.8594	1.8304	0.854422	-2.14227	0.0321716	0.0973879
UBL3	978.452	1.70795	0.797294	-2.14218	0.0321786	0.0973879
GTF2H2C_2	598.608	1.7164	0.801327	-2.14195	0.0321975	0.0973879
COLQ	33.4738	2.40303	1.12197	-2.14179	0.0322104	0.0973879
ZBTB8A	244.419	1.77175	0.827231	-2.14178	0.0322109	0.0973879
LOC652276	87.8962	1.78081	0.831498	-2.14169	0.0322181	0.0973879
AFMID	305.336	1.73662	0.810872	-2.14167	0.0322201	0.0973879
USP47	1461.17	1.7249	0.805507	-2.14138	0.0322433	0.0973879
ATP8B2	3259.81	1.74617	0.81547	-2.14131	0.0322491	0.0973879
MALT1	951.388	1.7148	0.800821	-2.14131	0.0322494	0.0973879
EBLN3	233.92	1.7275	0.806835	-2.14108	0.0322674	0.0973879
TMTC3	371.561	1.68641	0.787665	-2.14103	0.0322717	0.0973879
PPP1R15B	378.705	1.73705	0.811333	-2.14099	0.0322751	0.0973879
DENND4A	160.251	1.81331	0.846997	-2.14087	0.0322847	0.0973879
FUT4	189.673	1.76821	0.825973	-2.14076	0.0322935	0.0973879
EDNRA	120.213	1.77569	0.829477	-2.14073	0.0322956	0.0973879
AMACR	423.136	1.78067	0.831851	-2.14061	0.0323052	0.0973879
ZNF75D	103.782	1.83145	0.855661	-2.14039	0.032323	0.0973879
SLC25A46	643.328	1.71761	0.802662	-2.13989	0.0323633	0.0973879
PIK3R1	1029.85	1.74077	0.813515	-2.13981	0.0323698	0.0973879
2022-09-07	3084	1.70372	0.79622	-2.13976	0.0323744	0.0973879
MAP3K7	615.222	1.72478	0.806124	-2.13959	0.0323878	0.0973879
FNBP4	625.923	1.71663	0.802372	-2.13945	0.0323992	0.0973879
TMEM161B	44.7414	1.7805	0.832227	-2.13943	0.0324005	0.0973879
DHX15	1172.88	1.75048	0.818361	-2.13901	0.0324351	0.0973879
RREB1	473.898	1.72823	0.808017	-2.13886	0.0324474	0.0973879
SPPL2A	991.061	1.72679	0.807342	-2.13885	0.0324476	0.0973879
SLC18A2	125.273	1.8229	0.852358	-2.13865	0.0324638	0.0973879
KMT2C	464.23	1.75215	0.819281	-2.13864	0.0324647	0.0973879
PDPR	447.812	1.77805	0.831403	-2.13861	0.032467	0.0973879
GTF2IP1	3586.35	1.70813	0.798719	-2.13859	0.0324687	0.0973879
ASAP2	831.936	1.70968	0.799465	-2.13853	0.0324738	0.0973879
SERPINB2	53.5035	1.90076	0.888817	-2.13853	0.0324738	0.0973879
SPRED1	393.694	1.67595	0.783759	-2.13835	0.0324881	0.0973879
AHNAK	43733.8	1.72585	0.807177	-2.13813	0.0325059	0.0973879
PCYOX1	2790.18	1.7063	0.798044	-2.13811	0.0325082	0.0973879
PDE1C	895.415	1.73591	0.811901	-2.13808	0.0325105	0.0973879
DHX36	478.453	1.74031	0.813963	-2.13807	0.032511	0.0973879
EXOC5	516.642	1.70275	0.796464	-2.13789	0.0325258	0.0973879
EPDR1	652.078	1.73911	0.81354	-2.13771	0.0325401	0.0973879
C4A	49.9033	1.97937	0.925947	-2.13767	0.0325431	0.0973879
FAM111A	461.106	1.724	0.806494	-2.13765	0.0325451	0.0973879
ZNF441	80.8476	1.82864	0.855492	-2.13753	0.0325551	0.0973879
USP32P1	133.274	1.75539	0.821248	-2.13746	0.0325604	0.0973879
MXRA5	3623.76	1.72296	0.80608	-2.13745	0.0325614	0.0973879
TRIM23	109.265	1.72938	0.809091	-2.13743	0.0325628	0.0973879
ZDHHC23	68.0539	1.75518	0.821183	-2.13738	0.0325674	0.0973879
UGDH	797.926	1.72829	0.808702	-2.13711	0.0325887	0.0973879
LIMD1	268.611	1.73014	0.809582	-2.13708	0.0325913	0.0973879
TOP2B	1718.3	1.71118	0.800757	-2.13695	0.0326021	0.0973879
EIF4G3	1701.05	1.73013	0.809679	-2.13681	0.0326132	0.0973879
FBXO22	367.798	1.77072	0.828697	-2.13675	0.0326184	0.0973879
HIPK1	380.145	1.68115	0.786857	-2.13654	0.0326357	0.0973879
ZNF717	58.7678	1.89463	0.886789	-2.1365	0.0326385	0.0973879
SESN1	330.425	1.73028	0.809896	-2.13642	0.0326453	0.0973879
PTPN4	177.095	1.78668	0.836311	-2.13638	0.0326481	0.0973879
APOL3	74.7452	1.81873	0.851321	-2.13637	0.0326495	0.0973879
FNTB	121.756	2.2177	1.03811	-2.1363	0.0326554	0.0973879
STX17	383.342	1.76612	0.826728	-2.13627	0.0326572	0.0973879
CCSER2	832.928	1.70585	0.798556	-2.13616	0.0326661	0.0973879
WDR43	494.083	1.72146	0.805875	-2.13614	0.0326682	0.0973879
CROT	234.785	1.7844	0.835362	-2.13608	0.0326725	0.0973879
VPS26A	1029.54	1.74127	0.815259	-2.13584	0.0326922	0.0973879
SS18L1	139.395	1.80251	0.843956	-2.13579	0.0326963	0.0973879
PSTPIP2	145.35	1.78212	0.834413	-2.13577	0.0326979	0.0973879
ZNF397	56.5468	1.72793	0.809055	-2.13574	0.032701	0.0973879
CLTC	7744.66	1.71026	0.800803	-2.13568	0.0327053	0.0973879
RSPRY1	486.516	1.69924	0.79565	-2.13567	0.0327066	0.0973879
METTL8	202.176	1.75607	0.822288	-2.13559	0.032713	0.0973879
ATAD5	47.1039	1.89538	0.887519	-2.13559	0.032713	0.0973879
WNK1	2825.91	1.73321	0.811621	-2.13549	0.0327206	0.0973879
IFT172	354.813	1.77343	0.830481	-2.13542	0.0327267	0.0973879
PABPC1	20808.8	1.72255	0.806683	-2.13535	0.0327323	0.0973879
HEATR5A	410.054	1.7389	0.814411	-2.13516	0.0327481	0.0973879
PGRMC1	1906.18	1.70134	0.796827	-2.13514	0.0327496	0.0973879
RDH10	310.251	1.78352	0.835328	-2.13511	0.0327518	0.0973879
ZMIZ1	1758.09	1.7351	0.812715	-2.13495	0.0327655	0.0973879
AASDH	143.687	1.81572	0.850547	-2.13477	0.0327799	0.0973879
INTS8	385.832	1.77321	0.830667	-2.13469	0.0327867	0.0973879
LRRC40	99.9729	1.78336	0.835479	-2.13454	0.0327987	0.0973879
ZNF75A	171.25	1.81823	0.851937	-2.13422	0.0328244	0.0973879
CEP126	138.8	1.8013	0.844067	-2.13407	0.0328369	0.0973879
NCBP1	631.688	1.74564	0.818041	-2.13393	0.0328488	0.0973879
ZDHHC20	718.158	1.71772	0.804969	-2.1339	0.0328509	0.0973879
SESN3	142.217	1.78249	0.835347	-2.13383	0.0328563	0.0973879
ANKRD28	679.751	1.75254	0.821368	-2.13369	0.0328686	0.0973879
CRLF3	148.702	1.77663	0.832664	-2.13367	0.03287	0.0973879
AGAP11	54.1297	1.78186	0.835247	-2.13333	0.0328974	0.0973879
IGF1R	899.047	1.70883	0.801073	-2.13317	0.0329107	0.0973879
ZNF761	114.125	1.83901	0.862102	-2.13317	0.0329112	0.0973879
MAN1A2	405.879	1.78267	0.835796	-2.1329	0.0329326	0.0973879
KIAA1456	185.856	1.77224	0.830914	-2.13289	0.032934	0.0973879
PLS3	2577.98	1.69611	0.795253	-2.1328	0.0329413	0.0973879
ARRDC3	301.88	1.72211	0.807455	-2.13277	0.032944	0.0973879
KATNAL1	596.286	1.73826	0.815075	-2.13263	0.0329547	0.0973879
ZNF449	157.386	1.77794	0.833698	-2.13259	0.0329582	0.0973879
DLGAP5	348.522	1.6876	0.791367	-2.13251	0.0329648	0.0973879
TRIM22	1073.81	1.71775	0.805511	-2.13249	0.0329663	0.0973879
ZFP91	1452.23	1.73972	0.81582	-2.13248	0.0329673	0.0973879
2022-09-15	2330.68	1.702	0.798151	-2.13243	0.0329718	0.0973879
SMNDC1	332.312	1.76004	0.825386	-2.13238	0.0329756	0.0973879
PLXNA3	2947.82	1.7478	0.819667	-2.13233	0.0329801	0.0973879
PDP1	293.613	1.72209	0.807624	-2.1323	0.0329826	0.0973879
TMEM165	1757.68	1.73215	0.812354	-2.13226	0.0329854	0.0973879
WSB1	800.393	1.7017	0.798096	-2.1322	0.0329905	0.0973879
KIRREL	2912.49	1.73558	0.814005	-2.13215	0.0329943	0.0973879
KLHL11	165.48	1.8108	0.849327	-2.13204	0.0330032	0.0973879
PSMD5	712.599	1.71876	0.806315	-2.13163	0.0330376	0.0973879
SEC22C	1149.51	1.7357	0.814279	-2.13158	0.0330416	0.0973879
NOC3L	190.657	1.7248	0.809228	-2.13141	0.0330551	0.0973879
ZBTB40	622.311	1.78275	0.836454	-2.13132	0.0330627	0.0973879
ZBED5-AS1	71.7733	1.83607	0.861476	-2.13131	0.0330634	0.0973879
USP37	64.0514	1.79517	0.84235	-2.13115	0.0330771	0.0973879
NKIRAS1	193.463	1.74865	0.820555	-2.13106	0.0330843	0.0973879
FBXL20	393.298	1.75325	0.822824	-2.13077	0.0331083	0.0973879
ZNF83	365.238	1.70277	0.799143	-2.13075	0.0331097	0.0973879
SMARCA1	1249.38	1.69072	0.793544	-2.1306	0.0331222	0.0973879
SLAIN2	719.41	1.68723	0.791971	-2.13043	0.0331365	0.0973879
KLHL9	599.096	1.6824	0.789753	-2.13029	0.0331476	0.0973879
GNL3L	790.621	1.75395	0.823354	-2.13025	0.0331511	0.0973879
TIGD6	125.399	1.79907	0.844672	-2.1299	0.0331796	0.0973879
SEL1L	1316.9	1.71641	0.805917	-2.12976	0.0331913	0.0973879
ADCY7	969.923	1.7168	0.806154	-2.12962	0.0332032	0.0973879
GNG12	4144.83	1.70812	0.802084	-2.1296	0.0332046	0.0973879
ZNF789	69.1638	1.93844	0.910254	-2.12956	0.0332078	0.0973879
SGTB	343.277	1.74696	0.820416	-2.12936	0.0332243	0.0973879
AQR	713.128	1.73436	0.814539	-2.12926	0.0332328	0.0973879
ABCD3	458.108	1.69968	0.798265	-2.12922	0.0332361	0.0973879
CAND1	972.198	1.72034	0.80797	-2.12922	0.0332365	0.0973879
PAPSS1	1060.1	1.73056	0.812776	-2.12919	0.0332383	0.0973879
SOAT1	694.192	1.75458	0.824117	-2.12904	0.0332509	0.0973879
GLYR1	1412.34	1.75137	0.822642	-2.12896	0.0332575	0.0973879
TAPT1	257.821	1.70182	0.799387	-2.12891	0.0332618	0.0973879
WEE1	219.753	1.78186	0.836992	-2.12888	0.0332639	0.0973879
FLT1	50.3761	1.83684	0.862862	-2.12878	0.0332726	0.0973879
BRD8	843.374	1.72725	0.811402	-2.12872	0.033277	0.0973879
ZHX1	803.35	1.69146	0.794599	-2.1287	0.033279	0.0973879
VHL	578.213	1.75671	0.825313	-2.12854	0.0332922	0.0973879
GSK3B	868.846	1.73262	0.813992	-2.12854	0.0332923	0.0973879
KIAA1462	2903.22	1.71775	0.807051	-2.12843	0.0333018	0.0973879
CELSR2	38.7213	1.8275	0.858661	-2.12832	0.0333108	0.0973879
GTPBP4	998.091	1.72816	0.812014	-2.12824	0.0333174	0.0973879
TMEM50B	694.713	1.69516	0.796531	-2.12817	0.0333227	0.0973879
TFCP2	607.315	1.75245	0.823471	-2.12813	0.0333267	0.0973879
SLC35D1	271.116	1.71239	0.804692	-2.128	0.033337	0.0973879
LINC00312	59.7888	1.72264	0.809518	-2.12799	0.0333381	0.0973879
MAML2	462.219	1.75603	0.82523	-2.12793	0.033343	0.0973879
BLOC1S6	616.842	1.67614	0.787707	-2.12787	0.0333477	0.0973879
PRDX3	1547.75	1.69898	0.798509	-2.12768	0.0333633	0.0973879
TMEM243	237.948	1.69767	0.797962	-2.1275	0.0333784	0.0973879
MAPK1	2273.12	1.70168	0.799853	-2.12749	0.0333793	0.0973879
APH1B	474.103	1.75931	0.826952	-2.12747	0.0333812	0.0973879
CLDND1	525.615	1.71816	0.807622	-2.12743	0.033384	0.0973879
TANC2	965.51	1.73207	0.814171	-2.1274	0.0333868	0.0973879
DIMT1	606.375	1.72699	0.81186	-2.1272	0.0334036	0.0973879
PRRG1	123.952	1.75932	0.827092	-2.12712	0.0334101	0.0973879
RBBP4	746.983	1.71461	0.806078	-2.1271	0.0334114	0.0973879
ZNF137P	35.1372	2.02558	0.952322	-2.12699	0.0334206	0.0973879
TOB1	839.293	1.69517	0.796992	-2.12696	0.0334234	0.0973879
CENPC	69.5501	1.90996	0.898026	-2.12684	0.0334331	0.0973879
GREM1	58429.7	1.69701	0.79797	-2.12666	0.0334487	0.0973879
HSF2	166.476	1.73666	0.816685	-2.12647	0.0334639	0.0973879
ATP8B1	808.004	1.7232	0.810399	-2.12636	0.033473	0.0973879
STARD13	347.24	1.74386	0.820246	-2.12602	0.0335017	0.0973879
TNNC1	113.806	1.74773	0.822107	-2.12592	0.0335101	0.0973879
TRIM13	442.002	1.74397	0.820353	-2.12588	0.0335136	0.0973879
LIMCH1	1079.36	1.71589	0.807185	-2.12577	0.033522	0.0973879
SF3B1	1593.42	1.71683	0.807628	-2.12577	0.0335223	0.0973879
CCNG2	319.778	1.74446	0.820632	-2.12575	0.0335244	0.0973879
BIRC2	921.662	1.7166	0.807537	-2.12572	0.0335265	0.0973879
KIAA1161	108.723	1.79942	0.846552	-2.12559	0.0335377	0.0973879
ZCCHC8	226.196	1.75589	0.826166	-2.12535	0.0335576	0.0973879
EPAS1	7484.44	1.71893	0.808843	-2.12517	0.0335722	0.0973879
ARMCX2	1138.13	1.70851	0.80395	-2.12515	0.0335744	0.0973879
HPS5	581.463	1.73486	0.816379	-2.12507	0.0335812	0.0973879
EP300	884.439	1.73097	0.814611	-2.12491	0.0335943	0.0973879
FAM43A	431.477	1.74508	0.821299	-2.12478	0.0336047	0.0973879
KLHL42	484.597	1.70949	0.804562	-2.12474	0.0336083	0.0973879
SOCS4	189.693	1.74019	0.819039	-2.12467	0.0336141	0.0973879
YME1L1	2479.06	1.70905	0.804394	-2.12464	0.0336164	0.0973879
AGAP6	215.536	1.84825	0.869932	-2.12459	0.0336205	0.0973879
PVRL3	925.888	1.71961	0.809412	-2.12452	0.0336268	0.0973879
SYPL1	1059.49	1.71513	0.807313	-2.1245	0.0336287	0.0973879
ASAH1	853.814	1.69325	0.79703	-2.12444	0.033633	0.0973879
WNT5A	1982.86	1.70759	0.803836	-2.1243	0.0336451	0.0973879
TMEM47	1950.29	1.70906	0.804621	-2.12405	0.0336656	0.0973879
TDRD3	166.337	1.79942	0.847199	-2.12396	0.0336731	0.0973879
KIAA1586	106.214	1.74144	0.819916	-2.12393	0.0336761	0.0973879
ARMC10	442.358	1.73209	0.815531	-2.12387	0.0336807	0.0973879
SASH1	1385.99	1.6843	0.79306	-2.1238	0.0336873	0.0973879
CD2AP	259.677	1.73543	0.817148	-2.12376	0.0336903	0.0973879
ACSL1	549.778	1.7379	0.818345	-2.12368	0.0336971	0.0973879
CCDC117	247.621	1.72251	0.811136	-2.12358	0.0337055	0.0973879
ZIC4	165.918	1.75731	0.827534	-2.12355	0.0337077	0.0973879
GNA13	484.422	1.67728	0.78988	-2.12346	0.0337153	0.0973879
CHORDC1	335.548	1.72887	0.814235	-2.1233	0.0337287	0.0973879
TRAPPC10	662.437	1.7261	0.812965	-2.12322	0.0337354	0.0973879
ZNF790	40.8421	2.03486	0.958472	-2.12303	0.0337517	0.0973879
PRMT9	121.021	1.73646	0.817936	-2.12298	0.0337559	0.0973879
DENND5B	502.447	1.69188	0.797068	-2.12264	0.0337844	0.0973879
HIVEP2	732.06	1.75876	0.828594	-2.12258	0.0337889	0.0973879
GABPB1	288.115	1.72397	0.812257	-2.12244	0.0338009	0.0973879
LAMA4	5785.52	1.72733	0.813849	-2.12243	0.033802	0.0973879
MAP3K1	74.7569	1.6747	0.789088	-2.12233	0.0338104	0.0973879
ERLIN2	982.703	1.71533	0.808357	-2.12199	0.0338385	0.0973879
LYRM5	151.571	1.752	0.825653	-2.12196	0.0338414	0.0973879
ALDH3A2	533.086	1.71779	0.809645	-2.12166	0.0338659	0.0973879
CAPZA2	1420.22	1.70019	0.801373	-2.1216	0.0338715	0.0973879
SETD7	2571.44	1.71331	0.807602	-2.12147	0.0338819	0.0973879
PLK4	76.2522	1.82972	0.862496	-2.12142	0.0338863	0.0973879
RINT1	216.342	1.70605	0.804225	-2.12136	0.0338919	0.0973879
KCTD12	356.428	1.71295	0.807508	-2.12128	0.033898	0.0973879
SAV1	599.694	1.71314	0.807626	-2.1212	0.033905	0.0973879
ARMCX4	226.321	1.77028	0.834615	-2.12108	0.0339152	0.0973879
PREPL	569.751	1.71062	0.806554	-2.1209	0.0339306	0.0973879
KIF2A	348.599	1.65112	0.778537	-2.12079	0.0339394	0.0973879
CDK11A	754.3	1.71313	0.807785	-2.12077	0.0339408	0.0973879
SPRY2	222.922	1.77202	0.835558	-2.12076	0.0339419	0.0973879
TFPI2	1314.1	1.68223	0.793317	-2.1205	0.0339637	0.0973879
CABYR	101.557	1.80098	0.849347	-2.12043	0.0339701	0.0973879
DDX26B	38.3246	2.0263	0.955645	-2.12034	0.0339771	0.0973879
CRYZ	431.789	1.72898	0.815463	-2.12024	0.0339856	0.0973879
C1QTNF6	318.803	1.80867	0.853105	-2.1201	0.0339975	0.0973879
TRPM7	661.761	1.72567	0.814001	-2.11998	0.0340075	0.0973879
PSMD10	796.254	1.70469	0.804156	-2.11985	0.034019	0.0973879
ZNHIT6	379.782	1.67805	0.791611	-2.1198	0.0340233	0.0973879
NAP1L3	130.216	1.77019	0.835142	-2.11962	0.0340377	0.0973879
DNAJC10	1303.88	1.68012	0.79268	-2.11954	0.0340449	0.0973879
LRP4	501.241	1.72201	0.812462	-2.1195	0.0340481	0.0973879
USP48	1193.14	1.69229	0.798449	-2.11947	0.0340506	0.0973879
SPATA18	366.006	1.67912	0.792241	-2.11946	0.0340518	0.0973879
LOXL1-AS1	166.218	1.74384	0.82278	-2.11944	0.034053	0.0973879
XPC	880.443	1.7065	0.805183	-2.11939	0.0340577	0.0973879
FUBP3	552.985	1.68272	0.794012	-2.11926	0.0340684	0.0973879
IQCJ-SCHIP1	421.91	1.7858	0.842728	-2.11907	0.0340849	0.0973879
MLF1	103.894	1.80932	0.853917	-2.11885	0.0341031	0.0973879
ATF7	707.353	1.73804	0.820279	-2.11884	0.0341042	0.0973879
HAPLN1	142.736	1.76026	0.830776	-2.11882	0.0341061	0.0973879
LEO1	586.486	1.74211	0.822223	-2.11878	0.0341095	0.0973879
DACT1	517.327	1.74387	0.823105	-2.11865	0.0341198	0.0973879
TTC8	325.954	1.75218	0.82704	-2.11861	0.0341233	0.0973879
SEMA3C	1115.19	1.69925	0.802101	-2.1185	0.0341324	0.0973879
CLINT1	829.582	1.70123	0.803034	-2.1185	0.0341329	0.0973879
APC	1002.01	1.68096	0.793493	-2.11843	0.0341384	0.0973879
ROR1	294.215	1.766	0.833658	-2.11838	0.0341428	0.0973879
DISP1	96.4877	1.88231	0.888598	-2.1183	0.0341499	0.0973879
ATL1	117.559	1.82844	0.863184	-2.11824	0.0341543	0.0973879
NRBP2	1132.47	1.73017	0.816798	-2.11823	0.0341554	0.0973879
PDCD4	951.756	1.71683	0.810511	-2.1182	0.0341578	0.0973879
UBA3	679.998	1.70462	0.804768	-2.11816	0.0341618	0.0973879
AKAP11	310.458	1.73151	0.817534	-2.11796	0.0341781	0.0973879
CNEP1R1	289.385	1.65776	0.782761	-2.11784	0.0341888	0.0973879
HAUS5	181.746	1.71364	0.809179	-2.11775	0.0341959	0.0973879
LNPEP	137.798	1.74823	0.825638	-2.11743	0.0342237	0.0973879
BIRC6	647.503	1.71239	0.808759	-2.1173	0.0342344	0.0973879
CDCP1	78.7653	1.7474	0.825336	-2.11719	0.0342435	0.0973879
GALNT11	714.974	1.72705	0.815804	-2.11699	0.0342609	0.0973879
SHOC2	939.858	1.71969	0.812334	-2.11697	0.0342621	0.0973879
FANCD2	95.4085	1.80664	0.853464	-2.11683	0.034274	0.0973879
MN1	985.68	1.73867	0.821423	-2.11665	0.0342893	0.0973879
MSI2	147.481	1.78189	0.841908	-2.1165	0.0343027	0.0973879
ZNF33A	251.955	1.74741	0.825624	-2.11647	0.0343045	0.0973879
WIPF1	1039.22	1.73187	0.818289	-2.11645	0.0343066	0.0973879
ORC4	217.662	1.75249	0.828077	-2.11633	0.0343164	0.0973879
USP28	164.781	1.72815	0.816584	-2.11632	0.0343176	0.0973879
SMAD7	800.134	1.72553	0.815378	-2.11624	0.0343246	0.0973879
ATP13A3	1253.25	1.70101	0.803838	-2.1161	0.034336	0.0973879
PAPOLA	1865.03	1.70152	0.804089	-2.11608	0.0343378	0.0973879
AKAP6	488.632	1.73571	0.820286	-2.11598	0.0343464	0.0973879
USP25	541.168	1.73171	0.81844	-2.11586	0.0343563	0.0973879
ZNF770	355.407	1.68228	0.795081	-2.11586	0.0343569	0.0973879
HCG11	227.183	1.7779	0.840283	-2.11583	0.034359	0.0973879
CXCL14	237.7	1.75881	0.831293	-2.11575	0.0343658	0.0973879
FGFR1OP	144.238	1.69638	0.801787	-2.11575	0.0343661	0.0973879
PGM2	351.387	1.7239	0.814836	-2.11564	0.0343757	0.0973879
CHD6	411.821	1.71333	0.809853	-2.1156	0.0343785	0.0973879
NUDT13	41.375	1.83611	0.867955	-2.11545	0.0343919	0.0973879
HIST1H2BK	734.349	1.73181	0.818654	-2.11544	0.0343925	0.0973879
SLC16A5	580.406	1.74965	0.827119	-2.11535	0.0343998	0.0973879
FAM13A	115.342	1.76823	0.835985	-2.11515	0.0344173	0.0973879
SCP2	1276.47	1.71173	0.80937	-2.11489	0.0344394	0.0973879
WWTR1	404.49	1.68936	0.798921	-2.11455	0.0344681	0.0973879
ZKSCAN2	150.191	1.79621	0.849557	-2.11429	0.0344904	0.0973879
ZMAT3	2417.67	1.70534	0.806611	-2.11421	0.0344974	0.0973879
THAP1	106.424	1.79688	0.849929	-2.11415	0.0345022	0.0973879
OTUD3	172.541	1.77359	0.838955	-2.11404	0.0345116	0.0973879
SH3RF1	839.94	1.72427	0.815638	-2.11401	0.0345142	0.0973879
TRIM24	155.809	1.73285	0.819721	-2.11395	0.0345197	0.0973879
RAB2B	368.291	1.78373	0.843793	-2.11394	0.0345202	0.0973879
SYNPO2	3897.72	1.70943	0.808647	-2.11393	0.0345208	0.0973879
SLC25A16	187.526	1.68482	0.797023	-2.11389	0.034525	0.0973879
CEP85	166.958	1.74025	0.823266	-2.11383	0.0345297	0.0973879
CASC4	1247.71	1.67197	0.790985	-2.11378	0.0345339	0.0973879
LOC100049716	98.5005	1.78332	0.843665	-2.11378	0.034534	0.0973879
EDEM3	402.756	1.69723	0.803036	-2.11351	0.0345571	0.0973879
HECW2	205.316	1.71007	0.809136	-2.11345	0.0345623	0.0973879
RC3H1	351.41	1.67183	0.791049	-2.11344	0.0345635	0.0973879
AP1G2	155.241	1.71543	0.811682	-2.11342	0.0345646	0.0973879
WWC2	777.538	1.68034	0.795081	-2.11342	0.0345651	0.0973879
PKD1P1	1986.64	1.72899	0.818148	-2.1133	0.0345755	0.0973879
ZNF117	50.8606	2.20664	1.04428	-2.11306	0.0345956	0.0973879
UFM1	791.377	1.68907	0.799353	-2.11305	0.0345968	0.0973879
SLC26A2	305.206	1.66753	0.78918	-2.113	0.0346011	0.0973879
NRBF2	429.925	1.73643	0.821816	-2.11291	0.0346081	0.0973879
YPEL2	122.95	1.79394	0.849048	-2.11289	0.0346103	0.0973879
2022-09-11	11619.8	1.68878	0.799283	-2.11286	0.0346126	0.0973879
ATF7IP	684.847	1.71506	0.811723	-2.11286	0.0346128	0.0973879
KIF11	381.569	1.70432	0.806645	-2.11285	0.0346136	0.0973879
ALCAM	3263.04	1.66381	0.787493	-2.11279	0.0346185	0.0973879
SH3PXD2A	6231.88	1.70256	0.805893	-2.11264	0.0346317	0.0973879
IFNAR1	1089.63	1.69956	0.804521	-2.11252	0.0346423	0.0973879
SKI	3517.68	1.71402	0.811394	-2.11244	0.0346491	0.0973879
NDC1	189.032	1.76711	0.836537	-2.11242	0.0346507	0.0973879
SOCS7	390.047	1.72019	0.814334	-2.11238	0.0346535	0.0973879
BMF	54.9224	1.87024	0.885424	-2.11226	0.0346645	0.0973879
MAF	183.602	1.71357	0.811254	-2.11225	0.0346649	0.0973879
C2orf47	143.171	1.76915	0.837583	-2.11221	0.0346687	0.0973879
DNAJC3	1282.91	1.69655	0.803215	-2.1122	0.0346694	0.0973879
ATR	275.7	1.70562	0.807557	-2.11207	0.0346805	0.0973879
BTBD1	925.366	1.70841	0.808912	-2.11199	0.0346874	0.0973879
SPIRE1	676.02	1.706	0.807794	-2.11193	0.0346925	0.0973879
ZNF20	97.9142	1.81897	0.861283	-2.11193	0.0346925	0.0973879
ZNF69	103.76	1.86957	0.885275	-2.11185	0.0346993	0.0973879
RCN2	934.623	1.6813	0.796173	-2.11173	0.0347096	0.0973879
UBE2W	293.839	1.66428	0.788136	-2.11167	0.0347146	0.0973879
FERMT2	3021.28	1.69706	0.803688	-2.11158	0.0347221	0.0973879
ARMCX3	1669.33	1.69126	0.800956	-2.11155	0.0347247	0.0973879
LOC648987	84.9041	1.82938	0.866484	-2.11127	0.0347493	0.0973879
TSC1	807.528	1.72894	0.818926	-2.11123	0.0347522	0.0973879
SLC9A6	373.611	1.72809	0.818522	-2.11123	0.0347524	0.0973879
SPG20	656.852	1.67442	0.793139	-2.11113	0.0347609	0.0973879
ZFP62	177.715	1.72643	0.817788	-2.1111	0.0347635	0.0973879
NR2C2	250.678	1.72209	0.815786	-2.11096	0.0347761	0.0973879
SUSD6	497.737	1.73298	0.821037	-2.11072	0.0347966	0.0973879
IDE	678.237	1.6841	0.797898	-2.11067	0.0348003	0.0973879
CLCN3	638.818	1.72086	0.815316	-2.11066	0.0348015	0.0973879
ADNP2	174.865	1.75721	0.832581	-2.11056	0.0348102	0.0973879
RAB4A	690.48	1.7214	0.81564	-2.11049	0.0348163	0.0973879
PLGLB1	53.8517	1.75889	0.833522	-2.11019	0.0348424	0.0973879
ZFP90	532.341	1.71593	0.813168	-2.11017	0.0348434	0.0973879
ZBTB49	40.0947	1.8172	0.861165	-2.11016	0.0348446	0.0973879
GLIPR1	8456.59	1.69926	0.805319	-2.11005	0.0348544	0.0973879
RPRD1A	407.475	1.67402	0.793415	-2.10989	0.0348677	0.0973879
ZBTB24	147.613	1.79232	0.849491	-2.10988	0.0348689	0.0973879
CLK1	320.705	1.70294	0.807133	-2.10986	0.0348707	0.0973879
SLC38A2	6083.14	1.68229	0.797355	-2.10984	0.0348722	0.0973879
FAM131B	34.1139	1.87944	0.890842	-2.10974	0.034881	0.0973879
PHTF2	363.438	1.74393	0.826684	-2.10955	0.0348973	0.0973879
NCKAP1	1439.75	1.69246	0.80229	-2.10954	0.0348983	0.0973879
SLF2	312.634	1.71456	0.812804	-2.10944	0.0349069	0.0973879
NR2F1	190.272	1.74579	0.82761	-2.10943	0.0349074	0.0973879
RAB9A	288.026	1.66367	0.788712	-2.10934	0.0349149	0.0973879
HNRNPLL	511.705	1.76837	0.838409	-2.10919	0.0349278	0.0973879
FADS1	1077.29	1.69585	0.804181	-2.10879	0.0349626	0.0973879
EVC	1105.96	1.72933	0.820123	-2.10862	0.0349771	0.0973879
ATP11B	561.803	1.7081	0.810057	-2.10862	0.0349778	0.0973879
TMEM80	211.758	1.75643	0.832981	-2.1086	0.0349788	0.0973879
CCDC24	107.837	1.84409	0.874571	-2.10857	0.0349821	0.0973879
AHNAK2	2962.43	1.70248	0.807629	-2.108	0.0350311	0.0973879
RFTN2	42.4262	1.85798	0.881429	-2.10791	0.0350385	0.0973879
TBC1D2B	1043.4	1.75736	0.833735	-2.10782	0.0350466	0.0973879
PPM1A	570.213	1.67349	0.793967	-2.10776	0.0350516	0.0973879
SRSF6	2307.32	1.68979	0.801706	-2.10774	0.0350533	0.0973879
ARPP19	1155.91	1.68401	0.798981	-2.10769	0.0350576	0.0973879
FLJ46906	60.8575	1.9113	0.906834	-2.10766	0.0350605	0.0973879
STAG3L2	227.191	1.75228	0.83142	-2.10757	0.0350681	0.0973879
ATAD1	530.938	1.69231	0.802987	-2.10752	0.0350724	0.0973879
USP14	1272.27	1.68983	0.801914	-2.10724	0.0350965	0.0973879
AHSA2	406.572	1.70253	0.807985	-2.10713	0.0351066	0.0973879
DYNC1LI2	3275.03	1.6873	0.800767	-2.1071	0.0351089	0.0973879
SRRM1	1509.45	1.68782	0.801036	-2.10704	0.0351138	0.0973879
GNPTAB	882.156	1.66912	0.792205	-2.10693	0.0351236	0.0973879
SPTBN5	38.3166	1.98289	0.941154	-2.10687	0.0351291	0.0973879
SETD2	767.074	1.70843	0.81091	-2.10681	0.0351344	0.0973879
ELMSAN1	274.979	1.74105	0.826403	-2.10679	0.0351362	0.0973879
MAP9	235.465	1.74241	0.827051	-2.10677	0.0351373	0.0973879
KMT2A	685.442	1.73005	0.821252	-2.1066	0.0351523	0.0973879
GNG2	2409.25	1.68789	0.80125	-2.10657	0.0351552	0.0973879
HAT1	445.443	1.71677	0.814989	-2.10649	0.0351618	0.0973879
TLCD2	202.055	1.75512	0.833201	-2.10648	0.035163	0.0973879
ZZZ3	368.028	1.65202	0.78427	-2.10645	0.0351655	0.0973879
NIPBL	711.131	1.68318	0.799075	-2.10641	0.0351685	0.0973879
TVP23C	104.966	1.88124	0.893102	-2.10641	0.035169	0.0973879
DNAJB14	318.455	1.69826	0.806244	-2.10639	0.0351708	0.0973879
CCNG1	1421.03	1.67566	0.795576	-2.10622	0.0351853	0.0973879
IQGAP1	6974.86	1.6923	0.803514	-2.10613	0.035193	0.0973879
SRPX	643.696	1.7133	0.813526	-2.10602	0.0352024	0.0973879
DYRK1A	397.692	1.70941	0.811686	-2.10599	0.0352049	0.0973879
STAT2	1600.13	1.70962	0.8118	-2.10596	0.035208	0.0973879
SSX2IP	734.533	1.68004	0.797768	-2.10593	0.0352106	0.0973879
SRRM2	4816.8	1.72461	0.818937	-2.10591	0.0352125	0.0973879
SERPINB7	358.018	1.69375	0.804333	-2.10578	0.0352237	0.0973879
TRDMT1	80.3445	1.85809	0.882391	-2.10574	0.0352269	0.0973879
KIAA2018	110.036	1.71567	0.814779	-2.10569	0.0352312	0.0973879
TSNAX	419.255	1.67593	0.795914	-2.10567	0.0352329	0.0973879
FAM3C	824.61	1.70381	0.809198	-2.10556	0.0352427	0.0973879
HSD17B11	395.07	1.74797	0.830233	-2.10539	0.0352571	0.0973879
BPHL	283.793	1.72156	0.817818	-2.10506	0.0352857	0.0973879
RIMKLB	388.046	1.7397	0.826466	-2.10499	0.0352924	0.0973879
ZNF664	1271.66	1.6882	0.802008	-2.10497	0.0352937	0.0973879
PSG5	8982.39	1.69635	0.805891	-2.10493	0.0352972	0.0973879
TSPYL5	351.875	1.69907	0.807219	-2.10485	0.0353046	0.0973879
ANKMY2	395.2	1.6945	0.805047	-2.10484	0.0353051	0.0973879
N6AMT1	166.505	1.72666	0.820355	-2.10478	0.0353108	0.0973879
KLF7	901.611	1.69878	0.807107	-2.10477	0.035311	0.0973879
OSBP	1226.77	1.69972	0.807568	-2.10474	0.0353137	0.0973879
KPNA3	1349.16	1.68678	0.801453	-2.10465	0.0353214	0.0973879
CEP135	69.3867	1.69578	0.805807	-2.10444	0.0353397	0.0973879
KIAA0907	465.341	1.73132	0.822747	-2.10432	0.0353508	0.0973879
TJP1	940.74	1.70519	0.810337	-2.10429	0.0353529	0.0973879
CDKN1C	41.3904	1.95414	0.928655	-2.10427	0.0353548	0.0973879
ZNF415	69.5748	1.74845	0.830909	-2.10426	0.0353554	0.0973879
PNRC1	865.861	1.68993	0.803096	-2.10426	0.0353555	0.0973879
C1D	245.842	1.73294	0.823587	-2.10414	0.0353666	0.0973879
ZNF430	88.0751	1.77551	0.843842	-2.10408	0.0353716	0.0973879
TFB2M	156.604	1.77252	0.842499	-2.10389	0.0353884	0.0973879
THAP6	89.9627	1.83861	0.873916	-2.10387	0.0353894	0.0973879
CDKN2B	357.621	1.68943	0.803024	-2.10383	0.0353932	0.0973879
SLC30A4	59.8246	1.7551	0.834248	-2.10381	0.035395	0.0973879
TMEM55A	222.212	1.71907	0.817157	-2.10372	0.0354029	0.0973879
LMCD1	1741.6	1.70744	0.811675	-2.10361	0.0354128	0.0973879
CCDC43	429.22	1.70863	0.812245	-2.10359	0.0354142	0.0973879
UTP3	650.65	1.68043	0.798841	-2.10358	0.0354147	0.0973879
RNF112	132.667	1.77838	0.845447	-2.10347	0.0354243	0.0973879
RIC1	526.812	1.69828	0.80738	-2.10345	0.0354264	0.0973879
SCUBE3	2720.4	1.71787	0.816693	-2.10345	0.0354265	0.0973879
DARS	1153.84	1.6919	0.804436	-2.10321	0.0354473	0.0973879
XRCC3	294.74	1.76164	0.837598	-2.10321	0.0354476	0.0973879
YIPF4	460.754	1.69592	0.806376	-2.10313	0.0354541	0.0973879
UTY	105.108	1.75918	0.836462	-2.10312	0.0354555	0.0973879
PAPD5	392.853	1.68906	0.803231	-2.10283	0.0354803	0.0973879
SLC45A4	118.285	1.69202	0.804653	-2.10279	0.0354841	0.0973879
BACH1	165.673	1.73162	0.823486	-2.10279	0.0354841	0.0973879
ITM2B	4856.39	1.68817	0.802899	-2.10259	0.0355012	0.0973879
MORF4L2	3975.7	1.68044	0.799241	-2.10254	0.0355057	0.0973879
KRT34	446.794	1.72431	0.820136	-2.10246	0.0355127	0.0973879
PEX11A	120.42	1.8058	0.858913	-2.10243	0.035516	0.0973879
MED1	911.101	1.7063	0.81165	-2.10226	0.0355303	0.0973879
PDCD10	415.479	1.71491	0.815754	-2.10224	0.0355319	0.0973879
B4GALT5	1318.88	1.72696	0.821506	-2.10219	0.0355365	0.0973879
GPR173	156.499	1.70274	0.809992	-2.10217	0.0355381	0.0973879
BNC1	264.796	1.681	0.799692	-2.10206	0.0355483	0.0973879
HBP1	615.076	1.71504	0.815938	-2.10193	0.0355596	0.0973879
SFR1	90.3167	1.80235	0.8575	-2.10186	0.0355654	0.0973879
THAP5	191.496	1.72264	0.819581	-2.10185	0.0355661	0.0973879
FAM122B	236.95	1.74756	0.831556	-2.10155	0.0355926	0.0973879
SYNJ2BP	423.678	1.72556	0.82111	-2.10149	0.0355976	0.0973879
SMC5	266.824	1.73223	0.824302	-2.10145	0.0356012	0.0973879
CFAP97	279.053	1.68791	0.80321	-2.10145	0.0356014	0.0973879
TDP2	407.454	1.70558	0.811626	-2.10144	0.0356026	0.0973879
NOTCH1	419.094	1.73379	0.825068	-2.10138	0.0356072	0.0973879
FBXO30	291.64	1.69488	0.806597	-2.10127	0.035617	0.0973879
MYD88	623.716	1.70965	0.813633	-2.10126	0.0356184	0.0973879
LAMA1	65.7212	1.84999	0.880447	-2.10119	0.0356239	0.0973879
KLF10	637.149	1.70056	0.809333	-2.10118	0.0356248	0.0973879
VAMP7	794.929	1.69332	0.805889	-2.10118	0.0356252	0.0973879
IMPA1	249.922	1.75077	0.833241	-2.10115	0.0356277	0.0973879
DDHD2	736.973	1.74406	0.830067	-2.1011	0.0356318	0.0973879
IFNAR2	254.928	1.76673	0.840881	-2.10104	0.0356371	0.0973879
SH3GLB1	2500.12	1.70098	0.809656	-2.10086	0.035653	0.0973879
HCFC2	332.091	1.69511	0.806884	-2.10082	0.035657	0.0973879
PRDM2	722.444	1.70432	0.811285	-2.10077	0.0356613	0.0973879
PGGT1B	134.868	1.69395	0.806355	-2.10075	0.0356625	0.0973879
TNC	9797.04	1.70261	0.810495	-2.10071	0.0356664	0.0973879
DOCK5	1167.27	1.70281	0.810607	-2.10066	0.0356711	0.0973879
EFNB3	88.4475	1.81971	0.866366	-2.1004	0.035694	0.0973879
FKTN	384.495	1.71358	0.815838	-2.10039	0.0356947	0.0973879
ALS2	556.045	1.70546	0.812009	-2.1003	0.0357026	0.0973879
NRP1	3300.17	1.68586	0.802793	-2.1	0.0357288	0.0973879
JMJD1C	262.429	1.71621	0.817244	-2.09999	0.0357294	0.0973879
LOC101927151	79.6857	1.82441	0.868769	-2.09999	0.0357295	0.0973879
RHOU	90.1393	1.79936	0.856844	-2.09999	0.0357299	0.0973879
LINC00641	114.491	1.79871	0.856577	-2.09988	0.0357393	0.0973879
GAS6-AS2	366.872	1.7019	0.810571	-2.09963	0.0357611	0.0973879
CMIP	1105.57	1.75595	0.836317	-2.09962	0.0357622	0.0973879
LOC100268168	50.3773	1.81983	0.866746	-2.09961	0.035763	0.0973879
DIDO1	823.626	1.70762	0.81331	-2.09959	0.0357646	0.0973879
SEMA3D	80.2316	1.72226	0.820343	-2.09944	0.0357779	0.0973879
MRS2	279.971	1.68328	0.80182	-2.09933	0.0357882	0.0973879
LOC100129034	1084.5	1.72031	0.819478	-2.09927	0.0357927	0.0973879
ZBTB11	143.535	1.78226	0.848998	-2.09925	0.035795	0.0973879
WISP1	282.995	1.73144	0.824802	-2.09921	0.035798	0.0973879
LMF1-AS1	66.6235	1.86422	0.888065	-2.0992	0.0357997	0.0973879
ZC3H14	703.702	1.71772	0.818323	-2.09908	0.03581	0.0973879
ATP6V1A	644.173	1.6529	0.787551	-2.09878	0.0358359	0.0973879
LINC00476	42.9801	1.99313	0.949794	-2.09849	0.0358619	0.0973879
C15orf61	126.531	1.85034	0.88177	-2.09843	0.0358668	0.0973879
EIF4E	915.684	1.69022	0.805471	-2.09843	0.0358671	0.0973879
TRIM25	1376.71	1.70138	0.810813	-2.09836	0.0358733	0.0973879
NUP50	653.211	1.69769	0.809123	-2.09818	0.035889	0.0973879
PARPBP	76.0785	1.78365	0.850143	-2.09805	0.0359004	0.0973879
AVL9	426.017	1.7233	0.821389	-2.09804	0.035902	0.0973879
RERE	1056.54	1.71382	0.81688	-2.098	0.0359049	0.0973879
CTAGE5	293.631	1.69758	0.80917	-2.09792	0.035912	0.0973879
FBXL4	120.976	1.79352	0.85492	-2.09789	0.0359152	0.0973879
WDR36	188.484	1.74173	0.830235	-2.09787	0.0359162	0.0973879
ZNF224	58.7531	1.72742	0.823418	-2.09787	0.035917	0.0973879
STXBP5	585.408	1.67799	0.799881	-2.0978	0.0359226	0.0973879
ITPRIPL2	2588.28	1.70377	0.812181	-2.09777	0.0359255	0.0973879
DPP8	399.365	1.66097	0.791889	-2.09748	0.0359511	0.0973879
PHF2	543.937	1.72412	0.821998	-2.09748	0.0359515	0.0973879
SECISBP2L	933.597	1.66528	0.793967	-2.09742	0.0359567	0.0973879
PSMD12	489.574	1.69492	0.808102	-2.09741	0.0359572	0.0973879
CLIP1	1154.04	1.68249	0.802189	-2.09737	0.0359607	0.0973879
CEMIP	5989.51	1.69999	0.810541	-2.09736	0.035962	0.0973879
RUNX2	106.404	1.72254	0.821353	-2.0972	0.0359757	0.0973879
UHRF1BP1L	301.178	1.69613	0.808797	-2.0971	0.0359848	0.0973879
FAM35A	352.874	1.71836	0.819431	-2.09702	0.0359922	0.0973879
SUGP2	945.525	1.72679	0.823512	-2.09686	0.0360058	0.0973879
FKBP14	639.805	1.7254	0.822867	-2.09682	0.0360099	0.0973879
NATD1	737.006	1.70127	0.811389	-2.09674	0.0360167	0.0973879
GPR161	526.966	1.72871	0.824478	-2.09674	0.036017	0.0973879
POGZ	625.645	1.69575	0.808772	-2.0967	0.0360202	0.0973879
RNF2	197.105	1.72635	0.823397	-2.09661	0.0360278	0.0973879
KIAA0355	760.818	1.70914	0.815229	-2.09651	0.0360367	0.0973879
NYNRIN	674.265	1.72583	0.823262	-2.09633	0.0360527	0.0973879
LUZP6	2138.12	1.68006	0.801429	-2.09633	0.0360533	0.0973879
MTPN	2138.12	1.68006	0.801429	-2.09633	0.0360533	0.0973879
ARGLU1	600.266	1.67039	0.796833	-2.09629	0.0360562	0.0973879
ZSCAN22	75.6577	1.74125	0.830714	-2.09608	0.0360749	0.0973879
NCK1	344.059	1.70414	0.813012	-2.09608	0.0360754	0.0973879
MAGI2-AS3	395.486	1.71723	0.819269	-2.09605	0.0360774	0.0973879
FRYL	556.899	1.6653	0.794499	-2.09604	0.0360789	0.0973879
TAF1D	393.165	1.75481	0.837215	-2.09601	0.0360814	0.0973879
BAZ2A	1017.19	1.71139	0.816518	-2.09596	0.0360858	0.0973879
TGFA	397.158	1.6732	0.798302	-2.09595	0.0360864	0.0973879
SCRN3	204.005	1.71519	0.81836	-2.09589	0.0360924	0.0973879
YIPF6	702.71	1.70414	0.813131	-2.09578	0.0361018	0.0973879
GAS1	489.02	1.69632	0.809423	-2.09572	0.0361073	0.0973879
ELOVL5	1321.21	1.68655	0.804793	-2.09563	0.0361147	0.0973879
PRPF4B	478.105	1.67315	0.798431	-2.09555	0.0361223	0.0973879
HECTD1	1746.27	1.69841	0.81065	-2.09512	0.0361605	0.0973879
DSP	5964.49	1.69685	0.809916	-2.09509	0.0361627	0.0973879
ERLEC1	1139.15	1.69447	0.808786	-2.09508	0.0361641	0.0973879
G3BP1	1214.25	1.6986	0.81076	-2.09508	0.0361643	0.0973879
MFAP4	1453.97	1.70996	0.81623	-2.09495	0.0361755	0.0973879
IFRD1	362.395	1.70303	0.812925	-2.09494	0.0361766	0.0973879
RIOK3	979.827	1.6845	0.804087	-2.09492	0.0361779	0.0973879
MGEA5	1884.98	1.65866	0.791788	-2.09483	0.036186	0.0973879
TRIM35	361.12	1.73463	0.828057	-2.09482	0.0361873	0.0973879
SSH1	2167.75	1.70633	0.814564	-2.09478	0.0361908	0.0973879
CREB1	468.738	1.67426	0.799272	-2.09473	0.0361947	0.0973879
GAPVD1	737.919	1.69888	0.811052	-2.09466	0.0362012	0.0973879
KLHL8	165.486	1.6531	0.789218	-2.09461	0.036206	0.0973879
ITGA2	224.471	1.69808	0.810704	-2.09457	0.036209	0.0973879
EID3	51.2646	1.79198	0.855562	-2.0945	0.0362152	0.0973879
SEC63	1953.27	1.67982	0.802015	-2.0945	0.0362155	0.0973879
MED23	242.588	1.70694	0.815082	-2.0942	0.0362425	0.0973879
CMBL	491.613	1.71825	0.820531	-2.09408	0.0362532	0.0973879
ZBTB18	279.758	1.7339	0.828057	-2.09394	0.0362657	0.0973879
FMOD	470.874	1.7356	0.828904	-2.09384	0.0362739	0.0973879
ARHGAP5	659.01	1.66382	0.794649	-2.09378	0.0362792	0.0973879
STK38L	325.222	1.69396	0.809048	-2.09377	0.0362809	0.0973879
CDK15	170.685	1.77575	0.848211	-2.09352	0.0363025	0.0973879
GPCPD1	291.944	1.68815	0.806389	-2.09348	0.0363068	0.0973879
KIF1B	1260.67	1.66899	0.797262	-2.09341	0.0363128	0.0973879
GOLGA4	1992.69	1.67286	0.799179	-2.09323	0.0363291	0.0973879
ACSL4	752.938	1.69376	0.809167	-2.09322	0.0363296	0.0973879
PRRX1	2151.08	1.68493	0.804954	-2.0932	0.0363315	0.0973879
CXCL12	7900.88	1.68795	0.806404	-2.09319	0.0363326	0.0973879
PPFIBP1	1857.46	1.69962	0.812008	-2.09311	0.0363393	0.0973879
OIP5-AS1	193.661	1.72809	0.82563	-2.09306	0.036344	0.0973879
SLC11A2	439.266	1.71981	0.821757	-2.09285	0.0363629	0.0973879
TMEM167A	2131.3	1.66891	0.797441	-2.09283	0.0363646	0.0973879
CPA4	128.766	1.81291	0.866248	-2.09283	0.0363647	0.0973879
DCBLD2	2305.64	1.65353	0.790131	-2.09273	0.0363735	0.0973879
FKBP5	170.421	1.76346	0.842672	-2.0927	0.0363756	0.0973879
YAP1	2512.8	1.68234	0.803911	-2.0927	0.036376	0.0973879
NIFK	552.312	1.70201	0.813409	-2.09244	0.0363995	0.0973879
DR1	699.148	1.6867	0.80613	-2.09234	0.0364078	0.0973879
AP4S1	109.983	1.69938	0.812191	-2.09234	0.0364084	0.0973879
SLC4A4	346.289	1.71578	0.820039	-2.09231	0.0364105	0.0973879
EIF2AK2	332.651	1.68567	0.805704	-2.09217	0.0364233	0.0973879
RHBDF2	211.134	1.65935	0.793149	-2.09211	0.0364289	0.0973879
RALGAPA1	148.969	1.78224	0.851888	-2.0921	0.0364293	0.0973879
TSPAN13	1236.96	1.68134	0.803773	-2.09181	0.0364555	0.0973879
BCLAF1	1832.44	1.66247	0.794755	-2.0918	0.0364566	0.0973879
FIGNL1	51.4993	1.85993	0.889161	-2.09178	0.0364581	0.0973879
CHM	130.157	1.70011	0.812813	-2.09164	0.0364708	0.0973879
C17orf85	717.676	1.6983	0.811996	-2.09151	0.0364822	0.0973879
VEZT	752.15	1.69127	0.808648	-2.09148	0.0364849	0.0973879
NPEPPS	1587.67	1.69189	0.808972	-2.09141	0.0364913	0.0973879
DNM1L	1000.59	1.69572	0.810809	-2.0914	0.0364924	0.0973879
EDA2R	321.729	1.75762	0.840429	-2.09133	0.0364984	0.0973879
APPBP2	582.901	1.65194	0.789924	-2.09126	0.0365046	0.0973879
NKRF	121.843	1.69673	0.811384	-2.09116	0.0365141	0.0973879
RAD21	1031.09	1.69474	0.810451	-2.09111	0.0365183	0.0973879
HTATIP2	445.593	1.71441	0.819876	-2.09106	0.0365224	0.0973879
SMURF2	1447.28	1.69231	0.809352	-2.09095	0.0365326	0.0973879
CBWD2	512.925	1.66955	0.798512	-2.09082	0.036544	0.0973879
GMEB1	212.181	1.71708	0.821267	-2.09077	0.0365489	0.0973879
CUL4B	1481.06	1.69292	0.809751	-2.09067	0.0365577	0.0973879
PCNP	1559.8	1.6605	0.794258	-2.09063	0.0365617	0.0973879
TES	831.382	1.69208	0.809383	-2.09057	0.0365663	0.0973879
LINC01204	38.2949	1.97612	0.945265	-2.09054	0.0365691	0.0973879
ZNF417	71.9998	2.09248	1.00098	-2.09043	0.0365793	0.0973879
ANKRD16	79.2328	1.72538	0.825396	-2.09037	0.0365847	0.0973879
ACSL3	776.681	1.67461	0.801121	-2.09034	0.0365874	0.0973879
PIK3CD	496.151	1.72832	0.82682	-2.09032	0.0365893	0.0973879
ZNF134	246.447	1.72434	0.824929	-2.09029	0.0365922	0.0973879
SLC30A5	642.315	1.68443	0.805898	-2.09012	0.0366067	0.0973879
MAP4K5	974.54	1.65831	0.793415	-2.09009	0.0366097	0.0973879
MAT2B	741.462	1.67636	0.802103	-2.08995	0.0366219	0.0973879
GOLPH3	1978.05	1.65097	0.78999	-2.08987	0.0366298	0.0973879
MBD5	113.866	1.73598	0.830733	-2.0897	0.0366449	0.0973879
ZNF639	229.859	1.70163	0.814329	-2.08962	0.0366524	0.0973879
TBC1D4	381.269	1.70477	0.815872	-2.0895	0.0366625	0.0973879
COBLL1	147.323	1.73155	0.828699	-2.08948	0.0366642	0.0973879
CDKN1B	442.561	1.69371	0.810626	-2.08939	0.036673	0.0973879
C17orf51	324.46	1.69306	0.810318	-2.08938	0.0366736	0.0973879
UEVLD	187.912	1.76751	0.845961	-2.08935	0.036676	0.0973879
USP9X	2418.22	1.68543	0.806702	-2.08929	0.0366817	0.0973879
ERBB2IP	665.51	1.68069	0.804437	-2.08927	0.036683	0.0973879
CACHD1	161.176	1.67566	0.802051	-2.08922	0.0366877	0.0973879
CCNT1	440.469	1.64373	0.786779	-2.08919	0.0366909	0.0973879
EPG5	2026.01	1.67946	0.803921	-2.08909	0.0366995	0.0973879
ICE2	230.632	1.66559	0.797328	-2.08897	0.0367104	0.0973879
SKIV2L2	855.254	1.67927	0.803906	-2.08889	0.036718	0.0973879
ZNF559	116.794	1.70064	0.814155	-2.08884	0.0367224	0.0973879
RAP1GAP2	34.8074	1.94981	0.933509	-2.08868	0.0367361	0.0973879
SRGN	423.983	1.68594	0.807333	-2.08829	0.036772	0.0973879
TXNDC16	39.9475	1.799	0.861478	-2.08827	0.0367731	0.0973879
ZNF510	118.319	1.7775	0.851182	-2.08827	0.0367731	0.0973879
TFPI	257.223	1.70249	0.815295	-2.08819	0.0367806	0.0973879
CDK17	283.61	1.67187	0.800646	-2.08815	0.0367846	0.0973879
ZNF516	436.018	1.72004	0.823774	-2.088	0.0367982	0.0973879
LINC00998	692.873	1.68365	0.806405	-2.08784	0.036812	0.0973879
PDGFRA	1523.15	1.67237	0.801022	-2.08779	0.0368167	0.0973879
UPRT	188.813	1.7909	0.857796	-2.08779	0.0368169	0.0973879
CHUK	230.157	1.70324	0.815818	-2.08777	0.0368183	0.0973879
C1orf131	148.904	1.75263	0.839476	-2.08777	0.0368189	0.0973879
RSRP1	604.539	1.69247	0.810703	-2.08765	0.036829	0.0973879
LINC01004	152.99	1.72324	0.825491	-2.08753	0.0368398	0.0973879
KDELC2	1221.83	1.68575	0.80763	-2.08728	0.0368629	0.0973879
CAMSAP2	525.301	1.68087	0.805309	-2.08723	0.0368672	0.0973879
PSPC1	401.73	1.69166	0.810519	-2.08713	0.0368762	0.0973879
TIMM17A	1863.57	1.67711	0.803584	-2.08703	0.0368852	0.0973879
TMEM131	826.391	1.69413	0.811751	-2.08701	0.0368875	0.0973879
TRAK2	1616.7	1.68323	0.806541	-2.08697	0.0368908	0.0973879
SLC41A2	96.8967	1.77388	0.850003	-2.08692	0.0368957	0.0973879
PRKDC	2339.73	1.68674	0.808263	-2.08687	0.0368996	0.0973879
FOXN3	836.58	1.71095	0.819866	-2.08687	0.0369003	0.0973879
ANKRD40	1498.2	1.6956	0.812516	-2.08686	0.0369012	0.0973879
DHODH	91.0832	1.80738	0.866092	-2.08683	0.0369036	0.0973879
KCTD3	395.53	1.69258	0.811096	-2.08679	0.0369076	0.0973879
SMARCAD1	291.692	1.70095	0.815119	-2.08675	0.0369106	0.0973879
ZNF175	131.471	1.66759	0.799155	-2.08669	0.0369164	0.0973879
TMEM159	496.795	1.70882	0.818919	-2.08667	0.0369176	0.0973879
HNRNPH1	2378.23	1.68722	0.808583	-2.08664	0.036921	0.0973879
LYSMD4	136.388	1.77778	0.852013	-2.08657	0.0369274	0.0973879
SAMHD1	230.081	1.6808	0.80556	-2.0865	0.036933	0.0973879
CASP7	401.709	1.71023	0.81973	-2.08633	0.036949	0.0973879
PFN1P2	33.0729	1.9491	0.934272	-2.08622	0.0369586	0.0973879
SPEN	882.278	1.67192	0.80143	-2.08617	0.0369629	0.0973879
SIPA1L1	2237.95	1.68022	0.80544	-2.08609	0.0369702	0.0973879
ZNF652	330.413	1.67651	0.803689	-2.08602	0.0369769	0.0973879
GALNT5	3773.76	1.67523	0.803086	-2.08599	0.0369796	0.0973879
SULF1	16190.7	1.66956	0.80037	-2.08598	0.0369801	0.0973879
ERO1A	868.704	1.6728	0.801949	-2.08592	0.0369856	0.0973879
S1PR1	676.302	1.64193	0.787151	-2.08592	0.036986	0.0973879
ZBTB34	79.59	1.81189	0.868651	-2.08587	0.0369904	0.0973879
C14orf1	531.778	1.72356	0.826309	-2.08585	0.0369924	0.0973879
DPY19L3	286.842	1.71326	0.821383	-2.08582	0.0369947	0.0973879
NUP153	518.588	1.68848	0.809521	-2.08578	0.0369986	0.0973879
FBN2	1431.78	1.68552	0.808211	-2.08549	0.0370244	0.0973879
CCDC47	1202.52	1.66589	0.798818	-2.08544	0.0370293	0.0973879
RAB5A	1023.61	1.69776	0.814121	-2.08539	0.0370335	0.0973879
PTPRJ	507.404	1.70338	0.816833	-2.08535	0.0370377	0.0973879
PTCD3	599.08	1.70109	0.815754	-2.0853	0.0370425	0.0973879
CUL5	381.853	1.70488	0.817612	-2.0852	0.0370516	0.0973879
PRUNE2	876.937	1.6945	0.812642	-2.08517	0.0370538	0.0973879
BIVM	497.497	1.67434	0.802992	-2.08512	0.0370583	0.0973879
MTRF1L	786.203	1.69876	0.814726	-2.08507	0.0370626	0.0973879
SDHD	861.97	1.70809	0.819215	-2.08504	0.0370658	0.0973879
DKK1	7139.8	1.66932	0.800675	-2.08489	0.0370793	0.0973879
IL7R	2186.73	1.67651	0.804128	-2.08488	0.0370798	0.0973879
NAPEPLD	120.473	1.70217	0.816446	-2.08486	0.0370825	0.0973879
IDI2	60.786	1.79493	0.860945	-2.08484	0.0370839	0.0973879
HEPH	995.076	1.69563	0.813318	-2.08483	0.0370848	0.0973879
LRCH1	340.995	1.70973	0.820114	-2.08475	0.0370924	0.0973879
SNAI2	1682.08	1.68195	0.806824	-2.08465	0.0371009	0.0973879
INSIG1	828.781	1.65984	0.796243	-2.08459	0.0371067	0.0973879
SLC38A1	718.441	1.65105	0.792034	-2.08457	0.0371084	0.0973879
LMBRD2	41.5116	1.84555	0.885351	-2.08454	0.037111	0.0973879
PRSS12	1157.08	1.69469	0.813034	-2.08441	0.0371232	0.0973879
PLCD4	79.9324	1.80727	0.86712	-2.08422	0.0371404	0.0973879
ORC3	272.505	1.7053	0.818197	-2.08422	0.0371405	0.0973879
EFCAB14	840.263	1.66955	0.801052	-2.0842	0.0371423	0.0973879
PIGK	780.48	1.66626	0.799476	-2.08419	0.0371429	0.0973879
PLEKHB2	2627.45	1.67359	0.803001	-2.08417	0.0371443	0.0973879
PTPRG	681.043	1.67253	0.80255	-2.08402	0.0371584	0.0973879
ZNF615	55.7342	1.82834	0.877386	-2.08385	0.0371741	0.0973879
MANEA	85.8568	1.81792	0.872432	-2.08374	0.0371843	0.0973879
LOC102724814	131.717	1.7245	0.827616	-2.0837	0.0371877	0.0973879
TMEM63A	786.095	1.73011	0.830318	-2.08367	0.0371901	0.0973879
CCZ1B	640.096	1.64449	0.78924	-2.08364	0.0371929	0.0973879
ELL2	5136.28	1.6618	0.797551	-2.08363	0.0371941	0.0973879
THBS2	4999.12	1.67841	0.805549	-2.08356	0.0372006	0.0973879
RNASEL	178.293	1.672	0.802514	-2.08345	0.0372101	0.0973879
RYBP	470.107	1.69169	0.811998	-2.08337	0.0372179	0.0973879
TPBG	726.436	1.69371	0.812978	-2.08334	0.0372199	0.0973879
VPS9D1-AS1	51.7453	1.83099	0.878901	-2.08328	0.0372261	0.0973879
PLEKHG5	366.921	1.75477	0.84232	-2.08326	0.0372275	0.0973879
MRM1	100.125	1.83602	0.881328	-2.08325	0.0372288	0.0973879
GSTM5	335.312	1.69324	0.812793	-2.08324	0.0372294	0.0973879
ARID5B	1136.47	1.68421	0.808472	-2.08321	0.0372325	0.0973879
EMX2OS	2148.93	1.70257	0.817289	-2.08319	0.0372336	0.0973879
PHACTR3	269.086	1.78021	0.854581	-2.08313	0.037239	0.0973879
TRPC1	85.6197	1.7267	0.828901	-2.08312	0.0372403	0.0973879
DSCR3	823.885	1.72674	0.828934	-2.08309	0.0372431	0.0973879
RBM27	452.826	1.71511	0.823349	-2.08308	0.0372435	0.0973879
CDC14B	280.278	1.7024	0.81725	-2.08308	0.0372435	0.0973879
RUFY3	558.482	1.67548	0.804325	-2.08308	0.0372438	0.0973879
AFAP1	1919.3	1.68508	0.80895	-2.08305	0.0372465	0.0973879
OSBPL11	174.472	1.72865	0.829879	-2.08301	0.0372504	0.0973879
RALGDS	743.548	1.73773	0.834332	-2.08279	0.0372708	0.0973879
NIN	869.992	1.67801	0.805719	-2.08262	0.0372857	0.0973879
LHX9	128.786	1.74923	0.839936	-2.08257	0.0372905	0.0973879
CSRP2BP	267.084	1.71934	0.825627	-2.08247	0.0372997	0.0973879
PIK3C2A	240.686	1.68113	0.807293	-2.08242	0.0373037	0.0973879
ADAMTSL1	4827.03	1.69679	0.814846	-2.08234	0.0373112	0.0973879
TMOD2	370.713	1.65202	0.793356	-2.08233	0.0373128	0.0973879
FAS	722.18	1.69122	0.812191	-2.0823	0.0373152	0.0973879
ENGASE	394.356	1.72844	0.830109	-2.08219	0.0373252	0.0973879
PIK3CB	347.201	1.70325	0.818056	-2.08207	0.0373359	0.0973879
SACS	803.418	1.66447	0.799432	-2.08207	0.0373365	0.0973879
RNF146	564.577	1.6922	0.812789	-2.08197	0.0373449	0.0973879
ATMIN	725.908	1.69515	0.814226	-2.08192	0.0373496	0.0973879
SLC4A7	207.573	1.72059	0.826444	-2.08192	0.0373498	0.0973879
REST	743.855	1.67767	0.805942	-2.08163	0.0373765	0.0973879
RIPK1	868.844	1.70175	0.817552	-2.08152	0.0373861	0.0973879
HIATL1	821.739	1.66765	0.801188	-2.08147	0.037391	0.0973879
TPR	1246.16	1.65401	0.794749	-2.08117	0.0374185	0.0973879
RNF11	1977.71	1.66466	0.79988	-2.08114	0.0374213	0.0973879
TGIF1	387.032	1.76223	0.846777	-2.0811	0.037425	0.0973879
NRP2	1071.44	1.71362	0.823436	-2.08106	0.0374282	0.0973879
FAM149B1	389.456	1.64967	0.792713	-2.08104	0.0374302	0.0973879
LENG8	2713.75	1.70954	0.821491	-2.08102	0.0374323	0.0973879
PPP1R3C	5052.14	1.66083	0.798169	-2.08081	0.0374517	0.0973879
HCN3	112.512	1.75048	0.841261	-2.08078	0.0374537	0.0973879
PERP	1493.91	1.66125	0.798452	-2.08059	0.0374718	0.0973879
TM9SF2	3940.91	1.67225	0.803775	-2.0805	0.0374801	0.0973879
TAB2	963.372	1.68814	0.811414	-2.08049	0.0374802	0.0973879
ESYT2	2006.21	1.67002	0.802739	-2.08041	0.0374882	0.0973879
SIX1	159.319	1.74679	0.83964	-2.0804	0.0374885	0.0973879
MKL2	76.339	1.7177	0.825672	-2.08037	0.0374917	0.0973879
RBM43	67.2606	1.7289	0.831089	-2.08028	0.0374999	0.0973879
GNS	3212.34	1.67197	0.80375	-2.08021	0.0375061	0.0973879
DDX3X	2612.28	1.66839	0.802031	-2.08021	0.0375063	0.0973879
ZFHX3	824.569	1.69757	0.816062	-2.0802	0.0375072	0.0973879
ATAD2B	61.5373	1.75731	0.844784	-2.08018	0.0375086	0.0973879
RYK	627.807	1.68198	0.808578	-2.08017	0.0375104	0.0973879
RNF213	1726.08	1.68203	0.808637	-2.08008	0.0375186	0.0973879
RNF38	280.797	1.66595	0.800976	-2.0799	0.0375349	0.0973879
NUDT19	231.038	1.70301	0.818949	-2.07951	0.0375706	0.0973879
DIP2A	645.396	1.68128	0.808519	-2.07946	0.0375752	0.0973879
SPTBN1	7551.85	1.69357	0.814434	-2.07944	0.0375765	0.0973879
RBM39	1870.48	1.68268	0.809233	-2.07936	0.0375847	0.0973879
TVP23B	567.248	1.6558	0.796325	-2.0793	0.0375895	0.0973879
LOC440434	130.342	1.7319	0.832967	-2.07919	0.0375995	0.0973879
WWP1	527.867	1.68184	0.80897	-2.07899	0.0376182	0.0973879
MRVI1	879.834	1.68705	0.811487	-2.07897	0.0376205	0.0973879
RASAL2	526.234	1.71318	0.824145	-2.07874	0.0376414	0.0973879
MTMR2	1103.87	1.67986	0.808131	-2.0787	0.0376451	0.0973879
AZIN1	1575.95	1.66532	0.801182	-2.07859	0.0376555	0.0973879
POU6F1	156.891	1.711	0.823291	-2.07824	0.037687	0.0973879
ZRANB2	668.61	1.66288	0.800148	-2.07822	0.037689	0.0973879
NSD1	1289.78	1.68763	0.812061	-2.07821	0.0376899	0.0973879
ABCE1	940.554	1.67299	0.805022	-2.07819	0.0376922	0.0973879
PGAM5	401.547	1.77676	0.854966	-2.07816	0.0376945	0.0973879
DUSP6	170.753	1.71051	0.8231	-2.07813	0.0376974	0.0973879
SDHAF4	66.2846	1.85062	0.890534	-2.0781	0.0377001	0.0973879
SERPINE2	22100.7	1.66156	0.799558	-2.0781	0.0377002	0.0973879
HMGCR	757.465	1.63012	0.784481	-2.07796	0.0377127	0.0973879
XRCC6BP1	38.1877	1.76742	0.85056	-2.07794	0.0377146	0.0973879
AFTPH	387.058	1.71044	0.82314	-2.07794	0.0377147	0.0973879
AFF3	281.319	1.69395	0.815209	-2.07794	0.0377152	0.0973879
PPP2R1B	417.797	1.69427	0.815392	-2.07786	0.0377227	0.0973879
MRE11A	108.603	1.70465	0.820423	-2.07777	0.0377301	0.0973879
TGOLN2	4568.58	1.67543	0.806371	-2.07775	0.0377328	0.0973879
ASB16-AS1	116.618	1.81851	0.875247	-2.07771	0.0377363	0.0973879
C9orf40	176.19	1.75805	0.846187	-2.07761	0.0377454	0.0973879
TLE4	496.515	1.68296	0.810077	-2.07754	0.0377521	0.0973879
ADNP	733.549	1.6597	0.798909	-2.07746	0.0377593	0.0973879
RCBTB2	258.629	1.73148	0.833498	-2.07736	0.0377681	0.0973879
CAB39	1026.45	1.69604	0.816451	-2.07733	0.0377713	0.0973879
TCEANC2	173.697	1.69398	0.815507	-2.07721	0.0377818	0.0973879
COL5A2	12844.6	1.66787	0.802968	-2.07713	0.0377898	0.0973879
LRP6	523.578	1.71306	0.82476	-2.07704	0.0377977	0.0973879
PLXNB1	410.468	1.70701	0.821852	-2.07703	0.037799	0.0973879
PTPRS	1539.81	1.68434	0.810967	-2.07695	0.037806	0.0973879
PRICKLE3	254.849	1.72925	0.83259	-2.07695	0.0378063	0.0973879
CMTR2	110.48	1.75083	0.843015	-2.07687	0.0378135	0.0973879
PLAGL2	113.521	1.74346	0.839493	-2.0768	0.0378197	0.0973879
SH3D19	1029.33	1.68533	0.811542	-2.0767	0.0378291	0.0973879
NR2C1	223.902	1.65103	0.795069	-2.07658	0.0378402	0.0973879
RGMB-AS1	63.269	1.8847	0.907621	-2.07653	0.0378454	0.0973879
TUFT1	554.674	1.70786	0.8225	-2.07642	0.0378547	0.0973879
TFAP2A	152.294	1.73016	0.833266	-2.07636	0.0378609	0.0973879
OSBPL8	1121.74	1.66289	0.800897	-2.07629	0.0378672	0.0973879
SRP54	981.125	1.66907	0.803943	-2.07611	0.0378842	0.0973879
ZNF112	45.8954	1.794	0.864131	-2.07607	0.0378875	0.0973879
ENC1	1274.74	1.68052	0.809544	-2.07589	0.0379045	0.0973879
ZAK	1266.52	1.68561	0.812001	-2.07588	0.0379053	0.0973879
EPB41L5	99.9896	1.72126	0.829189	-2.07584	0.0379086	0.0973879
SNX2	694.355	1.67068	0.804828	-2.07582	0.0379108	0.0973879
PPAPDC2	113.531	1.78433	0.859604	-2.07576	0.0379164	0.0973879
RBM5-AS1	34.822	1.82636	0.879857	-2.07575	0.0379172	0.0973879
WASH5P	77.206	1.82258	0.878086	-2.07563	0.037928	0.0973879
CBX7	322.366	1.70209	0.820112	-2.07544	0.037946	0.0973879
PPP1CB	1763.17	1.66685	0.803159	-2.07537	0.0379521	0.0973879
DYNC1LI1	841.174	1.67704	0.808085	-2.07533	0.0379564	0.0973879
ZNF404	49.6664	1.80121	0.867922	-2.07531	0.037958	0.0973879
SENP2	527.025	1.69299	0.815787	-2.07529	0.0379601	0.0973879
HOXC9	139.025	1.78784	0.861509	-2.07524	0.0379645	0.0973879
MIS18BP1	175.835	1.77489	0.855274	-2.07523	0.0379654	0.0973879
CFH	183.427	1.66735	0.803455	-2.07522	0.0379661	0.0973879
SRGAP2B	764.978	1.68707	0.812966	-2.0752	0.0379678	0.0973879
SORT1	1962.08	1.66512	0.8024	-2.07518	0.0379703	0.0973879
MOB3C	229.237	1.72341	0.830524	-2.07509	0.0379783	0.0973879
OXR1	207.447	1.7262	0.831922	-2.07495	0.037991	0.0973879
XRN2	894.839	1.66049	0.800262	-2.07494	0.0379922	0.0973879
LOC100288637	101.221	1.78158	0.858645	-2.07487	0.0379982	0.0973879
RHOQ	2431.84	1.65987	0.800013	-2.0748	0.0380051	0.0973879
DDAH1	4196.98	1.6457	0.79319	-2.07479	0.0380061	0.0973879
DDX3Y	604.677	1.67783	0.80873	-2.07464	0.0380195	0.0973879
ANKRD33B	89.8058	1.72273	0.830385	-2.07461	0.0380226	0.0973879
STX6	930.301	1.69137	0.815273	-2.0746	0.0380234	0.0973879
S1PR3	740.621	1.70212	0.820541	-2.07439	0.0380435	0.0973879
KIAA1143	362.67	1.72903	0.833523	-2.07437	0.038045	0.0973879
STARD9	169.994	1.77462	0.855515	-2.07433	0.0380484	0.0973879
RUFY2	199.447	1.67655	0.808239	-2.07433	0.0380489	0.0973879
KLHDC2	707.944	1.70174	0.820401	-2.07428	0.0380537	0.0973879
CMTM4	499.412	1.70815	0.823505	-2.07424	0.0380566	0.0973879
PEAK1	2879.17	1.68765	0.813666	-2.07413	0.0380673	0.0973879
AKAP9	1138.17	1.68716	0.813434	-2.07412	0.0380679	0.0973879
FAM21C	1294.37	1.6916	0.815578	-2.07411	0.0380688	0.0973879
ACTR2	6788.82	1.65135	0.796173	-2.07411	0.0380692	0.0973879
SNHG9	102.63	1.78426	0.860256	-2.0741	0.0380701	0.0973879
LGMN	2284.94	1.68414	0.812015	-2.07403	0.038077	0.0973879
STX2	876.057	1.65478	0.797926	-2.07386	0.0380927	0.0973879
DUSP16	234.162	1.77506	0.855939	-2.07382	0.0380964	0.0973879
PRKAR2B	78.4659	1.76258	0.849986	-2.07366	0.0381112	0.0973879
MCMBP	624.139	1.68489	0.812552	-2.07358	0.0381184	0.0973879
FOXL2NB	82.4135	1.79298	0.864695	-2.07354	0.038122	0.0973879
KCNQ1OT1	437.62	1.67629	0.808422	-2.07353	0.0381227	0.0973879
TMX3	989.828	1.63153	0.786841	-2.07352	0.0381237	0.0973879
MFSD8	115.683	1.69545	0.817711	-2.07341	0.0381343	0.0973879
KDELR3	2389.99	1.68232	0.811389	-2.07338	0.0381366	0.0973879
TMEM263	1440.25	1.63778	0.789916	-2.07335	0.0381393	0.0973879
ZNF354A	106.311	1.76537	0.851492	-2.07326	0.0381477	0.0973879
CXorf56	244.255	1.69654	0.818315	-2.07322	0.0381522	0.0973879
TMEM33	583.647	1.66188	0.801652	-2.07307	0.0381656	0.0973879
RGN	85.4026	1.7379	0.838415	-2.07284	0.0381869	0.0973879
LIN7C	391.248	1.64904	0.795551	-2.07283	0.0381883	0.0973879
SNX4	215.333	1.7014	0.820879	-2.07266	0.0382038	0.0973879
KNTC1	102.805	1.67866	0.809926	-2.07261	0.0382085	0.0973879
CREB3L2	2658.69	1.67121	0.80633	-2.07261	0.0382088	0.0973879
EIF3A	3536.08	1.66498	0.803346	-2.07256	0.0382134	0.0973879
PDGFC	1663.35	1.66233	0.802066	-2.07256	0.0382136	0.0973879
GTF2H3	294.794	1.65781	0.799908	-2.0725	0.0382193	0.0973879
PRKRA	601.991	1.68175	0.811475	-2.07247	0.0382221	0.0973879
FRS2	273.346	1.73714	0.838213	-2.07243	0.0382253	0.0973879
MSRB3	2131.23	1.66783	0.804786	-2.07239	0.0382294	0.0973879
KCTD21	373.705	1.74225	0.840699	-2.07238	0.0382303	0.0973879
ZNF200	77.6911	1.73505	0.837229	-2.07237	0.038231	0.0973879
TMED7	1299	1.64714	0.794818	-2.07234	0.0382335	0.0973879
MFAP1	638.578	1.63589	0.789405	-2.07231	0.0382363	0.0973879
TCF20	637.994	1.69489	0.817875	-2.07231	0.0382364	0.0973879
CASK	495.169	1.67458	0.8081	-2.07225	0.0382422	0.0973879
RAI14	2210.96	1.68101	0.811222	-2.07219	0.0382476	0.0973879
ZNF326	294.12	1.69373	0.817369	-2.07218	0.0382491	0.0973879
DOCK10	352.486	1.69315	0.817116	-2.0721	0.0382562	0.0973879
AKAP2	8821.22	1.65953	0.800943	-2.07197	0.0382684	0.0973879
ZC3HAV1	1076.86	1.64411	0.793538	-2.07187	0.0382774	0.0973879
C14orf28	145.227	1.66721	0.804701	-2.07183	0.038281	0.0973879
FUCA1	203.936	1.73459	0.837236	-2.07181	0.0382832	0.0973879
NEK3	160.695	1.76792	0.853336	-2.07177	0.0382871	0.0973879
WDR73	326.076	1.67272	0.807393	-2.07176	0.0382882	0.0973879
FICD	109.071	1.76573	0.852295	-2.07174	0.0382898	0.0973879
HERC4	1703.09	1.65147	0.797149	-2.07173	0.038291	0.0973879
LOC284454	413.47	1.64961	0.796299	-2.0716	0.0383026	0.0973879
NT5DC1	148.358	1.63921	0.791302	-2.07154	0.0383086	0.0973879
NT5DC3	284.091	1.6437	0.793484	-2.0715	0.0383121	0.0973879
RND3	2843.38	1.65379	0.798355	-2.07149	0.038313	0.0973879
KPNA4	1588.43	1.65661	0.799744	-2.07143	0.0383185	0.0973879
CREG1	479.054	1.67819	0.810183	-2.07138	0.0383235	0.0973879
NT5C3A	239.862	1.67806	0.810205	-2.07116	0.0383442	0.0973879
CCDC50	1219.63	1.66581	0.804314	-2.07109	0.03835	0.0973879
CMYA5	43.3147	2.23311	1.07834	-2.07088	0.0383703	0.0973879
SLC30A7	574.368	1.66189	0.802506	-2.07087	0.0383709	0.0973879
INSIG2	158.372	1.75489	0.847429	-2.07084	0.0383736	0.0973879
SPTY2D1	324.1	1.65419	0.798802	-2.07083	0.0383743	0.0973879
ARMC1	485.546	1.65779	0.800544	-2.07083	0.0383743	0.0973879
CASC5	71.4109	1.72633	0.833653	-2.0708	0.0383775	0.0973879
MIR22HG	1109.91	1.67064	0.806787	-2.07073	0.0383841	0.0973879
DHX29	1010.82	1.6807	0.811657	-2.0707	0.0383867	0.0973879
NRAS	1081.72	1.65054	0.797121	-2.07063	0.0383936	0.0973879
HOOK3	890.202	1.63881	0.791462	-2.07062	0.0383946	0.0973879
CHMP5	1063.22	1.66923	0.806201	-2.07049	0.0384068	0.0973879
JPX	47.3736	1.8489	0.892998	-2.07044	0.038411	0.0973879
SMIM10	243.527	1.73369	0.837379	-2.07037	0.0384174	0.0973879
PMS2P2	61.7206	1.86393	0.900301	-2.07034	0.0384204	0.0973879
ACOX1	685.207	1.68258	0.812718	-2.07031	0.0384234	0.0973879
MEIS3P1	213.439	1.68369	0.813275	-2.07026	0.0384284	0.0973879
RNF103	472.74	1.67405	0.808621	-2.07025	0.0384285	0.0973879
PNPT1	267.656	1.72587	0.833652	-2.07025	0.0384291	0.0973879
RAB10	2020.15	1.68006	0.811542	-2.07021	0.0384325	0.0973879
PHACTR2	1061.59	1.64416	0.794202	-2.07021	0.038433	0.0973879
DNAJB9	347.494	1.70821	0.825193	-2.07007	0.0384457	0.0973879
DNAJC13	1430.25	1.66108	0.802438	-2.07004	0.0384487	0.0973879
INTS2	72.4269	1.68522	0.814155	-2.06991	0.0384612	0.0973879
UBA6	347.374	1.6499	0.7971	-2.06988	0.038464	0.0973879
NAP1L5	256.1	1.68111	0.812212	-2.06979	0.0384722	0.0973879
KCTD7	296.22	1.69962	0.821162	-2.06978	0.0384732	0.0973879
SRPK2	917.667	1.67682	0.810213	-2.0696	0.0384895	0.0973879
NKTR	1286.38	1.67041	0.807127	-2.06958	0.038492	0.0973879
GOLGA3	2874.02	1.67513	0.809427	-2.06953	0.0384966	0.0973879
MUT	377.617	1.65308	0.798779	-2.06951	0.0384979	0.0973879
CA5B	218.096	1.7293	0.835617	-2.06949	0.0384999	0.0973879
PEG10	398.649	1.71107	0.826822	-2.06945	0.0385041	0.0973879
SQLE	685.886	1.68584	0.814661	-2.06937	0.0385115	0.0973879
TCAF1	2863.85	1.65441	0.799575	-2.06911	0.038536	0.0973879
LAP3	550.017	1.67755	0.810773	-2.06908	0.0385389	0.0973879
NPR3	3752.53	1.65259	0.798713	-2.06907	0.0385394	0.0973879
TAX1BP1	2500.01	1.66808	0.8063	-2.0688	0.0385645	0.0973879
CEPT1	318.652	1.67229	0.808341	-2.0688	0.0385651	0.0973879
ATF2	316.785	1.70244	0.822924	-2.06877	0.0385679	0.0973879
TP73-AS1	495.891	1.70457	0.82399	-2.06868	0.0385757	0.0973879
CDH11	4558.17	1.65015	0.797686	-2.06867	0.0385774	0.0973879
STMN2	220.123	1.73834	0.84033	-2.06864	0.0385795	0.0973879
SLC35A5	373.713	1.64876	0.797073	-2.06851	0.0385917	0.0973879
AMMECR1L	538.262	1.70632	0.824952	-2.06839	0.0386033	0.0973879
SLC39A6	1692.78	1.65677	0.801004	-2.06837	0.0386051	0.0973879
ABI1	960.023	1.63407	0.790062	-2.06828	0.0386139	0.0973879
EIF5A2	159.986	1.66204	0.803596	-2.06826	0.0386156	0.0973879
NCSTN	3132.02	1.67998	0.812279	-2.06823	0.0386185	0.0973879
LYPD6	206.346	1.70049	0.822203	-2.06821	0.03862	0.0973879
PLEKHG4	756.568	1.69215	0.818174	-2.06821	0.0386206	0.0973879
FGFR2	385.099	1.66823	0.806615	-2.06818	0.0386228	0.0973879
BCL2L2	817.046	1.68151	0.813045	-2.06817	0.0386244	0.0973879
NPTN	3105.48	1.6641	0.804629	-2.06816	0.0386245	0.0973879
SERPINB8	709.827	1.69172	0.818003	-2.06811	0.0386297	0.0973879
KIT	315.075	1.68617	0.815354	-2.06803	0.0386375	0.0973879
TP53I11	1454.46	1.69168	0.818055	-2.06794	0.0386461	0.0973879
CASP3	409.217	1.64907	0.797461	-2.0679	0.0386492	0.0973879
MEIS1	343.939	1.7152	0.829452	-2.06788	0.0386517	0.0973879
XPOT	1732.64	1.66591	0.805619	-2.06787	0.0386523	0.0973879
PAIP1	1083.15	1.6615	0.803495	-2.06784	0.0386552	0.0973879
GRIK2	229.113	1.67714	0.811111	-2.0677	0.0386681	0.0973879
ZSCAN12	54.9521	1.75256	0.847641	-2.06757	0.0386804	0.0973879
AP1G1	1739.11	1.67719	0.811196	-2.06756	0.0386819	0.0973879
FBXO28	389.264	1.64498	0.795623	-2.06754	0.0386833	0.0973879
PCGF5	731.92	1.67975	0.812481	-2.06743	0.0386937	0.0973879
PRDM8	178.626	1.69827	0.821446	-2.06742	0.0386949	0.0973879
USP12	388.692	1.66234	0.804093	-2.06735	0.0387016	0.0973879
EEF2K	768.89	1.69703	0.820915	-2.06724	0.0387117	0.0973879
LINC00886	109.257	1.78673	0.864309	-2.06723	0.0387122	0.0973879
BCAS2	429.185	1.67398	0.809769	-2.06723	0.0387125	0.0973879
C6orf62	1406.18	1.63309	0.790021	-2.06715	0.0387202	0.0973879
RANBP9	1145.61	1.67118	0.808479	-2.06706	0.0387284	0.0973879
ZWILCH	314.796	1.65495	0.800645	-2.06702	0.0387321	0.0973879
HDGFRP3	335.52	1.63416	0.790591	-2.06701	0.038733	0.0973879
GALNT15	348.468	1.64615	0.796411	-2.06696	0.0387378	0.0973879
ZNF517	88.5151	1.72121	0.832738	-2.06693	0.0387405	0.0973879
FAM60A	126.154	1.67576	0.810895	-2.06656	0.0387757	0.0973879
COQ10B	505.601	1.67986	0.812898	-2.0665	0.0387811	0.0973879
GPBP1L1	1117.52	1.66637	0.806382	-2.06648	0.0387829	0.0973879
CNOT7	786.295	1.66113	0.803889	-2.06637	0.038794	0.0973879
EHBP1	1192.31	1.66047	0.803582	-2.06634	0.0387966	0.0973879
NRAV	142.467	1.74165	0.842936	-2.06617	0.0388127	0.0973879
LMO7	10457.7	1.65402	0.800574	-2.06605	0.0388242	0.0973879
CARNMT1	59.8744	1.81828	0.880079	-2.06604	0.0388243	0.0973879
FNDC3B	1591.29	1.66	0.803538	-2.06586	0.0388414	0.0973879
MTMR12	219.564	1.69961	0.822713	-2.06586	0.0388415	0.0973879
LYPD6B	713.896	1.65622	0.801724	-2.06582	0.0388455	0.0973879
CFLAR	1119.72	1.68377	0.815067	-2.0658	0.0388473	0.0973879
SMIM15	554.288	1.68424	0.815311	-2.06576	0.0388509	0.0973879
APOBEC3G	79.5602	1.68517	0.815787	-2.0657	0.0388571	0.0973879
ANLN	1057.81	1.66657	0.806797	-2.06566	0.0388607	0.0973879
QKI	1415.49	1.66599	0.806541	-2.0656	0.0388665	0.0973879
MEF2A	540.798	1.66687	0.806969	-2.06559	0.0388673	0.0973879
NFE2L2	1174.46	1.67258	0.809756	-2.06553	0.0388727	0.0973879
ATP6V1G1	988.873	1.63857	0.793342	-2.0654	0.038885	0.0973879
IDI1	539.835	1.62739	0.787929	-2.0654	0.0388854	0.0973879
LRPPRC	927.446	1.65175	0.799822	-2.06515	0.0389087	0.0973879
FBXO32	1297.02	1.66727	0.807351	-2.06511	0.0389123	0.0973879
LRP11	1059.3	1.66949	0.808434	-2.06509	0.0389144	0.0973879
ADCY6	1152.29	1.69265	0.81968	-2.06502	0.0389215	0.0973879
MICU3	48.2848	1.89654	0.91845	-2.06494	0.0389291	0.0973879
SMG8	339.506	1.63674	0.792673	-2.06483	0.0389389	0.0973879
LRRK1	472.898	1.69093	0.818969	-2.06471	0.0389507	0.0973879
TUG1	2202.66	1.66662	0.807198	-2.0647	0.0389514	0.0973879
TMEM181	544.736	1.71486	0.830599	-2.0646	0.0389605	0.0973879
CDC5L	683.154	1.6476	0.798023	-2.0646	0.0389606	0.0973879
ANKDD1A	87.6609	1.68538	0.81639	-2.06443	0.0389774	0.0973879
DUSP7	794.422	1.69633	0.821738	-2.06432	0.0389873	0.0973879
HIST1H2BD	113.598	1.82414	0.883673	-2.06427	0.038992	0.0973879
CALD1	31746.2	1.65108	0.799849	-2.06424	0.0389953	0.0973879
LRRC15	5405.69	1.66362	0.805998	-2.06405	0.0390131	0.0973879
GABRA5	103.292	1.73022	0.838291	-2.06398	0.0390192	0.0973879
IL13RA1	3145.07	1.66419	0.806302	-2.06398	0.03902	0.0973879
ZNF547	49.472	1.83563	0.889374	-2.06395	0.0390223	0.0973879
TOR1AIP1	465.454	1.64374	0.796405	-2.06395	0.0390225	0.0973879
CMPK1	2029.83	1.62272	0.786238	-2.0639	0.0390271	0.0973879
TMA16	269.824	1.70848	0.827802	-2.06387	0.0390297	0.0973879
RNF44	244.837	1.75427	0.849998	-2.06385	0.0390316	0.0973879
SNED1	310.447	1.72688	0.836775	-2.06374	0.0390428	0.0973879
CMAS	499.456	1.66749	0.808018	-2.06368	0.0390477	0.0973879
CEP95	159.064	1.67801	0.813133	-2.06364	0.0390522	0.0973879
FAM219A	663.027	1.68129	0.814728	-2.06362	0.0390542	0.0973879
TBC1D14	693.47	1.70469	0.826073	-2.0636	0.0390552	0.0973879
PACRGL	78.0397	1.7948	0.869798	-2.06347	0.0390682	0.0973879
GIN1	52.7067	1.71417	0.830726	-2.06346	0.0390688	0.0973879
FKBP7	499.186	1.65632	0.802689	-2.06346	0.039069	0.0973879
PPT2	255.014	1.73637	0.84151	-2.0634	0.0390746	0.0973879
WDR75	364.633	1.64361	0.796597	-2.06329	0.039085	0.0973879
SETX	1209.28	1.66764	0.808265	-2.06323	0.0390906	0.0973879
MOSPD1	176.586	1.63371	0.791828	-2.06321	0.0390925	0.0973879
GNL3	1049.08	1.65009	0.799771	-2.0632	0.0390938	0.0973879
DCHS1	800.672	1.72521	0.836191	-2.06318	0.0390954	0.0973879
CEP57	268.781	1.7046	0.826225	-2.06312	0.0391016	0.0973879
UBE3B	1028.6	1.67039	0.809651	-2.06309	0.0391037	0.0973879
ZMPSTE24	1218.39	1.67776	0.813267	-2.06299	0.0391141	0.0973879
GIGYF2	1070.62	1.67961	0.814225	-2.06284	0.0391283	0.0973879
TSPAN6	387.731	1.64001	0.795071	-2.06272	0.0391392	0.0973879
OTUD6B-AS1	186.321	1.62419	0.787438	-2.06263	0.0391482	0.0973879
UBE2K	1530.74	1.66274	0.806128	-2.06262	0.0391488	0.0973879
ANXA1	13635.6	1.65505	0.80242	-2.06257	0.0391535	0.0973879
DNAJC27	67.5257	1.83357	0.889078	-2.06233	0.0391765	0.0973879
FLRT2	1297.08	1.6391	0.79481	-2.06225	0.0391837	0.0973879
AOX1	690.385	1.67006	0.809822	-2.06225	0.0391839	0.0973879
TBX15	587.942	1.67719	0.813327	-2.06213	0.0391954	0.0973879
TBC1D9	342.24	1.70241	0.82559	-2.06206	0.0392024	0.0973879
TRAM2	9984.32	1.66745	0.808673	-2.06196	0.0392113	0.0973879
RAB1A	3920.72	1.65028	0.800348	-2.06195	0.0392129	0.0973879
FAM214B	1601.9	1.69776	0.823407	-2.06187	0.03922	0.0973879
MATR3	1841.81	1.65373	0.802073	-2.06182	0.0392244	0.0973879
SP3	361.998	1.68824	0.818822	-2.06179	0.0392276	0.0973879
C16orf45	756.604	1.70297	0.825977	-2.06177	0.03923	0.0973879
HSPH1	1393.76	1.65228	0.801432	-2.06166	0.0392399	0.0973879
RNF19A	562.376	1.62585	0.788616	-2.06165	0.0392413	0.0973879
ZCCHC3	311.554	1.68951	0.819498	-2.06164	0.0392417	0.0973879
CDC42SE1	1631.93	1.65964	0.805046	-2.06155	0.039251	0.0973879
SCFD1	1334.07	1.63734	0.794304	-2.06135	0.0392693	0.0973879
CD47	1081.84	1.6607	0.805683	-2.06123	0.0392813	0.0973879
ACAD11	371.718	1.68603	0.817997	-2.06117	0.0392866	0.0973879
TOR1AIP2	1467.18	1.65195	0.801486	-2.06111	0.0392926	0.0973879
PRKD1	1607.11	1.65496	0.80295	-2.0611	0.0392938	0.0973879
BTN2A1	637.963	1.68968	0.819821	-2.06103	0.0393	0.0973879
TULP3	961.484	1.69951	0.824594	-2.06103	0.0393006	0.0973879
EBAG9	177.441	1.65723	0.804095	-2.06098	0.0393046	0.0973879
ATXN1L	519.143	1.6593	0.805137	-2.06089	0.0393133	0.0973879
MAMDC2	84.1806	1.73405	0.841417	-2.06087	0.0393154	0.0973879
SNX7	907.798	1.63742	0.794543	-2.06084	0.0393185	0.0973879
ACSS2	539.814	1.66842	0.809621	-2.06074	0.0393274	0.0973879
TEN1-CDK3	54.7382	1.81078	0.878725	-2.0607	0.0393321	0.0973879
SLC16A4	169.869	1.6377	0.794747	-2.06066	0.0393354	0.0973879
SOS2	328.415	1.68404	0.817242	-2.06064	0.0393378	0.0973879
SOCS2	965.216	1.66201	0.806572	-2.06059	0.0393425	0.0973879
ZNF33B	155.066	1.74127	0.845052	-2.06055	0.0393458	0.0973879
C2orf49	214.764	1.64491	0.798312	-2.06049	0.0393519	0.0973879
TGFBR1	1368.92	1.63656	0.794276	-2.06045	0.0393558	0.0973879
LEPROT	1645.34	1.64623	0.798975	-2.06043	0.039357	0.0973879
ACAN	1066.08	1.69512	0.822704	-2.06043	0.0393574	0.0973879
SPON1	119.249	1.70659	0.828356	-2.06021	0.0393788	0.0973879
ARFGEF1	735.336	1.68768	0.819213	-2.06012	0.0393866	0.0973879
LINC00997	133.697	1.73939	0.844318	-2.06012	0.0393875	0.0973879
EIF1B	515.93	1.66928	0.810288	-2.06011	0.0393882	0.0973879
GOLGA7	836.411	1.68015	0.815571	-2.06009	0.0393899	0.0973879
MED21	313.558	1.69028	0.820509	-2.06004	0.0393943	0.0973879
LOC389834	48.7389	1.88114	0.913173	-2.06001	0.039398	0.0973879
FUT11	258.359	1.69691	0.823746	-2.05999	0.0393994	0.0973879
ZNF605	296.564	1.68882	0.819842	-2.05993	0.0394053	0.0973879
HERC2	1294.93	1.66206	0.80688	-2.05986	0.0394121	0.0973879
HEATR5B	429.411	1.63707	0.794806	-2.05971	0.0394258	0.0973879
SASS6	47.0734	1.78368	0.866005	-2.05966	0.0394306	0.0973879
DTD2	212.06	1.71266	0.831556	-2.05958	0.0394385	0.0973879
MMP15	175.084	1.76537	0.857156	-2.05957	0.03944	0.0973879
MAP1LC3B	2706.36	1.64772	0.800054	-2.05951	0.0394454	0.0973879
MIR210HG	140.382	1.63044	0.791681	-2.05946	0.0394497	0.0973879
FGFR1OP2	339.187	1.64522	0.798879	-2.05941	0.0394553	0.0973879
LOC101060389	154.907	1.78557	0.867059	-2.05934	0.0394613	0.0973879
TBC1D3I	154.907	1.78557	0.867059	-2.05934	0.0394613	0.0973879
ZBTB5	173.603	1.69607	0.823639	-2.05924	0.0394709	0.0973879
HOXD11	382.535	1.74941	0.849558	-2.0592	0.0394748	0.0973879
CHMP2B	510.065	1.63957	0.796226	-2.05917	0.0394778	0.0973879
NACC2	1276.84	1.67375	0.812839	-2.05914	0.0394806	0.0973879
TSPYL1	1411.99	1.67293	0.812457	-2.0591	0.0394843	0.0973879
[truncated: 24,569 more rows]
