# Supplementary material for: A cyclic pyrrole-imidazole polyamide reduces pathogenic RNA in CAG/CTG triplet repeat neurological disease models
Source: J Clin Invest. 2023 Nov 15;133(22):e164792. doi: 10.1172/JCI164792 (PMC10645379; doi:10.1172/JCI164792)
Supplement: Supplemental data set 2 [file jci-133-164792-s141.xlsx]

## Sheet: Sheet1
Gene symbol	baseMean	log2FoldChange(cPIP/Veh)	lfcSE	stat	pvalue	padj
4930445N18Rik	29.1749	24.6817	3.91104	-6.31077	2.77647e-10	9.07192e-08		Supplementary File 2. Summary of RNA-Seq data on Supplementary Figure 3B.
Lgsn	29.1749	24.6817	3.91104	-6.31077	2.77647e-10	9.07192e-08		Changes in gene expression between vehicle- and cPIP-treated normal mouse hippocampus after normilzed by spike-in controls.
Lin28a	29.1749	24.6817	3.91104	-6.31077	2.77647e-10	9.07192e-08
4933438K21Rik	28.7521	24.6585	3.9111	-6.30474	2.88678e-10	9.07192e-08
Hist1h2ab	28.7521	24.6585	3.9111	-6.30474	2.88678e-10	9.07192e-08
Ppp1r27	28.7521	24.6585	3.9111	-6.30474	2.88678e-10	9.07192e-08
Rhox11	28.7521	24.6585	3.9111	-6.30474	2.88678e-10	9.07192e-08
Tgif2lx1	28.7521	24.6585	3.9111	-6.30474	2.88678e-10	9.07192e-08
Best2	28.3293	24.6384	3.91117	-6.29951	2.98585e-10	9.07192e-08
Esx1	28.3293	24.6384	3.91117	-6.29951	2.98585e-10	9.07192e-08
Gata5	28.3293	24.6384	3.91117	-6.29951	2.98585e-10	9.07192e-08
H2-Q8	28.3293	24.6384	3.91117	-6.29951	2.98585e-10	9.07192e-08
Olfr94	28.3293	24.6384	3.91117	-6.29951	2.98585e-10	9.07192e-08
Pramel1	28.3293	24.6384	3.91117	-6.29951	2.98585e-10	9.07192e-08
Tex19.2	28.3293	24.6384	3.91117	-6.29951	2.98585e-10	9.07192e-08
Fscn3	27.9064	24.616	3.91124	-6.29366	3.10066e-10	9.07192e-08
Il18r1	27.9064	24.616	3.91124	-6.29366	3.10066e-10	9.07192e-08
Olfr282	27.9064	24.616	3.91124	-6.29366	3.10066e-10	9.07192e-08
Fam83a	27.4836	24.5935	3.9113	-6.28779	3.22015e-10	9.07192e-08
Spdye4b	27.4836	24.5935	3.9113	-6.28779	3.22015e-10	9.07192e-08
Wt1os	27.4836	24.5935	3.9113	-6.28779	3.22015e-10	9.07192e-08
4930433N12Rik	27.0608	24.5759	3.91137	-6.2832	3.31675e-10	9.07192e-08
Tlx1	26.638	24.5562	3.91145	-6.27802	3.42905e-10	9.07192e-08
Gm10662	25.3695	24.4895	3.91168	-6.26062	3.83451e-10	9.07192e-08
Gm32511	25.3695	24.4895	3.91168	-6.26062	3.83451e-10	9.07192e-08
Gsc2	25.3695	24.4895	3.91168	-6.26062	3.83451e-10	9.07192e-08
Hoxa4	25.3695	24.4895	3.91168	-6.26062	3.83451e-10	9.07192e-08
4932412D23Rik	24.9467	24.4699	3.91176	-6.25545	3.96359e-10	9.07192e-08
AF366264	24.9467	24.4699	3.91176	-6.25545	3.96359e-10	9.07192e-08
Otp	24.9467	24.4699	3.91176	-6.25545	3.96359e-10	9.07192e-08
Sh2d2a	24.9467	24.4699	3.91176	-6.25545	3.96359e-10	9.07192e-08
4930483J18Rik	24.5238	24.4449	3.91185	-6.24895	4.13234e-10	9.07192e-08
4933412E24Rik	24.5238	24.4449	3.91185	-6.24895	4.13234e-10	9.07192e-08
Ctcfl	24.5238	24.4449	3.91185	-6.24895	4.13234e-10	9.07192e-08
Evx2	24.5238	24.4449	3.91185	-6.24895	4.13234e-10	9.07192e-08
Hormad2	24.5238	24.4449	3.91185	-6.24895	4.13234e-10	9.07192e-08
9230105E05Rik	25.7923	24.422	3.9116	-6.24349	4.27919e-10	9.07192e-08
Hist1h3i	25.7923	24.422	3.9116	-6.24349	4.27919e-10	9.07192e-08
Enam	24.101	24.4175	3.91194	-6.24179	4.32585e-10	9.07192e-08
Gm7056	24.101	24.4175	3.91194	-6.24179	4.32585e-10	9.07192e-08
Hoxa2	24.101	24.4175	3.91194	-6.24179	4.32585e-10	9.07192e-08
Noxa1	24.101	24.4175	3.91194	-6.24179	4.32585e-10	9.07192e-08
Smok2a	24.101	24.4175	3.91194	-6.24179	4.32585e-10	9.07192e-08
Vmn2r42	24.101	24.4175	3.91194	-6.24179	4.32585e-10	9.07192e-08
Gm15881	23.6782	24.3985	3.91203	-6.2368	4.46624e-10	9.07192e-08
Gm7104	23.6782	24.3985	3.91203	-6.2368	4.46624e-10	9.07192e-08
Kprp	23.6782	24.3985	3.91203	-6.2368	4.46624e-10	9.07192e-08
Mnd1-ps	23.6782	24.3985	3.91203	-6.2368	4.46624e-10	9.07192e-08
G6bos	26.2151	24.3695	3.91152	-6.23018	4.65914e-10	9.07192e-08
Gm5634	26.2151	24.3695	3.91152	-6.23018	4.65914e-10	9.07192e-08
Vmn2r35	26.2151	24.3695	3.91152	-6.23018	4.65914e-10	9.07192e-08
Cldn18	23.2554	24.369	3.91213	-6.22909	4.69156e-10	9.07192e-08
Hoxa11os	23.2554	24.369	3.91213	-6.22909	4.69156e-10	9.07192e-08
1700071K01Rik	22.8325	24.346	3.91223	-6.22307	4.87531e-10	9.07192e-08
Gm21992	22.8325	24.346	3.91223	-6.22307	4.87531e-10	9.07192e-08
Hist1h2bl	22.8325	24.346	3.91223	-6.22307	4.87531e-10	9.07192e-08
Pou5f2	22.8325	24.346	3.91223	-6.22307	4.87531e-10	9.07192e-08
Hist1h2ai	22.4097	24.3232	3.91233	-6.21705	5.06578e-10	9.07192e-08
Hoxb9	22.4097	24.3232	3.91233	-6.21705	5.06578e-10	9.07192e-08
Lrrc72	22.4097	24.3232	3.91233	-6.21705	5.06578e-10	9.07192e-08
Stra8	22.4097	24.3232	3.91233	-6.21705	5.06578e-10	9.07192e-08
Fcrl5	21.9869	24.2584	3.91244	-6.20032	5.63485e-10	9.07192e-08
Fgf4	21.9869	24.2584	3.91244	-6.20032	5.63485e-10	9.07192e-08
Gm2560	21.9869	24.2584	3.91244	-6.20032	5.63485e-10	9.07192e-08
Olfr15	21.9869	24.2584	3.91244	-6.20032	5.63485e-10	9.07192e-08
Olfr283	21.9869	24.2584	3.91244	-6.20032	5.63485e-10	9.07192e-08
Rag2	21.9869	24.2584	3.91244	-6.20032	5.63485e-10	9.07192e-08
Chst4	21.1412	24.2401	3.91266	-6.19529	5.81769e-10	9.07192e-08
Cldn17	21.1412	24.2401	3.91266	-6.19529	5.81769e-10	9.07192e-08
Elovl3	21.1412	24.2401	3.91266	-6.19529	5.81769e-10	9.07192e-08
Hoxc6	21.1412	24.2401	3.91266	-6.19529	5.81769e-10	9.07192e-08
Tex43	21.1412	24.2401	3.91266	-6.19529	5.81769e-10	9.07192e-08
4930455D15Rik	20.7184	24.2154	3.91278	-6.1888	6.06236e-10	9.07192e-08
Gm10377	20.7184	24.2154	3.91278	-6.1888	6.06236e-10	9.07192e-08
Gm14499	20.7184	24.2154	3.91278	-6.1888	6.06236e-10	9.07192e-08
Gm4340	20.7184	24.2154	3.91278	-6.1888	6.06236e-10	9.07192e-08
Gm8221	20.7184	24.2154	3.91278	-6.1888	6.06236e-10	9.07192e-08
Hoxd13	20.7184	24.2154	3.91278	-6.1888	6.06236e-10	9.07192e-08
Vmn2r20	20.7184	24.2154	3.91278	-6.1888	6.06236e-10	9.07192e-08
Gm13752	20.2956	24.1886	3.91291	-6.18174	6.33978e-10	9.07192e-08
Wfdc10	20.2956	24.1886	3.91291	-6.18174	6.33978e-10	9.07192e-08
A430088P11Rik	19.8728	24.16	3.91304	-6.17423	6.64859e-10	9.07192e-08
Cyp1a2	19.8728	24.16	3.91304	-6.17423	6.64859e-10	9.07192e-08
Dpep3	19.8728	24.16	3.91304	-6.17423	6.64859e-10	9.07192e-08
Vax2	19.8728	24.16	3.91304	-6.17423	6.64859e-10	9.07192e-08
4930550C17Rik	19.4499	24.1302	3.91317	-6.16641	6.98583e-10	9.07192e-08
Actl11	19.4499	24.1302	3.91317	-6.16641	6.98583e-10	9.07192e-08
Gm5591	19.4499	24.1302	3.91317	-6.16641	6.98583e-10	9.07192e-08
Rhox8	19.4499	24.1302	3.91317	-6.16641	6.98583e-10	9.07192e-08
Vmn2r-ps159	19.4499	24.1302	3.91317	-6.16641	6.98583e-10	9.07192e-08
2310065F04Rik	19.0271	24.1005	3.91332	-6.15859	7.33962e-10	9.07192e-08
AI646519	19.0271	24.1005	3.91332	-6.15859	7.33962e-10	9.07192e-08
Aicda	19.0271	24.1005	3.91332	-6.15859	7.33962e-10	9.07192e-08
Cebpe	19.0271	24.1005	3.91332	-6.15859	7.33962e-10	9.07192e-08
Hoxd10	19.0271	24.1005	3.91332	-6.15859	7.33962e-10	9.07192e-08
Krtap24-1	19.0271	24.1005	3.91332	-6.15859	7.33962e-10	9.07192e-08
Mrgprd	19.0271	24.1005	3.91332	-6.15859	7.33962e-10	9.07192e-08
Pet2	19.0271	24.1005	3.91332	-6.15859	7.33962e-10	9.07192e-08
1700097N02Rik	18.6043	24.0703	3.91346	-6.15062	7.71785e-10	9.07634e-08
Gm906	18.6043	24.0703	3.91346	-6.15062	7.71785e-10	9.07634e-08
Hoxc10	18.6043	24.0703	3.91346	-6.15062	7.71785e-10	9.07634e-08
Smtnl1	18.6043	24.0703	3.91346	-6.15062	7.71785e-10	9.07634e-08
Zfp616	18.6043	24.0703	3.91346	-6.15062	7.71785e-10	9.07634e-08
Dbx1	18.1815	24.0363	3.91362	-6.14171	8.16382e-10	9.2419e-08
Nlrp4e	18.1815	24.0363	3.91362	-6.14171	8.16382e-10	9.2419e-08
Olfr130	18.1815	24.0363	3.91362	-6.14171	8.16382e-10	9.2419e-08
Olfr322	18.1815	24.0363	3.91362	-6.14171	8.16382e-10	9.2419e-08
1700049E22Rik	21.5641	23.9565	3.91255	-6.12299	9.18341e-10	9.84413e-08
Gm20139	21.5641	23.9565	3.91255	-6.12299	9.18341e-10	9.84413e-08
Gm6367	21.5641	23.9565	3.91255	-6.12299	9.18341e-10	9.84413e-08
Hist1h2ba	21.5641	23.9565	3.91255	-6.12299	9.18341e-10	9.84413e-08
Hmx3	21.5641	23.9565	3.91255	-6.12299	9.18341e-10	9.84413e-08
Ugt1a1	21.5641	23.9565	3.91255	-6.12299	9.18341e-10	9.84413e-08
Teddm3	46.2333	9.66172	1.92292	-5.02452	5.04699e-07	5.36265e-05
Ltb4r1	39.2617	8.07518	1.83833	-4.39268	1.11963e-05	0.00117932
Gata6	59.285	6.85154	1.59043	-4.30799	1.64747e-05	0.00172033
Acoxl	33.2982	8.18254	1.91726	-4.26782	1.97392e-05	0.00203197
Gnat1	35.3193	8.16403	1.91321	-4.26719	1.97946e-05	0.00203197
SlcUbl4a	41.5962	6.99837	1.6438	-4.25742	2.068e-05	0.00210502
Hist1h2ad	21.2509	9.38352	2.21227	-4.24158	2.21948e-05	0.00224038
Hbq1b	21.5361	9.40143	2.25026	-4.17794	2.94161e-05	0.00294477
Esrp2	43.733	7.17953	1.71934	-4.17575	2.97012e-05	0.00294894
H2-Q5	38.1901	6.99935	1.67847	-4.17008	3.04492e-05	0.00299863
Peg12	57.0716	6.81094	1.66031	-4.10221	4.09225e-05	0.00399754
Sh2d4a	29.9239	7.92284	1.93274	-4.09928	4.14437e-05	0.00401606
Wnt8b	41.098	6.89208	1.68508	-4.09006	4.31267e-05	0.00414598
Gm13308	41.592	5.9056	1.44758	-4.07963	4.51074e-05	0.00430225
Avp	23.9372	7.2799	1.81066	-4.02058	5.80546e-05	0.00549387
Unc5cl	31.9634	7.64563	1.90614	-4.01107	6.04452e-05	0.00567575
Clcf1-pold4	18.0419	9.14544	2.28345	-4.0051	6.19909e-05	0.00577612
A630019I02Rik	30.6167	9.03586	2.26995	-3.98064	6.87299e-05	0.00635515
Inhbe	24.2819	8.0546	2.02525	-3.9771	6.97612e-05	0.00640165
Ddx43	33.9342	6.72966	1.70841	-3.93914	8.17748e-05	0.00744765
Ascl5	20.4689	8.46565	2.15691	-3.9249	8.67663e-05	0.00784329
H2-Q7	42.5096	6.77054	1.73051	-3.91246	9.13594e-05	0.00819731
Gm13051	39.5567	6.90018	1.767	-3.90503	9.42156e-05	0.00839143
Emilin3	19.8698	7.76766	2.00287	-3.87827	0.000105202	0.00930153
Mettl21b	20.4772	8.26755	2.13925	-3.86469	0.00011123	0.00976196
Phldb3	29.8394	7.47033	1.93384	-3.86296	0.000112021	0.00976196
Spib	25.1541	7.9651	2.08278	-3.82426	0.000131166	0.0113486
Slc3a1	23.9869	7.89515	2.09269	-3.77272	0.000161477	0.0138433
Prr30	27.7892	7.50262	1.98931	-3.77148	0.000162284	0.0138433
Cd300lb	19.6196	7.15514	1.91095	-3.74428	0.000180909	0.0152967
AV039307	92.7353	5.96014	1.59235	-3.74298	0.000181848	0.0152967
Pla2g10	39.515	10.26	2.75023	-3.73059	0.000191029	0.0159582
4931440F15Rik	105.49	6.88474	1.8659	-3.68977	0.000224454	0.018622
Skint3	16.342	8.1357	2.21709	-3.66953	0.000242994	0.0200231
Spata4	15.6158	8.07059	2.20848	-3.65436	0.000257822	0.0211013
Gm7334	100.899	4.71727	1.29363	-3.64655	0.000265783	0.0216069
Fam124b	53.4463	8.43691	2.32297	-3.63195	0.000281293	0.0227153
9330175E14Rik	15.3594	8.90749	2.45803	-3.62383	0.000290271	0.0231319
Toporsl	15.3594	8.90749	2.45803	-3.62383	0.000290271	0.0231319
Clhc1	27.8321	6.63318	1.83248	-3.61979	0.000294843	0.0233427
1700105P06Rik	64.0519	8.1268	2.24789	-3.6153	0.000300004	0.0235971
Vdr	24.0037	7.09028	1.96385	-3.6104	0.000305723	0.0237767
Abca13	31.6451	6.60309	1.82943	-3.60936	0.00030695	0.0237767
Gsx2	33.5706	6.1323	1.69948	-3.60833	0.000308176	0.0237767
Hes7	89.7068	7.02279	1.96364	-3.57641	0.000348349	0.026706
Cyp2b19	15.7997	8.08309	2.26742	-3.56488	0.000364029	0.0277326
Ttc30a2	17.6809	7.45387	2.10226	-3.54565	0.000391651	0.0296504
Il17re	51.8988	6.00397	1.69707	-3.53785	0.000403393	0.0303497
4930413F20Rik	26.498	6.41055	1.81433	-3.53329	0.000410425	0.0306131
Cyp26a1	21.8212	9.40652	2.663	-3.53231	0.000411949	0.0306131
Gm6559	17.4873	6.98511	1.98165	-3.5249	0.00042364	0.03129
5031434C07Rik	18.811	7.24163	2.056	-3.5222	0.000427986	0.0314193
Tcf21	27.4062	6.69215	1.90856	-3.50638	0.000454244	0.0331461
Edar	34.0088	5.59822	1.59764	-3.50405	0.000458237	0.0332373
D6Ertd527e	20.1948	6.66923	1.91103	-3.48986	0.000483272	0.0348445
Gm17801	44.4202	6.11607	1.76648	-3.4623	0.000535578	0.0383873
Krt19	19.9699	7.42767	2.14794	-3.45804	0.000544115	0.0387698
AV051173	22.2065	6.68552	1.93724	-3.45105	0.000558408	0.0395555
AI661453	95.7767	5.10189	1.48256	-3.44126	0.000579002	0.0407759
Tcte3	31.3087	6.07119	1.76859	-3.43277	0.000597438	0.041831
Loxhd1	26.6048	6.17445	1.80259	-3.42532	0.000614083	0.0425087
Vax1	21.5456	6.61777	1.93203	-3.42529	0.000614135	0.0425087
Atoh7	18.3442	7.62821	2.23351	-3.41534	0.00063702	0.0438422
Colec10	18.3707	7.49774	2.19802	-3.41113	0.000646947	0.0442738
Adam1b	27.188	6.33058	1.85948	-3.40448	0.000662889	0.0448609
Krt75	12.0962	8.56129	2.51472	-3.40447	0.000662933	0.0448609
Acpp	39.0421	5.94314	1.75096	-3.39421	0.000688261	0.0463162
Gm10681	13.408	7.18618	2.13071	-3.37266	0.000744451	0.0498206
Slc47a2	17.4985	7.55885	2.24701	-3.36395	0.000768343	0.0511371
4933433G15Rik	29.0377	6.70265	1.99348	-3.36229	0.000772997	0.0511656
Cenph	37.8108	5.24974	1.56732	-3.3495	0.000809566	0.0527347
Myod1	35.915	5.70202	1.70293	-3.34836	0.000812908	0.0527347
Cd8a	19.2801	7.06201	2.10944	-3.3478	0.000814543	0.0527347
Rgs18	19.6445	6.89717	2.06077	-3.34689	0.000817227	0.0527347
Hcar2	11.0667	8.43176	2.52103	-3.34457	0.000824101	0.0527347
Gpr15	15.8786	6.84346	2.04644	-3.34409	0.000825541	0.0527347
Cenpk	63.4295	5.04847	1.50992	-3.34354	0.000827177	0.0527347
Ccdc183	24.9995	6.10902	1.82863	-3.34076	0.000835482	0.0529853
Slc34a2	12.6643	7.55545	2.26492	-3.33586	0.000850361	0.0536481
Ceacam3	10.846	8.40377	2.52464	-3.3287	0.000872532	0.0547099
Tmem51os1	25.7257	6.14526	1.8468	-3.32752	0.000876226	0.0547099
Tmem45a2	18.8572	7.02658	2.11478	-3.32261	0.000891793	0.0553963
Ppp1r3a	23.8159	9.5272	2.87105	-3.31836	0.000905462	0.0559585
Sim2	41.5361	5.73988	1.73087	-3.31619	0.000912551	0.0561103
Trim10	15.9532	7.29357	2.20033	-3.31476	0.000917227	0.056113
Nkx2-1	70.214	5.48371	1.65527	-3.31288	0.000923394	0.0562064
Tas1r2	15.7822	8.93882	2.70362	-3.30623	0.00094559	0.0571272
Aqp5	23.0085	6.45475	1.95271	-3.30553	0.000947955	0.0571272
Tmem102	105.265	6.85621	2.07518	-3.30391	0.000953467	0.057175
Kynu	13.2416	6.83799	2.07272	-3.29904	0.000970157	0.0578892
Spata31d1a	11.5539	8.49376	2.57579	-3.29754	0.000975364	0.0579146
Gm7008	17.3112	6.48704	1.97162	-3.29022	0.0010011	0.059153
Vmn2r-ps129	22.1537	6.50234	1.97946	-3.2849	0.00102018	0.0599875
Krt28	15.976	6.42243	1.95973	-3.2772	0.00104844	0.0613514
Prf1	12.0389	7.48074	2.28409	-3.27515	0.00105605	0.0614999
Gm3258	10.1198	8.30277	2.53868	-3.27051	0.00107353	0.0622184
Ildr1	35.1244	5.74456	1.75783	-3.26799	0.00108314	0.0624764
C330024D21Rik	11.9942	7.67812	2.36549	-3.24589	0.00117084	0.0666699
Gm10845	17.4147	7.22483	2.22602	-3.24563	0.00117192	0.0666699
Plbd1	20.8455	5.81014	1.7902	-3.24552	0.00117235	0.0666699
Ripk3	31.0421	5.53766	1.70724	-3.24363	0.00118016	0.0668002
Drd4	41.6874	5.16572	1.59409	-3.24054	0.00119303	0.0672149
5830444B04Rik	50.4501	5.28089	1.63182	-3.2362	0.00121134	0.0679303
Tmem174	32.2113	5.6053	1.73315	-3.23416	0.00122002	0.0681017
Aqp7	15.3844	7.36931	2.28758	-3.22144	0.00127548	0.0708709
Gm16712	69.6537	5.95661	1.85066	-3.21865	0.00128798	0.0712386
Olfr1349	15.6408	7.07055	2.19798	-3.21684	0.00129613	0.0713637
Casr	95.5806	5.05096	1.57101	-3.21511	0.00130395	0.0714692
Cct8l1	15.6381	6.33591	1.97465	-3.20863	0.0013337	0.0726183
4930467K11Rik	10.7083	8.38316	2.61326	-3.20794	0.0013369	0.0726183
Rsph6a	35.7861	7.30246	2.27766	-3.20613	0.00134534	0.0727506
2810405F15Rik	16.6704	7.1606	2.23973	-3.19708	0.00138828	0.0747388
Gm19710	33.7916	5.57472	1.74885	-3.18764	0.00143439	0.0768161
Lmod2	36.1334	7.59195	2.38287	-3.18606	0.00144226	0.0768161
Fbxo43	40.1598	7.01395	2.20195	-3.18533	0.00144589	0.0768161
Sp8	103.179	4.24544	1.3347	-3.18083	0.00146854	0.0776788
Card11	30.9202	5.32248	1.67517	-3.17728	0.00148664	0.0782056
Six2	34.8896	5.88514	1.8528	-3.17635	0.00149141	0.0782056
Cd6	21.6632	5.75487	1.81283	-3.17451	0.00150087	0.0783625
Gpr84	64.4264	4.73254	1.49178	-3.17242	0.00151177	0.0785923
Oxt	12.2203	6.61254	2.08677	-3.1688	0.00153072	0.0792376
Olfr317	16.5411	6.81332	2.15199	-3.16606	0.00154521	0.0796472
Slc25a31	26.7203	6.40958	2.02552	-3.16442	0.00155394	0.0797578
Vgll2	32.2675	7.35641	2.33	-3.15725	0.00159263	0.0810609
Dkk2	68.9265	5.19496	1.64541	-3.15724	0.00159271	0.0810609
Ifnlr1	34.2183	5.45444	1.73001	-3.15283	0.00161695	0.0816766
Wee2	19.6168	6.31394	2.00278	-3.15259	0.00161829	0.0816766
Rem1	34.8971	4.78138	1.51963	-3.14641	0.00165291	0.0830774
F11	13.4918	7.62523	2.42615	-3.14293	0.00167267	0.0835112
3930402G23Rik	21.8633	5.8637	1.86596	-3.14246	0.00167532	0.0835112
Gm5088	201.364	5.70011	1.81467	-3.14113	0.00168299	0.0835492
Srms	90.4575	5.01269	1.59971	-3.13349	0.00172738	0.0854032
Smpd5	97.7669	4.90235	1.56899	-3.12453	0.00178091	0.0871403
Hist1h4j	18.9647	6.63865	2.125	-3.12407	0.00178371	0.0871403
Trpv1	13.5926	7.63489	2.44395	-3.124	0.0017841	0.0871403
Dbhos	27.9575	5.07461	1.62542	-3.12203	0.0017961	0.0873742
Avpr1b	43.7813	4.08778	1.31017	-3.12004	0.00180827	0.0876141
1700028B04Rik	13.61	7.19112	2.30656	-3.11768	0.00182281	0.0877578
Lpar5	58.2572	4.75505	1.52542	-3.11721	0.00182572	0.0877578
Prok2	16.786	6.6644	2.13904	-3.1156	0.00183569	0.087888
Gpr150	136.509	4.29788	1.38161	-3.11079	0.0018659	0.088983
Gm14015	17.9686	5.74341	1.84719	-3.10926	0.00187557	0.0890933
Ngp	9.00768	8.12832	2.61648	-3.10659	0.00189259	0.0895505
Zfp648	46.5184	4.92767	1.58783	-3.10339	0.00191316	0.0901717
Mesp1	34.1164	5.74907	1.85485	-3.09948	0.00193857	0.0910153
Thegl	60.988	4.9326	1.59321	-3.09602	0.0019614	0.0917316
Ska1	23.3707	7.22657	2.33703	-3.0922	0.0019868	0.0925621
Adgrg3	10.6971	6.99341	2.2696	-3.08134	0.00206071	0.095301
Pcdhb1	30.6857	7.16686	2.32601	-3.08119	0.00206177	0.095301
Alx1	35.4099	5.66248	1.8384	-3.08012	0.0020692	0.095301
Nfe2	17.0548	6.68543	2.17423	-3.07485	0.00210611	0.0966096
Ihh	30.5931	5.47482	1.78113	-3.07379	0.00211356	0.0966096
Gm9926	26.8565	6.15946	2.00686	-3.0692	0.0021463	0.0971432
Lbx2	29.4172	7.10893	2.3165	-3.06883	0.00214899	0.0971432
Hist1h4h	42.3503	4.3711	1.42437	-3.06879	0.00214929	0.0971432
4930503E14Rik	9.13647	8.1525	2.65921	-3.06576	0.00217115	0.0974724
Isl1	32.2068	9.06347	2.95655	-3.06555	0.00217267	0.0974724
Gm13315	10.1448	6.77425	2.21184	-3.06272	0.00219332	0.0980357
Hhipl2	45.4787	4.85831	1.58768	-3.06	0.00221335	0.0984716
Cdkn2c	329.174	4.32854	1.41493	-3.05919	0.00221933	0.0984716
Ephx3	35.3703	4.87658	1.59479	-3.05782	0.00222954	0.0985636
1700034I23Rik	27.9785	8.8633	2.90375	-3.05236	0.00227049	0.100009
Agtr1a	68.9497	4.90649	1.60918	-3.04906	0.00229562	0.100749
Dlgap5	46.9874	4.93073	1.62113	-3.04154	0.00235374	0.102927
Gm20745	9.94228	6.74596	2.21907	-3.04	0.00236578	0.103005
Slc26a3	13.7804	5.90795	1.94429	-3.03862	0.00237666	0.103005
Baat	11.1631	6.3295	2.0834	-3.03806	0.00238104	0.103005
Hist1h2ac	15.7331	5.80722	1.91443	-3.0334	0.00241819	0.10424
D330041H03Rik	56.9854	5.10511	1.68586	-3.0282	0.00246013	0.105672
Sgcg	14.9135	6.74483	2.22848	-3.02665	0.00247276	0.10584
A4gnt	21.2599	6.07973	2.00971	-3.02518	0.00248485	0.105982
Cdcp1	12.8475	7.10339	2.35321	-3.01859	0.0025395	0.107686
4931402G19Rik	14.8861	6.88622	2.28154	-3.01823	0.00254258	0.107686
Zfp541	24.2681	4.76935	1.58377	-3.01139	0.00260052	0.109723
Tfec	12.7462	7.09215	2.35593	-3.01034	0.00260953	0.109723
Tbx1	86.0003	4.57688	1.52119	-3.00876	0.0026232	0.109723
Ly9	34.5635	4.90624	1.63089	-3.00833	0.00262691	0.109723
Ltbp2	52.73	4.79058	1.59662	-3.00046	0.00269575	0.112212
Gm7444	29.8665	5.42538	1.80898	-2.99913	0.0027075	0.112315
Kiss1	11.9761	7.66147	2.55727	-2.99596	0.00273581	0.113102
Slc4a1	13.4114	6.07319	2.0399	-2.9772	0.00290891	0.119849
Bub1	27.0119	5.06536	1.70323	-2.97397	0.00293973	0.120708
Gm15867	67.6404	4.26674	1.43603	-2.97121	0.00296626	0.121038
Hotairm1	11.9013	7.43636	2.50398	-2.96981	0.00297981	0.121038
Opn1sw	11.9013	7.43636	2.50398	-2.96981	0.00297981	0.121038
Hist2h4	15.9816	5.95685	2.00667	-2.96853	0.00299224	0.121038
Ces2g	13.6427	5.87748	1.9803	-2.96797	0.00299771	0.121038
Slc26a5	28.6463	5.40935	1.82415	-2.96541	0.00302279	0.121645
Arhgap27os3	15.7955	6.3843	2.15679	-2.96009	0.00307546	0.123355
2010109I03Rik	10.4657	6.48994	2.19788	-2.95282	0.00314888	0.125882
1810046K07Rik	8.59417	8.06294	2.735	-2.94806	0.00319771	0.127264
Gm1600	20.0214	6.29057	2.13427	-2.94741	0.00320446	0.127264
Pax1	28.8749	7.05048	2.40017	-2.93749	0.00330882	0.130577
Cdca2	45.3097	4.94722	1.68434	-2.93719	0.00331199	0.130577
Gm128	41.7571	5.28758	1.80069	-2.93642	0.0033202	0.130577
Wnt1	26.5504	5.30306	1.81212	-2.92645	0.00342858	0.134225
BC027072	49.9706	5.65803	1.93381	-2.92585	0.00343514	0.134225
4921530L21Rik	31.4377	6.87513	2.35168	-2.9235	0.00346125	0.134409
L1td1	31.7318	5.04473	1.72564	-2.92339	0.00346238	0.134409
Il22	8.97837	7.03869	2.40908	-2.92174	0.00348082	0.134409
A230020J21Rik	54.5456	6.53139	2.23568	-2.92143	0.00348423	0.134409
4933400F21Rik	11.8831	7.42953	2.54485	-2.91944	0.00350657	0.134841
E430016F16Rik	8.73113	7.21135	2.4738	-2.9151	0.0035558	0.136302
Nxnl2	31.5538	8.79428	3.02105	-2.911	0.00360276	0.1376
1810034E14Rik	27.5965	4.98678	1.71357	-2.91017	0.00361238	0.1376
Gpr65	32.3374	5.46131	1.87787	-2.90824	0.00363467	0.138015
1700110I01Rik	32.9087	5.0493	1.73713	-2.90669	0.0036528	0.138261
B430010I23Rik	10.6245	7.48801	2.57698	-2.90573	0.00366399	0.138261
Dpcr1	29.4396	8.69606	2.99622	-2.90234	0.00370383	0.139324
Tshr	46.3613	4.47403	1.54203	-2.90139	0.00371517	0.139324
Gja3	81.666	4.3751	1.50901	-2.89932	0.00373978	0.139387
Rab42	38.3122	4.50392	1.55345	-2.89931	0.00373985	0.139387
Mesp2	46.93	4.615	1.59687	-2.89002	0.00385216	0.143103
Gm17821	36.7951	5.15817	1.78538	-2.88912	0.00386318	0.143103
Rln3	11.5615	7.38805	2.55857	-2.88757	0.00388233	0.143324
Nlrp5-ps	57.1556	4.51969	1.56568	-2.88672	0.0038928	0.143324
5830432E09Rik	10.3462	6.47111	2.24281	-2.88526	0.00391085	0.143552
Hist1h1e	67.3735	4.63888	1.60912	-2.88287	0.0039407	0.14421
Tktl2	57.0285	4.84132	1.68019	-2.88141	0.00395894	0.144442
Amdhd1	13.7281	6.62177	2.29942	-2.87975	0.00397991	0.144771
2610206C17Rik	11.4602	7.37539	2.56246	-2.87824	0.00399897	0.145029
Abra	23.801	6.78354	2.35812	-2.87667	0.0040189	0.145316
Gm8773	35.8479	6.6611	2.31733	-2.87447	0.0040471	0.145901
Gm8615	13.0061	5.45742	1.89962	-2.87291	0.00406712	0.146143
Popdc2	46.1031	5.00028	1.741	-2.87207	0.00407795	0.146143
Tmem221	19.7873	5.1937	1.8101	-2.86929	0.00411398	0.146387
Olfr110	7.76672	7.91643	2.75928	-2.86902	0.00411743	0.146387
Oip5	56.051	4.26369	1.48662	-2.86805	0.00413013	0.146387
Ackr4	57.0989	4.64534	1.61981	-2.86782	0.0041331	0.146387
Slc6a3	22.7087	5.11395	1.78427	-2.86614	0.00415511	0.146737
Rgs9bp	138.002	4.30523	1.50264	-2.8651	0.00416871	0.14679
Adad2	14.527	6.24952	2.18213	-2.86395	0.00418399	0.1469
Ssc4d	54.4377	4.38899	1.53369	-2.86171	0.00421364	0.14744
Speer4cos	36.4789	8.15009	2.84873	-2.86095	0.0042237	0.14744
Xcr1	20.1375	8.1595	2.85322	-2.85975	0.00423978	0.147473
C920009B18Rik	10.6063	7.48281	2.61723	-2.85906	0.00424898	0.147473
Muc15	21.4234	5.14794	1.81362	-2.83849	0.00453275	0.156872
1700017G19Rik	15.4864	7.79008	2.74664	-2.83623	0.00456502	0.157233
Tmc5	21.5422	5.09492	1.79657	-2.83592	0.00456936	0.157233
Trim38	10.2456	6.7741	2.38943	-2.83503	0.00458213	0.157233
Mafa	91.9662	3.75112	1.32593	-2.82906	0.00466856	0.159747
Nlrp4f	14.9321	5.18317	1.83283	-2.82795	0.00468465	0.159845
Platr22	7.74852	7.912	2.80042	-2.82529	0.00472373	0.160726
Gm10190	43.1585	4.83933	1.7168	-2.81881	0.0048202	0.163549
Lrr1	27.9421	8.84959	3.14212	-2.81644	0.00485589	0.1643
Nlrp6	57.904	4.54552	1.61534	-2.81397	0.00489333	0.165106
4930558J18Rik	10.1835	7.42276	2.6389	-2.81283	0.00491079	0.165234
Gm3985	47.7242	4.68285	1.66646	-2.81006	0.00495318	0.166199
C86187	19.2015	5.9764	2.12885	-2.80734	0.00499527	0.167148
Aknad1	18.5749	7.76203	2.76848	-2.80372	0.00505173	0.168572
Apof	10.9207	5.83799	2.08321	-2.80241	0.0050723	0.168581
Gm19303	10.7159	7.27439	2.59703	-2.80104	0.00509375	0.168581
Prrxl1	10.7159	7.27439	2.59703	-2.80104	0.00509375	0.168581
G630090E17Rik	10.6192	6.07906	2.1722	-2.79857	0.00513302	0.169172
Dcst1	57.4816	4.05952	1.45078	-2.79815	0.00513955	0.169172
Gm10220	24.1367	8.64079	3.09202	-2.79454	0.00519733	0.170533
Casc5	40.8522	4.77072	1.70764	-2.79376	0.00520996	0.170533
A830052D11Rik	92.3328	4.36236	1.56193	-2.79294	0.00522313	0.170533
Gm20125	10.3561	6.58262	2.35837	-2.79117	0.00525182	0.171009
Hist1h4n	32.206	8.5438	3.06289	-2.78946	0.00527964	0.171454
A430093F15Rik	12.009	6.28824	2.25526	-2.78825	0.00529937	0.171634
4930554H23Rik	22.8682	8.56384	3.07317	-2.78664	0.00532568	0.172027
Cyp26c1	22.5467	8.54354	3.06899	-2.78383	0.00537218	0.172552
Cd226	11.9802	6.33571	2.27611	-2.78357	0.00537643	0.172552
LOC105246506	19.9754	5.32173	1.91218	-2.78307	0.00538468	0.172552
Psmb11	17.5946	5.10697	1.83934	-2.77653	0.00549428	0.175511
Col10a1	13.5543	5.20354	1.87458	-2.77584	0.005506	0.175511
Evx1	32.2799	8.81645	3.17837	-2.77389	0.00553897	0.176098
Foxl2	139.948	4.15334	1.50098	-2.7671	0.00565581	0.179343
Zfp473	87.1292	4.21831	1.527	-2.76248	0.00573641	0.181423
Ucn	29.6417	8.69536	3.14942	-2.76094	0.00576348	0.181805
Cep55	44.4281	4.49638	1.62939	-2.75956	0.00578799	0.1819
Hist1h3b	29.2189	8.67498	3.14416	-2.75907	0.00579653	0.1819
Gm2518	56.3481	4.50238	1.63275	-2.75755	0.00582363	0.182222
Rdh16	11.3014	6.48213	2.35132	-2.75681	0.00583686	0.182222
Gm3716	9.62993	6.47693	2.35279	-2.75287	0.00590745	0.183743
Dcstamp	14.6135	5.92782	2.15375	-2.75232	0.00591747	0.183743
Gm21188	17.7943	8.20663	2.98253	-2.75157	0.00593112	0.183743
Slc22a3	57.9911	4.28067	1.55769	-2.74809	0.00599427	0.184708
Pkhd1	27.1048	8.56832	3.11876	-2.74735	0.00600794	0.184708
Esr2	25.6417	5.28832	1.92547	-2.74651	0.00602333	0.184708
D330050I16Rik	165.174	4.71059	1.71566	-2.74564	0.00603932	0.184708
1700066J03Rik	26.6819	8.546	3.1134	-2.74491	0.00605269	0.184708
Tgm5	10.1918	7.19986	2.62327	-2.74461	0.00605827	0.184708
Olfr1033	11.5551	5.52507	2.01365	-2.74381	0.00607307	0.184708
Hsf5	54.7894	4.51149	1.6446	-2.74321	0.00608425	0.184708
P2ry2	73.9219	3.93403	1.43499	-2.74151	0.00611578	0.184744
Fam229a	32.9972	4.93671	1.80073	-2.7415	0.00611594	0.184744
B3gnt6	82.5305	4.33985	1.585	-2.73808	0.00617997	0.186214
Ticam2	89.92	3.90556	1.42903	-2.73302	0.00627558	0.18781
A530050N04Rik	7.37957	6.96414	2.54866	-2.73247	0.00628617	0.18781
Osr1	120.664	3.57855	1.31014	-2.73144	0.00630589	0.18781
Kbtbd6	98.9472	3.95506	1.44814	-2.73113	0.00631185	0.18781
Ovol3	15.3587	7.9971	2.92827	-2.73099	0.00631434	0.18781
Slc6a4	12.2805	5.43557	1.99077	-2.73039	0.00632596	0.18781
Shbg	14.8345	7.94803	2.91366	-2.72785	0.00637481	0.188385
A330040F15Rik	70.0815	3.96072	1.452	-2.72777	0.00637644	0.188385
Chst5	91.2533	4.12473	1.51417	-2.72408	0.00644805	0.190037
Pnpla1	20.5057	5.1223	1.88095	-2.72325	0.00646436	0.190055
Snora78	14.0902	7.87462	2.89511	-2.71998	0.00652864	0.19148
Topaz1	22.4537	8.30128	3.05339	-2.71871	0.00655367	0.191615
Fam72a	111.633	3.89164	1.43173	-2.71815	0.00656487	0.191615
Bst1	24.635	4.68918	1.72712	-2.71504	0.00662686	0.192959
6030407O03Rik	13.8001	5.90963	2.17833	-2.71292	0.00666938	0.193295
9530059O14Rik	10.8786	6.42577	2.36862	-2.71287	0.00667031	0.193295
Spo11	12.0451	6.34038	2.33805	-2.71182	0.00669149	0.193446
Gm12295	8.83241	7.21397	2.66249	-2.70949	0.00673877	0.194349
Tcp10c	15.1524	6.25562	2.31198	-2.70574	0.0068153	0.195555
Adgre4	11.8137	5.62218	2.0783	-2.70518	0.00682674	0.195555
C920025E04Rik	21.5305	4.75686	1.7585	-2.70507	0.006829	0.195555
E130215H24Rik	55.2022	4.15033	1.53719	-2.69994	0.00693512	0.197888
Prdm1	92.1722	4.03234	1.4937	-2.69956	0.00694314	0.197888
Atp6v1b1	27.6823	4.61972	1.71509	-2.69358	0.00706891	0.200999
Vmn2r118	6.90287	7.7435	2.88	-2.68871	0.00717284	0.203477
4931403G20Rik	12.4762	6.30567	2.34673	-2.68701	0.00720958	0.203994
Rtp2	24.0286	4.97442	1.85177	-2.6863	0.00722474	0.203994
Slfn4	17.9039	7.98054	2.97212	-2.68513	0.00725016	0.204235
Ntf5	22.0647	4.97926	1.85492	-2.68435	0.00726715	0.204239
Eldr	32.5297	4.91853	1.83351	-2.68258	0.00730574	0.204848
Lrriq3	64.7735	4.17824	1.55902	-2.68003	0.00736148	0.205934
Glt28d2	37.7949	4.18705	1.56303	-2.67879	0.00738878	0.206222
Med9os	46.4968	4.45225	1.66261	-2.67787	0.00740912	0.206314
Bpi	9.01628	7.2422	2.70893	-2.67345	0.00750755	0.208112
Myocd	40.5634	4.44815	1.66384	-2.67343	0.00750806	0.208112
Col6a5	44.7602	3.90145	1.46018	-2.67189	0.00754251	0.208309
Slc5a1	34.1565	4.01526	1.50332	-2.67093	0.00756406	0.208309
Ankk1	9.46487	6.65084	2.49019	-2.67081	0.00756675	0.208309
G730013B05Rik	15.7898	7.80298	2.9248	-2.66787	0.00763345	0.209236
Dupd1	14.4512	4.89891	1.83631	-2.6678	0.00763495	0.209236
Hlx	78.5762	4.13533	1.55069	-2.66676	0.00765854	0.209408
Aqp2	15.2657	7.75561	2.91064	-2.66458	0.00770854	0.209894
Aim1l	57.9562	4.33072	1.6255	-2.66423	0.00771636	0.209894
A930002C04Rik	11.6377	5.51427	2.07014	-2.66372	0.00772828	0.209894
Spin4	120.052	4.03974	1.51728	-2.6625	0.00775634	0.210185
Trim71	144.386	3.96665	1.4905	-2.66129	0.00778424	0.21047
Txk	9.36359	6.6356	2.49514	-2.65941	0.00782774	0.210757
Frk	67.1492	4.23401	1.59214	-2.65933	0.00782966	0.210757
Rbm47	109.536	3.93837	1.48213	-2.65723	0.00787847	0.211601
AI427809	12.8607	5.54485	2.08956	-2.6536	0.00796381	0.212584
Slfnl1	13.9972	7.6333	2.87688	-2.65333	0.00797019	0.212584
4930558K02Rik	15.7093	5.73975	2.16415	-2.65219	0.00799712	0.212584
Mmrn1	15.7093	5.73975	2.16415	-2.65219	0.00799712	0.212584
Gm13986	31.0207	8.48456	3.19963	-2.65173	0.00800809	0.212584
Foxd1	117.302	3.76897	1.42171	-2.65101	0.00802518	0.212584
Boll	12.0533	6.25503	2.36116	-2.64914	0.00806968	0.212584
Foxc2	91.9219	3.89981	1.47289	-2.64773	0.00810345	0.212584
Cd96	9.08672	6.45632	2.43844	-2.64773	0.00810349	0.212584
Ffar2	9.34611	7.07005	2.67205	-2.64593	0.00814678	0.212584
Plekhd1os	9.34611	7.07005	2.67205	-2.64593	0.00814678	0.212584
Hist1h4c	13.1515	7.54554	2.85215	-2.64557	0.00815545	0.212584
Hist1h4d	11.2547	6.02019	2.27586	-2.64524	0.00816322	0.212584
4930563D23Rik	13.2528	7.55594	2.85679	-2.64491	0.00817131	0.212584
Wnt10b	44.1265	4.64253	1.75546	-2.64462	0.00817832	0.212584
Myo7b	9.86677	6.28486	2.37843	-2.64244	0.00823117	0.213499
Serpinb10	12.7287	7.49956	2.83902	-2.6416	0.00825143	0.213567
Gm10408	12.83	7.51028	2.84386	-2.64088	0.00826914	0.213569
4933411E08Rik	25.8356	8.84867	3.35515	-2.63734	0.00835583	0.215029
Nlrp10	13.2012	5.74803	2.18023	-2.63643	0.00837832	0.215029
Gm11762	86.5159	3.79448	1.43931	-2.63632	0.0083811	0.215029
Opn4	30.2559	4.98842	1.89264	-2.63569	0.00839666	0.215029
Pyhin1	16.4656	4.64229	1.76253	-2.63388	0.00844163	0.215725
5430416O09Rik	66.3625	3.84257	1.46043	-2.63112	0.0085105	0.216553
Tmem253	31.7856	4.48414	1.70455	-2.63068	0.0085213	0.216553
Kif18a	141.161	3.73266	1.41903	-2.63043	0.00852766	0.216553
Mbnl3	26.3328	4.75721	1.81032	-2.62783	0.00859317	0.21776
A630001G21Rik	53.8399	4.23747	1.61552	-2.62297	0.00871664	0.219974
Aunip	13.5823	5.17647	1.97352	-2.62296	0.00871689	0.219974
Olfr539	12.678	4.79282	1.8303	-2.61859	0.00882936	0.222349
Rmi2	46.2635	4.60901	1.76113	-2.61708	0.00886857	0.222873
Il7	22.1875	4.77186	1.82462	-2.61526	0.00891591	0.223599
Gm4349	26.2615	4.61941	1.76854	-2.612	0.00900145	0.225156
B230319C09Rik	51.1237	4.40345	1.68619	-2.61148	0.00901514	0.225156
Ppp1r3b	136.501	3.48253	1.33432	-2.60996	0.00905521	0.225548
Iqcj	22.9687	5.15613	1.97682	-2.60829	0.00909948	0.225548
Nags	40.5036	5.29356	2.02972	-2.60802	0.00910673	0.225548
Rbm3os	26.7403	4.69104	1.79909	-2.60746	0.00912177	0.225548
Becn2	28.7696	10.1948	3.9111	-2.60663	0.0091438	0.225548
Gjd3	78.8413	5.27015	2.02185	-2.60659	0.00914482	0.225548
Gm10635	12.7245	5.89951	2.26383	-2.60598	0.00916118	0.225548
Ldhal6b	40.4913	4.45036	1.70904	-2.60401	0.00921395	0.226387
Rbp7	8.02727	5.75556	2.21175	-2.60227	0.00926094	0.226762
Hsd17b1	26.4039	4.52377	1.73853	-2.60206	0.00926666	0.226762
Kank4os	9.8794	6.85792	2.63631	-2.60133	0.00928618	0.226781
Eomes	80.2053	3.94808	1.52014	-2.59718	0.00939925	0.228799
Clec3a	20.7617	8.52825	3.28531	-2.59587	0.00943513	0.228799
Scin	29.2781	4.12637	1.58963	-2.59581	0.00943686	0.228799
Slc6a2	27.9239	10.1517	3.91123	-2.59554	0.00944434	0.228799
4930444F02Rik	8.92329	7.00064	2.69913	-2.59366	0.00949596	0.22959
1110006O24Rik	60.3203	4.18031	1.61366	-2.59058	0.00958136	0.231193
Ggt6	8.09216	5.76547	2.23162	-2.58354	0.00977915	0.235497
A330069E16Rik	43.1464	4.06803	1.57527	-2.58243	0.00981064	0.235786
Ndufs5	46.6143	5.34155	2.06996	-2.5805	0.00986559	0.236127
Bambi-ps1	102.81	3.80904	1.47622	-2.58027	0.00987232	0.236127
Atad3aos	80.9373	3.99826	1.55028	-2.57905	0.00990723	0.236127
Trim29	38.1088	4.32958	1.67896	-2.57873	0.00991638	0.236127
Gm14858	11.5398	6.0285	2.33796	-2.57853	0.00992228	0.236127
Gm10433	52.2973	4.22347	1.64252	-2.57133	0.0101309	0.240619
Emc8-1190005i06rik	33.917	10.0196	3.89845	-2.57014	0.0101658	0.240874
Spc25	70.3769	4.06962	1.58392	-2.56933	0.0101895	0.240874
Gen1	58.6761	3.6965	1.43892	-2.56893	0.0102013	0.240874
Ankrd7	24.1371	5.25735	2.04987	-2.56472	0.0103258	0.243265
Morc1	8.61922	6.5118	2.53955	-2.56416	0.0103427	0.243265
Hic1	298.096	3.55437	1.38739	-2.56191	0.0104097	0.244366
Ltb	37.2467	4.43529	1.73293	-2.55942	0.0104847	0.245311
C330022C24Rik	6.51572	6.77775	2.64889	-2.55872	0.0105059	0.245311
Dmrta2	138.258	3.46938	1.35619	-2.55818	0.0105222	0.245311
Prnd	32.9442	4.40835	1.7238	-2.55734	0.0105476	0.245311
Tmem236	25.8018	4.58351	1.79238	-2.55722	0.0105512	0.245311
Fbxl8	118.008	3.92124	1.5346	-2.55521	0.0106123	0.245679
Rnase10	10.2442	6.19357	2.42411	-2.55499	0.0106192	0.245679
Otop2	22.305	4.6875	1.83485	-2.5547	0.0106279	0.245679
Clca3a2	9.81218	6.27211	2.457	-2.55275	0.0106877	0.245904
Mael	27.684	4.97224	1.94782	-2.55271	0.0106887	0.245904
Sh2d1a	7.59616	5.76355	2.2581	-2.55239	0.0106986	0.245904
Slc10a4	71.412	3.94971	1.54801	-2.55148	0.0107268	0.246086
Slc5a2	8.60174	6.94478	2.72263	-2.55076	0.0107488	0.246125
Sall4	39.9308	4.42177	1.73445	-2.54938	0.0107916	0.246152
Lilra6	8.06935	7.07871	2.77733	-2.54875	0.010811	0.246152
Mir8102	8.06935	7.07871	2.77733	-2.54875	0.010811	0.246152
Irgc1	24.5413	9.96543	3.91185	-2.5475	0.0108498	0.246574
Abcb11	13.9665	6.10266	2.39765	-2.54527	0.0109194	0.246942
Dio3os	10.7375	5.90527	2.32019	-2.54517	0.0109224	0.246942
C430049B03Rik	20.9208	4.67104	1.83537	-2.54502	0.0109272	0.246942
Gm15908	16.2218	7.55754	2.97312	-2.54196	0.0110234	0.248017
E130304I02Rik	31.4085	9.90875	3.89875	-2.54152	0.0110372	0.248017
Pou4f3	31.4085	9.90875	3.89875	-2.54152	0.0110372	0.248017
Grhl2	40.8731	4.39555	1.72992	-2.5409	0.0110566	0.248017
B430306N03Rik	21.7609	4.89514	1.92794	-2.53905	0.0111152	0.248871
Gm4759	8.50046	6.92774	2.72945	-2.53814	0.0111442	0.249058
Adm	86.382	3.6454	1.43738	-2.53614	0.0112081	0.249744
Pydc3	17.5403	5.14237	2.02803	-2.53565	0.011224	0.249744
Mfi2	47.3761	3.94776	1.55788	-2.53406	0.011275	0.249744
Gm4814	12.6806	6.2669	2.47325	-2.53387	0.0112809	0.249744
Klk10	45.2259	3.35437	1.32398	-2.53355	0.0112915	0.249744
Npffr1	80.7328	3.84132	1.51632	-2.53333	0.0112986	0.249744
Mcidas	40.1588	4.38456	1.73266	-2.53053	0.011389	0.251284
Clca3a1	17.2426	4.83261	1.91074	-2.52919	0.0114327	0.251789
Rdh18-ps	12.3848	5.84033	2.30993	-2.52836	0.0114598	0.251928
Hsd11b2	20.5122	6.87734	2.7209	-2.5276	0.0114846	0.252016
Cxcr1	30.0388	9.84447	3.89893	-2.52492	0.0115726	0.252154
Utf1	30.0388	9.84447	3.89893	-2.52492	0.0115726	0.252154
Aim1	125.098	3.49789	1.3854	-2.52483	0.0115755	0.252154
D830046C22Rik	10.2888	5.60184	2.21969	-2.5237	0.0116126	0.252154
Trcg1	10.4182	5.7192	2.26662	-2.52323	0.0116283	0.252154
Mrgprh	8.99237	5.42713	2.15088	-2.52321	0.011629	0.252154
Gm17769	99.4617	3.5546	1.40889	-2.52298	0.0116366	0.252154
Acsbg2	17.4522	4.76241	1.88813	-2.52229	0.0116594	0.252196
Cldn22	86.0526	2.96164	1.17525	-2.52	0.0117354	0.252932
E230025N22Rik	11.4781	4.97809	1.97565	-2.51973	0.0117446	0.252932
Hba-a2	584.495	2.8893	1.14701	-2.51899	0.0117692	0.252932
Aspm	72.4525	3.82513	1.51866	-2.51876	0.0117769	0.252932
Gm16291	8.74281	5.60824	2.2278	-2.51739	0.0118229	0.25347
Ggn	125.007	3.81067	1.51487	-2.51551	0.0118859	0.253568
Adra2b	118.881	3.6864	1.46567	-2.51517	0.0118976	0.253568
Gpr33	8.24954	5.88208	2.33902	-2.51476	0.0119112	0.253568
Tmprss3	8.24954	5.88208	2.33902	-2.51476	0.0119112	0.253568
9630028B13Rik	52.9335	3.80112	1.51327	-2.51185	0.0120099	0.255221
Neurog2	72.4688	3.97468	1.58323	-2.51049	0.0120563	0.255759
Myct1	69.2894	3.81791	1.52144	-2.5094	0.0120936	0.256101
C1rl	52.1683	3.90568	1.55706	-2.50838	0.0121287	0.256396
Nphs2	23.6713	4.57062	1.82299	-2.50721	0.0121688	0.256594
4930546C10Rik	22.0044	9.80798	3.91244	-2.50687	0.0121805	0.256594
Tmem215	155.964	2.99837	1.19705	-2.50481	0.0122519	0.257632
E2f7	38.4603	4.3624	1.74202	-2.50422	0.0122722	0.257632
Speer4b	9.80003	5.87282	2.34649	-2.50281	0.0123213	0.257932
Muc13	7.7478	7.01766	2.80484	-2.50199	0.0123498	0.257932
Fut7	19.0051	4.8087	1.92197	-2.50197	0.0123504	0.257932
Rps27	148.251	3.76012	1.50329	-2.50127	0.012375	0.258001
Gm5084	19.9551	5.02499	2.0107	-2.49912	0.0124502	0.25873
Oas2	28.6641	4.09902	1.64023	-2.49905	0.0124527	0.25873
Brs3	8.3117	5.60782	2.24803	-2.49455	0.0126118	0.261068
Epha1	44.4314	4.10694	1.64644	-2.49444	0.0126158	0.261068
E130201H02Rik	33.0742	4.68698	1.87927	-2.49404	0.0126299	0.261068
Fbxo48	77.3494	3.8185	1.53218	-2.49221	0.0126951	0.26186
BC049762	18.9794	4.88005	1.95859	-2.49162	0.0127163	0.26186
Myo5c	78.3584	3.3925	1.36243	-2.49004	0.0127729	0.26186
Rbmy	27.5094	9.70132	3.8988	-2.48828	0.0128362	0.26186
Gm6034	7.64652	6.99901	2.81307	-2.48803	0.0128452	0.26186
Ssmem1	25.7881	7.16017	2.87807	-2.48784	0.0128522	0.26186
4933417O13Rik	11.456	5.7279	2.3028	-2.48737	0.0128692	0.26186
BC051628	11.456	5.7279	2.3028	-2.48737	0.0128692	0.26186
Gm10941	34.0135	4.48947	1.80512	-2.48708	0.0128796	0.26186
Gm13276	27.079	9.69489	3.89938	-2.48626	0.0129093	0.26186
Vmn2r47	20.7359	9.72232	3.91278	-2.48476	0.012964	0.26186
Cyp2r1	36.5193	3.93309	1.58306	-2.48449	0.0129736	0.26186
1700113H08Rik	22.7666	5.10504	2.05498	-2.48423	0.0129833	0.26186
Ercc6l	25.6982	4.50379	1.81305	-2.4841	0.012988	0.26186
Hcrt	25.4666	7.14252	2.87561	-2.48383	0.012998	0.26186
Runx3	27.0866	9.67896	3.89887	-2.4825	0.0130464	0.26186
Il1rl1	35.2267	4.13313	1.66492	-2.48248	0.0130472	0.26186
Olfr214	26.7574	9.67764	3.89944	-2.4818	0.013072	0.26186
9530091C08Rik	29.7688	8.11812	3.27131	-2.48161	0.013079	0.26186
Adgrg5	9.15804	5.43818	2.19317	-2.4796	0.0131531	0.262909
4933402P03Rik	26.6637	9.65625	3.89895	-2.47663	0.0132629	0.264668
2610203C22Rik	14.8768	4.19395	1.69488	-2.47448	0.013343	0.265657
Tuba1c	158.276	3.36871	1.36158	-2.47412	0.0133563	0.265657
2510003B16Rik	36.7721	4.19821	1.6981	-2.4723	0.0134248	0.266257
B020018J22Rik	12.6888	6.11054	2.47257	-2.47133	0.0134612	0.266257
Ccrl2	74.1603	3.68019	1.48943	-2.47088	0.0134782	0.266257
Rcvrn	9.02591	5.27406	2.13533	-2.46991	0.0135147	0.266257
Rnf222	9.7947	6.54762	2.65116	-2.46972	0.0135218	0.266257
Gm6086	17.7901	6.39202	2.58833	-2.46955	0.0135282	0.266257
Ttn	462.993	3.51217	1.42237	-2.46923	0.0135403	0.266257
4933433C11Rik	25.8105	9.62572	3.89961	-2.46838	0.0135727	0.266421
Rdh1	12.8334	5.58647	2.26409	-2.46742	0.013609	0.266421
Gsc	27.6546	8.01275	3.24761	-2.46727	0.0136147	0.266421
Hspb2	33.4114	4.00415	1.62337	-2.46657	0.0136415	0.266516
Slc27a6	32.381	4.49364	1.82231	-2.4659	0.0136669	0.266551
Clec9a	29.2655	4.36902	1.77216	-2.46537	0.0136873	0.266551
Cyp2a5	10.4567	6.31481	2.56451	-2.46239	0.0138016	0.268345
Fam46d	10.3885	5.95602	2.41937	-2.46181	0.013824	0.268349
A630023P12Rik	8.56954	5.34474	2.17265	-2.46001	0.0138932	0.269261
1700007L15Rik	42.1911	4.02085	1.63549	-2.45849	0.0139521	0.269438
Prdm6	68.3695	4.48829	1.82585	-2.4582	0.0139637	0.269438
Pcsk9	51.2128	4.01997	1.6363	-2.45674	0.0140205	0.269438
Hmga2-ps1	81.2583	3.76536	1.53271	-2.45667	0.014023	0.269438
Brip1	27.0408	4.06918	1.65641	-2.45662	0.014025	0.269438
Rapsn	18.58	4.11877	1.67679	-2.45635	0.0140358	0.269438
Ube2t	49.9936	3.53182	1.43866	-2.45494	0.0140907	0.270065
Klrb1b	9.96802	5.79856	2.36278	-2.45412	0.014123	0.270255
Ccnb1	44.3155	4.22635	1.72415	-2.45126	0.0142358	0.271962
Lpcat2b	19.4722	6.65083	2.71508	-2.44959	0.014302	0.271962
Gm4984	24.542	9.55305	3.89986	-2.44959	0.014302	0.271962
Irg1	24.542	9.55305	3.89986	-2.44959	0.014302	0.271962
Hist1h2bh	8.61093	6.65506	2.71832	-2.44823	0.0143561	0.272219
Bsnd	10.6843	6.28636	2.56783	-2.44812	0.0143604	0.272219
Gapt	24.5496	9.53702	3.89935	-2.4458	0.0144533	0.27332
Nrl	49.3049	3.57332	1.46134	-2.44523	0.0144758	0.27332
Hnf4a	18.6218	9.56717	3.91346	-2.44468	0.0144981	0.27332
Npy6r	10.1634	5.2968	2.1669	-2.44441	0.0145088	0.27332
Uba1y	25.6363	3.86841	1.58319	-2.44343	0.0145484	0.273641
Olfr550	7.81347	5.34471	2.188	-2.44274	0.0145764	0.273742
Etohd2	154.582	3.38848	1.38862	-2.44017	0.0146804	0.274492
Bpifc	8.98593	6.42163	2.63194	-2.43988	0.0146921	0.274492
Comp	50.0246	3.46055	1.41849	-2.4396	0.0147036	0.274492
Hist1h3a	24.1268	9.51194	3.89944	-2.43931	0.0147154	0.274492
Gm4925	84.2508	4.40056	1.80456	-2.43859	0.0147449	0.274492
Pkp1	23.751	9.50579	3.90003	-2.43736	0.0147948	0.274492
Gm19784	23.6964	9.50249	3.90004	-2.43651	0.0148298	0.274492
4930579F01Rik	18.1989	9.534	3.91362	-2.43611	0.0148462	0.274492
Ctcflos	18.1989	9.534	3.91362	-2.43611	0.0148462	0.274492
Hist1h3f	18.1989	9.534	3.91362	-2.43611	0.0148462	0.274492
Icam4	66.1475	3.68377	1.51349	-2.43395	0.0149349	0.274492
Dmrt2	78.5829	3.88978	1.59821	-2.43384	0.0149397	0.274492
Gm38416	7.75609	6.7892	2.78971	-2.43366	0.014947	0.274492
Adam30	23.704	9.48642	3.89953	-2.43271	0.0149864	0.274492
Dsc1	22.8105	4.3053	1.76991	-2.4325	0.014995	0.274492
Gm4532	145.943	3.59031	1.476	-2.43246	0.0149965	0.274492
Rnf225	91.9214	3.47173	1.42732	-2.43234	0.0150015	0.274492
Ajuba	202.408	3.46818	1.4272	-2.43006	0.0150964	0.275811
Gm5878	35.1643	5.56285	2.29061	-2.42855	0.0151595	0.276265
Aqp3	11.5134	6.10587	2.51439	-2.42837	0.0151669	0.276265
Stra6l	6.20246	6.47685	2.66881	-2.42687	0.0152297	0.276993
Gm3230	124.106	3.44478	1.41984	-2.42618	0.0152589	0.277108
Platr10	7.2237	6.91472	2.85246	-2.42413	0.0153452	0.278145
Gm16675	19.267	4.64577	1.91678	-2.42373	0.0153619	0.278145
Alpi	22.8507	9.4501	3.90024	-2.42295	0.0153949	0.278325
Slc45a2	26.3686	4.30722	1.77961	-2.42032	0.0155071	0.278942
Pcdha7-g	198.211	3.1565	1.30425	-2.42017	0.0155134	0.278942
Trim72	36.6225	4.28852	1.77277	-2.41911	0.0155587	0.278942
Krt83	15.4743	5.11578	2.11682	-2.41673	0.0156606	0.278942
Igsf23	22.4461	9.42433	3.90034	-2.41629	0.0156797	0.278942
1700016H13Rik	22.4279	9.42317	3.90034	-2.41599	0.0156927	0.278942
C5ar2	61.4584	3.56824	1.47911	-2.41243	0.0158467	0.278942
Timm8a2	22.4355	9.40703	3.89983	-2.41216	0.0158581	0.278942
Mmp21	6.83727	6.83633	2.83483	-2.41155	0.015885	0.278942
2810408I11Rik	25.2644	4.65994	1.93241	-2.41146	0.0158887	0.278942
Tsix	88.9317	4.21256	1.74775	-2.41027	0.0159406	0.278942
Hnf1b	41.0793	3.72311	1.54523	-2.40942	0.0159781	0.278942
Irf6	59.9863	3.50578	1.45507	-2.40935	0.0159808	0.278942
Colec11	33.4914	3.681	1.52909	-2.40732	0.0160702	0.278942
F12	18.5208	4.43827	1.84396	-2.40693	0.0160874	0.278942
Ptges3l	111.304	3.53468	1.46962	-2.40517	0.0161649	0.278942
Fgf20	22.0127	9.37955	3.89994	-2.40505	0.0161702	0.278942
Chrne	21.6835	9.37445	3.90053	-2.40338	0.0162444	0.278942
Atp6v0c	1187.95	2.86201	1.19156	-2.40191	0.0163096	0.278942
Sox15	34.9779	5.51409	2.29732	-2.40022	0.0163851	0.278942
Acsm2	21.2607	9.34606	3.90065	-2.39603	0.0165738	0.278942
Khdc3	44.5272	3.9466	1.6472	-2.39594	0.016578	0.278942
Prss45	17.387	4.32038	1.80366	-2.39534	0.0166051	0.278942
Snai2	53.4308	3.5747	1.49334	-2.39376	0.0166766	0.278942
Wdr72	33.9676	4.44855	1.86061	-2.39091	0.0168067	0.278942
Cd247	18.6731	4.90907	2.05353	-2.39056	0.0168228	0.278942
Mettl21e	9.0966	6.22421	2.60416	-2.3901	0.0168438	0.278942
Tcfl5	38.2574	5.89387	2.47362	-2.38269	0.0171867	0.278942
Gm10536	6.5332	6.2607	2.62786	-2.38243	0.0171986	0.278942
Dnah8	90.5494	3.60289	1.51236	-2.38229	0.0172052	0.278942
Lgr6	139.984	3.30404	1.38741	-2.38145	0.0172448	0.278942
F630111L10Rik	20.3507	9.28278	3.90091	-2.37965	0.0173293	0.278942
Slc10a1	16.764	4.68758	1.97022	-2.37922	0.0173494	0.278942
Prdm14	20.3138	9.28043	3.90092	-2.37904	0.017358	0.278942
Scn10a	20.3138	9.28043	3.90092	-2.37904	0.017358	0.278942
D330045A20Rik	27.4141	4.18585	1.76066	-2.37744	0.0174333	0.278942
Hs3st3a1	116.654	3.34267	1.40629	-2.37694	0.0174568	0.278942
Gm2109	8.18466	5.86621	2.4687	-2.37624	0.0174902	0.278942
Edaradd	111.573	3.50653	1.47576	-2.37608	0.0174975	0.278942
B330016D10Rik	254.696	3.43111	1.44406	-2.37601	0.0175009	0.278942
Itga2	17.643	4.60488	1.93848	-2.37552	0.0175243	0.278942
Tnip3	20.1117	9.26589	3.90098	-2.37527	0.0175361	0.278942
Cldn3	75.8863	4.37798	1.84376	-2.37448	0.0175736	0.278942
Oas3	15.0237	6.29106	2.65045	-2.37358	0.0176164	0.278942
Scn4a	23.1685	4.5376	1.91202	-2.37319	0.0176351	0.278942
4930519F09Rik	6.90215	6.84623	2.88592	-2.37228	0.0176785	0.278942
Nkx3-1	72.678	3.16497	1.33534	-2.37015	0.0177807	0.278942
Fst	137.094	2.98863	1.26186	-2.36843	0.0178636	0.278942
Gdf5	37.1642	3.77794	1.59551	-2.36786	0.0178912	0.278942
Tsga13	19.8985	9.23382	3.90054	-2.36732	0.0179176	0.278942
Efna4	26.1169	3.66476	1.54815	-2.36719	0.0179239	0.278942
Cdc25c	31.4663	4.52279	1.91084	-2.36692	0.0179369	0.278942
9230102K24Rik	12.775	4.47243	1.89011	-2.36622	0.0179706	0.278942
E2f2	123.439	3.40118	1.4382	-2.36488	0.018036	0.278942
Kcnq1	35.6907	3.84984	1.62811	-2.36461	0.0180493	0.278942
5830454E08Rik	58.7637	3.58956	1.51832	-2.36417	0.0180707	0.278942
Hyal3	35.4002	3.7129	1.57098	-2.36343	0.0181065	0.278942
Klhdc7b	45.6989	4.11727	1.74259	-2.36273	0.018141	0.278942
D130020L05Rik	223.893	3.46496	1.46761	-2.36095	0.0182283	0.278942
Dusp2	49.5421	3.42853	1.45254	-2.36037	0.0182568	0.278942
Cav3	16.4541	4.39934	1.86386	-2.36034	0.018258	0.278942
Htr6	86.5842	3.22104	1.3663	-2.35749	0.018399	0.278942
Klrk1	7.23199	6.68485	2.83745	-2.35594	0.0184759	0.278942
Crygs	25.8273	9.12742	3.87533	-2.35527	0.0185095	0.278942
Socs3	92.6749	3.36103	1.42734	-2.35475	0.018535	0.278942
C030034L19Rik	10.174	4.89727	2.07999	-2.35447	0.0185493	0.278942
Stamos	67.0222	5.29256	2.24924	-2.35304	0.0186204	0.278942
Sh3d21	70.07	3.2289	1.37275	-2.35214	0.0186655	0.278942
Serpina3c	7.94416	5.21301	2.21753	-2.35082	0.0187321	0.278942
Prr15	34.0432	3.776	1.60652	-2.35042	0.0187523	0.278942
Fcgbp	36.6434	3.53177	1.50326	-2.34941	0.0188034	0.278942
Ccdc89	82.8196	3.66048	1.559	-2.34796	0.0188764	0.278942
Dsc2	31.0244	3.70626	1.57923	-2.34687	0.0189319	0.278942
Cdc45	89.7102	3.16892	1.35095	-2.3457	0.0189913	0.278942
Ptger3	79.8595	3.57251	1.52392	-2.34429	0.0190634	0.278942
Far1os	6.54077	5.79295	2.47184	-2.34358	0.0190999	0.278942
Ptcra	9.94198	4.6378	1.97919	-2.34329	0.0191147	0.278942
Trim50	18.6301	9.13873	3.90097	-2.34268	0.0191457	0.278942
Ropn1l	45.5985	3.70554	1.58237	-2.34177	0.0191928	0.278942
Aoah	9.43679	4.67515	1.99694	-2.34116	0.0192242	0.278942
Nkapl	42.2261	3.83239	1.63703	-2.34107	0.0192287	0.278942
Duox1	18.0074	4.89757	2.09269	-2.34032	0.019267	0.278942
4732416N19Rik	31.9429	5.23876	2.23853	-2.34027	0.01927	0.278942
M1ap	9.66164	5.67732	2.42687	-2.33936	0.0193167	0.278942
Esco2	31.5974	4.11311	1.75822	-2.33935	0.0193171	0.278942
Ccdc185	34.0292	5.72901	2.44949	-2.33886	0.0193428	0.278942
Ovol1	78.1608	3.39387	1.45227	-2.33694	0.0194424	0.278942
6030408B16Rik	31.803	4.46393	1.91127	-2.33559	0.0195127	0.278942
Pla2g4d	10.5664	5.9628	2.55311	-2.3355	0.0195174	0.278942
Ripply3	23.3767	3.76939	1.61512	-2.33382	0.0196053	0.278942
Kcnd3os	59.2319	3.82948	1.6422	-2.33192	0.0197047	0.278942
Trdn	11.5741	5.32221	2.28258	-2.33167	0.0197181	0.278942
Golt1a	8.34769	5.63369	2.41649	-2.33135	0.0197349	0.278942
Gm5294	17.8781	9.09622	3.90176	-2.33131	0.0197369	0.278942
Kcnk15	17.8781	9.09622	3.90176	-2.33131	0.0197369	0.278942
Trim60	17.8781	9.09622	3.90176	-2.33131	0.0197369	0.278942
Pkhd1l1	36.876	4.00236	1.71711	-2.33086	0.0197605	0.278942
Zfp872	8.62751	6.35789	2.72842	-2.33025	0.0197929	0.278942
Duox2	14.896	6.39772	2.74689	-2.32908	0.0198549	0.278942
4930524O08Rik	17.7586	9.08664	3.9018	-2.32883	0.0198681	0.278942
9830107B12Rik	17.7586	9.08664	3.9018	-2.32883	0.0198681	0.278942
Barx1	17.7586	9.08664	3.9018	-2.32883	0.0198681	0.278942
Gm20756	17.7586	9.08664	3.9018	-2.32883	0.0198681	0.278942
Gm6902	17.7586	9.08664	3.9018	-2.32883	0.0198681	0.278942
H60c	17.7586	9.08664	3.9018	-2.32883	0.0198681	0.278942
Hist1h3c	17.7586	9.08664	3.9018	-2.32883	0.0198681	0.278942
Ugt2b35	17.7586	9.08664	3.9018	-2.32883	0.0198681	0.278942
Sgol1	27.0064	4.09431	1.75849	-2.32831	0.0198955	0.278942
Gm1045	10.3404	5.0444	2.16779	-2.32697	0.0199666	0.278942
Padi4	11.0988	5.88792	2.5306	-2.32669	0.0199819	0.278942
Tecta	32.9841	3.89179	1.6741	-2.3247	0.0200879	0.278942
Cahm	125.356	3.38709	1.45715	-2.32447	0.0201005	0.278942
Ankrd53	34.6783	3.70664	1.59496	-2.32397	0.0201274	0.278942
Slc2a2	17.4719	4.71952	2.03226	-2.3223	0.0202166	0.278942
F830045P16Rik	8.62841	6.30324	2.71467	-2.32192	0.0202374	0.278942
BC031361	305.853	3.16615	1.36434	-2.32064	0.0203063	0.278942
Kmo	16.906	3.98167	1.71588	-2.32048	0.0203148	0.278942
4932416K20Rik	17.3358	9.0519	3.90198	-2.31983	0.0203503	0.278942
Adh6-ps1	17.3358	9.0519	3.90198	-2.31983	0.0203503	0.278942
Apoa5	17.3358	9.0519	3.90198	-2.31983	0.0203503	0.278942
Gm11237	17.3358	9.0519	3.90198	-2.31983	0.0203503	0.278942
Hottip	17.3358	9.0519	3.90198	-2.31983	0.0203503	0.278942
Mroh2b	17.3358	9.0519	3.90198	-2.31983	0.0203503	0.278942
Neurog3	17.3358	9.0519	3.90198	-2.31983	0.0203503	0.278942
Rhox3e	17.3358	9.0519	3.90198	-2.31983	0.0203503	0.278942
Taar2	17.3358	9.0519	3.90198	-2.31983	0.0203503	0.278942
Spdl1	59.6501	3.68504	1.58902	-2.31907	0.0203914	0.278942
Cdsn	53.4449	3.42644	1.47811	-2.31812	0.0204427	0.278942
Gm10548	85.7118	3.37591	1.45645	-2.31791	0.0204545	0.278942
Ttc36	22.3479	4.39536	1.89909	-2.31445	0.0206429	0.278942
Myrfl	23.6088	3.98048	1.72029	-2.31384	0.0206764	0.278942
BB287469	17.0325	9.02636	3.9021	-2.3132	0.0207115	0.278942
Lincred1	17.0325	9.02636	3.9021	-2.3132	0.0207115	0.278942
Prss8	17.3399	6.45533	2.79143	-2.31255	0.0207474	0.278942
4833417C18Rik	37.8238	3.84758	1.66399	-2.31226	0.0207631	0.278942
4930502E09Rik	16.9312	9.01785	3.90215	-2.311	0.0208331	0.278942
2310001K24Rik	16.913	9.01631	3.90216	-2.3106	0.0208552	0.278942
4930444G20Rik	16.913	9.01631	3.90216	-2.3106	0.0208552	0.278942
Gphb5	16.913	9.01631	3.90216	-2.3106	0.0208552	0.278942
Hrnr	16.913	9.01631	3.90216	-2.3106	0.0208552	0.278942
Rhox1	16.913	9.01631	3.90216	-2.3106	0.0208552	0.278942
Trim54	16.913	9.01631	3.90216	-2.3106	0.0208552	0.278942
Vmn2r113	16.913	9.01631	3.90216	-2.3106	0.0208552	0.278942
Nt5c1b	27.7126	5.38162	2.32919	-2.31051	0.0208601	0.278942
Syce2	159.559	2.91909	1.26397	-2.30946	0.0209183	0.278942
Plk1	100.282	3.34673	1.4504	-2.30745	0.0210297	0.278942
Nccrp1	20.6023	4.33435	1.8791	-2.30661	0.0210765	0.278942
Nr5a1	16.7291	9.00035	3.90224	-2.30646	0.021085	0.278942
Tmem210	6.30949	5.48811	2.37987	-2.30605	0.0211077	0.278942
Klf17	17.7894	6.12898	2.65817	-2.30571	0.0211266	0.278942
Rab44	16.3312	4.60537	1.99781	-2.3052	0.0211552	0.278942
Traf5	55.1135	3.2319	1.40263	-2.30417	0.0212132	0.278942
Cldn8	16.6096	8.99012	3.90229	-2.3038	0.0212336	0.278942
Tfap2c	45.7028	4.56117	1.98025	-2.30333	0.0212601	0.278942
1700092M07Rik	6.47933	6.75237	2.9333	-2.30198	0.0213366	0.278942
Nusap1	169.499	3.24161	1.40827	-2.30184	0.0213445	0.278942
4921501E09Rik	16.4902	8.97981	3.90235	-2.30113	0.0213842	0.278942
AI606473	16.4902	8.97981	3.90235	-2.30113	0.0213842	0.278942
Bcl2l10	16.4902	8.97981	3.90235	-2.30113	0.0213842	0.278942
Ceacam19	16.4902	8.97981	3.90235	-2.30113	0.0213842	0.278942
Cetn1	16.4902	8.97981	3.90235	-2.30113	0.0213842	0.278942
Gm9125	16.4902	8.97981	3.90235	-2.30113	0.0213842	0.278942
Pdx1	16.4902	8.97981	3.90235	-2.30113	0.0213842	0.278942
Pou5f1	16.4902	8.97981	3.90235	-2.30113	0.0213842	0.278942
Asf1b	62.2137	3.5476	1.54277	-2.2995	0.0214766	0.278942
Lrrc66	13.5736	7.13445	3.10429	-2.29825	0.0215475	0.278942
BC100451	9.00289	5.6114	2.4437	-2.29627	0.0216606	0.278942
Tmem54	13.1367	5.56885	2.42627	-2.29523	0.02172	0.278942
A930016O22Rik	17.0924	4.56182	1.98825	-2.29439	0.0217681	0.278942
Gm16998	47.7161	3.70832	1.61629	-2.29433	0.0217714	0.278942
Foxa3	16.1868	8.95294	3.90249	-2.29416	0.0217811	0.278942
Cenpf	82.9028	3.24087	1.41274	-2.29402	0.0217891	0.278942
Rpl30	204.529	2.99462	1.30544	-2.29395	0.0217935	0.278942
Carlr	79.4783	3.57447	1.55824	-2.29392	0.021795	0.278942
Cd244	14.3893	6.06146	2.64355	-2.29292	0.0218524	0.278942
Hist1h1t	16.0855	8.94399	3.90254	-2.29184	0.0219149	0.278942
C2cd4a	119.854	3.19363	1.39357	-2.29169	0.0219237	0.278942
1010001N08Rik	16.0673	8.94237	3.90254	-2.29142	0.0219391	0.278942
4930555G01Rik	16.0673	8.94237	3.90254	-2.29142	0.0219391	0.278942
Amy2a2	16.0673	8.94237	3.90254	-2.29142	0.0219391	0.278942
Amy2a3	16.0673	8.94237	3.90254	-2.29142	0.0219391	0.278942
Amy2a4	16.0673	8.94237	3.90254	-2.29142	0.0219391	0.278942
Ctla4	16.0673	8.94237	3.90254	-2.29142	0.0219391	0.278942
Gm10354	16.0673	8.94237	3.90254	-2.29142	0.0219391	0.278942
Gm2022	16.0673	8.94237	3.90254	-2.29142	0.0219391	0.278942
Gm5420	16.0673	8.94237	3.90254	-2.29142	0.0219391	0.278942
Gm6313	16.0673	8.94237	3.90254	-2.29142	0.0219391	0.278942
Gulo	16.0673	8.94237	3.90254	-2.29142	0.0219391	0.278942
Krt24	16.0673	8.94237	3.90254	-2.29142	0.0219391	0.278942
Muc5ac	16.0673	8.94237	3.90254	-2.29142	0.0219391	0.278942
Myf6	16.0673	8.94237	3.90254	-2.29142	0.0219391	0.278942
Pira1	16.0673	8.94237	3.90254	-2.29142	0.0219391	0.278942
Vmn2r54	16.0673	8.94237	3.90254	-2.29142	0.0219391	0.278942
9330111N05Rik	11.1512	5.26204	2.29722	-2.29061	0.0219857	0.278942
F7	6.80916	6.5942	2.88117	-2.28872	0.0220956	0.278942
Abcg3	19.6737	3.65218	1.59668	-2.28736	0.0221748	0.278942
Mypn	105.212	3.45216	1.50939	-2.28713	0.0221883	0.278942
Myom2	16.3521	4.32993	1.8937	-2.28649	0.0222257	0.278942
Nlrp1b	23.0323	3.67598	1.608	-2.28606	0.022251	0.278942
Plac8	5.66016	6.33618	2.77182	-2.28593	0.0222585	0.278942
Arhgap40	8.35635	4.97454	2.17655	-2.28552	0.0222826	0.278942
Smad6	208.476	3.20838	1.40475	-2.28396	0.0223739	0.278942
Gm6588	16.3459	4.38453	1.92125	-2.28213	0.0224817	0.278942
B3gnt5	52.8909	3.39204	1.48649	-2.28191	0.0224947	0.278942
Mkrn3	76.2904	3.43419	1.50512	-2.28167	0.0225088	0.278942
Gm10696	15.6445	8.90393	3.90275	-2.28145	0.022522	0.278942
Hand1	15.6445	8.90393	3.90275	-2.28145	0.022522	0.278942
Hist1h2aa	15.6445	8.90393	3.90275	-2.28145	0.022522	0.278942
Hoxc8	15.6445	8.90393	3.90275	-2.28145	0.022522	0.278942
Il1f5	15.6445	8.90393	3.90275	-2.28145	0.022522	0.278942
Pramef25	15.6445	8.90393	3.90275	-2.28145	0.022522	0.278942
Rfx6	15.6445	8.90393	3.90275	-2.28145	0.022522	0.278942
Srd5a2	15.6445	8.90393	3.90275	-2.28145	0.022522	0.278942
Vmn2r108	15.6445	8.90393	3.90275	-2.28145	0.022522	0.278942
Pi16	61.0401	3.69399	1.62023	-2.27991	0.0226128	0.278942
Ceacam15	5.93407	5.6474	2.47723	-2.27973	0.022624	0.278942
Dsg3	12.3052	6.99438	3.06915	-2.27894	0.0226709	0.278942
Pnmt	10.1997	4.71716	2.06994	-2.27888	0.022674	0.278942
Nr5a2	17.1894	5.84747	2.56662	-2.27828	0.02271	0.278942
Sp5	47.9598	3.91383	1.71876	-2.27713	0.0227784	0.278942
C730002L08Rik	34.1307	3.92508	1.72407	-2.27664	0.0228078	0.278942
Knstrn	65.4911	3.33069	1.46371	-2.27551	0.0228756	0.278942
Pdxk-ps	9.39764	6.09448	2.68033	-2.27378	0.022979	0.278942
4930427A07Rik	61.8497	3.23865	1.42467	-2.27326	0.0230105	0.278942
Ptk6	7.34245	6.41938	2.82491	-2.27242	0.0230611	0.278942
Kcnk5	81.3676	3.98325	1.75309	-2.27214	0.0230783	0.278942
Npm3-ps1	15.2399	8.86614	3.90297	-2.27164	0.0231081	0.278942
Cdca5	13.2854	4.84212	2.13192	-2.27125	0.0231319	0.278942
C130079G13Rik	15.2217	8.86444	3.90298	-2.2712	0.0231349	0.278942
C87414	15.2217	8.86444	3.90298	-2.2712	0.0231349	0.278942
Etv2	15.2217	8.86444	3.90298	-2.2712	0.0231349	0.278942
Gm11538	15.2217	8.86444	3.90298	-2.2712	0.0231349	0.278942
Hoxa13	15.2217	8.86444	3.90298	-2.2712	0.0231349	0.278942
Mrgprx2	15.2217	8.86444	3.90298	-2.2712	0.0231349	0.278942
Olfr154	15.2217	8.86444	3.90298	-2.2712	0.0231349	0.278942
Asb4	32.5224	3.66235	1.61271	-2.27093	0.023151	0.278942
Ccl28	144.758	2.70357	1.19056	-2.27084	0.0231567	0.278942
Mroh8	73.2366	3.44736	1.51824	-2.27063	0.0231694	0.278942
Pappa2	107.243	3.17793	1.39981	-2.27026	0.0231918	0.278942
1500012K07Rik	25.1646	3.92743	1.72996	-2.27025	0.0231926	0.278942
5730408K05Rik	74.0885	3.48497	1.53705	-2.26731	0.0233715	0.278942
Fzd5	263.21	3.24072	1.4294	-2.26718	0.023379	0.278942
AW046200	39.5914	3.66846	1.61853	-2.26654	0.0234185	0.278942
Ppp3r2	28.422	4.31808	1.90557	-2.26604	0.0234492	0.278942
Gm6623	20.3306	8.78187	3.87665	-2.26533	0.0234927	0.278942
Mageb16	5.22905	6.44796	2.84651	-2.26521	0.0234996	0.278942
4732490B19Rik	14.9183	8.8353	3.90314	-2.26364	0.0235965	0.278942
Fam26d	14.9183	8.8353	3.90314	-2.26364	0.0235965	0.278942
Dnajb7	12.7139	5.51625	2.43946	-2.26125	0.0237436	0.278942
Cyp4f37	14.7989	8.82383	3.90321	-2.26066	0.0237803	0.278942
Fut4-ps1	14.7989	8.82383	3.90321	-2.26066	0.0237803	0.278942
Gm12	14.7989	8.82383	3.90321	-2.26066	0.0237803	0.278942
Gm15127	14.7989	8.82383	3.90321	-2.26066	0.0237803	0.278942
Noto	14.7989	8.82383	3.90321	-2.26066	0.0237803	0.278942
Olfr1056	14.7989	8.82383	3.90321	-2.26066	0.0237803	0.278942
Olfr222	14.7989	8.82383	3.90321	-2.26066	0.0237803	0.278942
Olfr414	14.7989	8.82383	3.90321	-2.26066	0.0237803	0.278942
Rhox9	14.7989	8.82383	3.90321	-2.26066	0.0237803	0.278942
Taar1	14.7989	8.82383	3.90321	-2.26066	0.0237803	0.278942
Vmn2r89	14.7989	8.82383	3.90321	-2.26066	0.0237803	0.278942
Cd5	9.22705	4.74438	2.09953	-2.25973	0.0238378	0.278942
3425401B19Rik	45.2709	3.8573	1.70709	-2.25958	0.0238476	0.278942
Gm38403	6.8253	5.69441	2.522	-2.25789	0.0239523	0.278942
Six3os1	71.2342	3.39259	1.50412	-2.25554	0.0240997	0.278942
B830017H08Rik	120.962	2.97223	1.31838	-2.25446	0.0241672	0.278942
Platr14	7.99157	5.44249	2.41494	-2.25368	0.0242165	0.278942
Gm27162	14.4955	8.79385	3.90339	-2.25288	0.0242669	0.278942
5730457N03Rik	14.376	8.78205	3.90346	-2.24981	0.0244608	0.278942
Gm20750	14.376	8.78205	3.90346	-2.24981	0.0244608	0.278942
Hist1h2ak	14.376	8.78205	3.90346	-2.24981	0.0244608	0.278942
Hoxb13	14.376	8.78205	3.90346	-2.24981	0.0244608	0.278942
Hoxc11	14.376	8.78205	3.90346	-2.24981	0.0244608	0.278942
Nlrp4c	14.376	8.78205	3.90346	-2.24981	0.0244608	0.278942
Rbm46os	14.376	8.78205	3.90346	-2.24981	0.0244608	0.278942
Snhg9	6.50509	6.09264	2.7111	-2.24729	0.0246214	0.278942
Stx19	6.50509	6.09264	2.7111	-2.24729	0.0246214	0.278942
Tpsb2	6.50509	6.09264	2.7111	-2.24729	0.0246214	0.278942
Nr1i2	13.9573	6.1525	2.73825	-2.24687	0.0246482	0.278942
Pnma5	9.0075	4.83768	2.15402	-2.24589	0.0247111	0.278942
5031426D15Rik	48.7371	3.68522	1.64196	-2.2444	0.024807	0.278942
Calcoco2	12.8426	4.66946	2.08082	-2.24404	0.0248297	0.278942
Rab39	71.4815	3.16814	1.41246	-2.24299	0.0248975	0.278942
Slc34a1	11.4196	5.64452	2.51714	-2.24243	0.0249336	0.278942
Mtag2	74.1773	3.47856	1.55139	-2.24221	0.0249476	0.278942
Lrrc26	81.2247	3.34236	1.49065	-2.24221	0.0249478	0.278942
Gm38425	10.191	6.7255	2.99957	-2.24215	0.0249514	0.278942
Hist1h3e	14.0727	8.75117	3.90365	-2.2418	0.0249746	0.278942
Tyr	8.58007	5.52952	2.46669	-2.24168	0.0249822	0.278942
Twist1	66.0049	3.60261	1.60773	-2.24081	0.0250383	0.278942
Hist2h3c2	117.498	3.11835	1.39241	-2.23954	0.0251207	0.278942
Myl1	30.6313	3.56966	1.59422	-2.23913	0.0251477	0.278942
Atp6ap1l	36.1875	3.61325	1.6139	-2.23883	0.025167	0.278942
4930558F17Rik	13.9532	8.73903	3.90372	-2.23864	0.0251793	0.278942
Arl14	13.9532	8.73903	3.90372	-2.23864	0.0251793	0.278942
Cmtm1	13.9532	8.73903	3.90372	-2.23864	0.0251793	0.278942
Crxos	13.9532	8.73903	3.90372	-2.23864	0.0251793	0.278942
D5Ertd577e	13.9532	8.73903	3.90372	-2.23864	0.0251793	0.278942
Gfra3	13.9532	8.73903	3.90372	-2.23864	0.0251793	0.278942
Gm13043	13.9532	8.73903	3.90372	-2.23864	0.0251793	0.278942
Gm17019	13.9532	8.73903	3.90372	-2.23864	0.0251793	0.278942
Gm20098	13.9532	8.73903	3.90372	-2.23864	0.0251793	0.278942
Gm4567	13.9532	8.73903	3.90372	-2.23864	0.0251793	0.278942
Gm5766	13.9532	8.73903	3.90372	-2.23864	0.0251793	0.278942
Gm9573	13.9532	8.73903	3.90372	-2.23864	0.0251793	0.278942
Hist1h3h	13.9532	8.73903	3.90372	-2.23864	0.0251793	0.278942
Kis2	13.9532	8.73903	3.90372	-2.23864	0.0251793	0.278942
Slco6d1	13.9532	8.73903	3.90372	-2.23864	0.0251793	0.278942
Cited4	142.967	3.31961	1.48312	-2.23826	0.0252042	0.278942
Lipg	53.9849	3.08589	1.37971	-2.23663	0.0253106	0.278942
Hspb3	25.2868	3.44706	1.54185	-2.23566	0.0253741	0.278942
Fkbp11	31.6566	3.70714	1.66016	-2.233	0.0255487	0.278942
Cryba2	7.56366	4.95875	2.22167	-2.232	0.0256153	0.278942
B3gnt8	55.4951	3.73773	1.67568	-2.23057	0.0257097	0.278942
Klk9	20.2899	4.04843	1.81504	-2.23049	0.0257149	0.278942
Hist3h2bb-ps	45.9402	4.6683	2.093	-2.23044	0.0257185	0.278942
Mip	33.9308	3.82987	1.71836	-2.22879	0.0258278	0.278942
Nkpd1	85.0437	3.4688	1.55706	-2.22779	0.0258945	0.278942
Rhoh	54.6101	3.37536	1.51523	-2.22762	0.025906	0.278942
Cyp7a1	13.5486	8.69659	3.90399	-2.22762	0.025906	0.278942
Vmn2r2	13.5486	8.69659	3.90399	-2.22762	0.025906	0.278942
BB123696	6.0565	6.65211	2.98632	-2.22753	0.0259118	0.278942
Asb18	31.0767	3.54728	1.59252	-2.22746	0.0259162	0.278942
4921517D22Rik	13.5304	8.69468	3.904	-2.22712	0.0259393	0.278942
Cryge	13.5304	8.69468	3.904	-2.22712	0.0259393	0.278942
Fer1l4	13.5304	8.69468	3.904	-2.22712	0.0259393	0.278942
Gm10804	13.5304	8.69468	3.904	-2.22712	0.0259393	0.278942
Gm19424	13.5304	8.69468	3.904	-2.22712	0.0259393	0.278942
Gm3143	13.5304	8.69468	3.904	-2.22712	0.0259393	0.278942
Gm9994	13.5304	8.69468	3.904	-2.22712	0.0259393	0.278942
Olfr281	13.5304	8.69468	3.904	-2.22712	0.0259393	0.278942
Stk-ps2	13.5304	8.69468	3.904	-2.22712	0.0259393	0.278942
Ubtfl1	13.5304	8.69468	3.904	-2.22712	0.0259393	0.278942
Vmn2r117	13.5304	8.69468	3.904	-2.22712	0.0259393	0.278942
Lamp3	9.425	5.39085	2.42115	-2.22657	0.0259761	0.278942
Dusp27	92.629	3.51537	1.57885	-2.22653	0.0259785	0.278942
1700008O03Rik	59.5625	3.45662	1.55282	-2.22602	0.0260126	0.278942
Fam178b	31.5212	4.0556	1.82285	-2.22487	0.0260902	0.278942
Rimbp3	387.328	3.04484	1.36938	-2.22352	0.0261805	0.278942
Qrfp	13.7131	4.10353	1.84624	-2.22264	0.0262399	0.278942
Cdrt4	10.2308	5.06438	2.27934	-2.22186	0.0262928	0.278942
Hist1h2bn	28.7662	4.26214	1.91889	-2.22115	0.0263408	0.278942
Lta	6.6204	5.27224	2.37524	-2.21967	0.0264414	0.278942
Areg	12.7901	6.02997	2.71721	-2.21918	0.0264746	0.278942
4933425L06Rik	13.227	8.66184	3.90421	-2.21859	0.0265148	0.278942
Abca14	13.227	8.66184	3.90421	-2.21859	0.0265148	0.278942
Ceacam18	13.227	8.66184	3.90421	-2.21859	0.0265148	0.278942
Cpn2	13.227	8.66184	3.90421	-2.21859	0.0265148	0.278942
Gdf3	13.227	8.66184	3.90421	-2.21859	0.0265148	0.278942
Lbx1	13.227	8.66184	3.90421	-2.21859	0.0265148	0.278942
Mrgprb1	13.227	8.66184	3.90421	-2.21859	0.0265148	0.278942
Msgn1	23.7297	8.54379	3.85191	-2.21806	0.0265504	0.278942
Klrc1	6.38634	6.49768	2.92987	-2.21774	0.0265728	0.278942
Kcne3	10.6976	4.93137	2.22417	-2.21717	0.0266113	0.278942
Gm19466	13.1258	8.6509	3.90428	-2.21575	0.026709	0.278942
1700009N14Rik	13.1076	8.64892	3.9043	-2.21523	0.0267442	0.278942
4933401H06Rik	13.1076	8.64892	3.9043	-2.21523	0.0267442	0.278942
5430403N17Rik	13.1076	8.64892	3.9043	-2.21523	0.0267442	0.278942
AU018091	13.1076	8.64892	3.9043	-2.21523	0.0267442	0.278942
Aadacl3	13.1076	8.64892	3.9043	-2.21523	0.0267442	0.278942
Nctc1	13.1076	8.64892	3.9043	-2.21523	0.0267442	0.278942
Olfr1385	13.1076	8.64892	3.9043	-2.21523	0.0267442	0.278942
Olfr704	13.1076	8.64892	3.9043	-2.21523	0.0267442	0.278942
Serpina1f	13.1076	8.64892	3.9043	-2.21523	0.0267442	0.278942
Cd28	14.5323	4.55912	2.05912	-2.21411	0.0268211	0.278942
Tdrd1	31.0626	3.24013	1.46425	-2.21283	0.0269092	0.278942
Pth2	17.4313	6.97025	3.153	-2.21067	0.0270584	0.278942
Cfc1	8.58925	5.36661	2.42794	-2.21036	0.0270804	0.278942
Ciita	37.1304	3.37271	1.526	-2.21017	0.0270935	0.278942
4933417E11Rik	5.95522	6.62825	2.99915	-2.21004	0.0271022	0.278942
Depdc1a	17.7795	6.02035	2.72483	-2.20944	0.0271443	0.278942
Tnfrsf26	6.91963	6.33155	2.8679	-2.20773	0.0272628	0.278942
Ptgdr	66.5215	3.21642	1.45707	-2.20746	0.027282	0.278942
LOC102634401	16.982	7.03388	3.18652	-2.20739	0.0272868	0.278942
Mup2	12.8042	8.61501	3.90452	-2.20642	0.0273548	0.278942
Pla2g12b	12.8042	8.61501	3.90452	-2.20642	0.0273548	0.278942
Vmn2r5	12.8042	8.61501	3.90452	-2.20642	0.0273548	0.278942
Mybpc3	11.3659	4.14108	1.87736	-2.20581	0.0273976	0.278942
Pkdrej	120.528	3.06701	1.39078	-2.20525	0.0274367	0.278942
Gbp8	13.6373	3.98814	1.80871	-2.20496	0.0274572	0.278942
Rhod	41.2947	3.35566	1.52189	-2.20493	0.0274587	0.278942
Fgfbp1	13.3419	3.95822	1.79517	-2.20493	0.027459	0.278942
Pkp3	14.6486	4.58515	2.07969	-2.20472	0.0274737	0.278942
2310050C09Rik	12.6847	8.60166	3.90461	-2.20295	0.0275984	0.278942
4930488B22Rik	12.6847	8.60166	3.90461	-2.20295	0.0275984	0.278942
Abca15	12.6847	8.60166	3.90461	-2.20295	0.0275984	0.278942
Fthl17	12.6847	8.60166	3.90461	-2.20295	0.0275984	0.278942
Gm20556	12.6847	8.60166	3.90461	-2.20295	0.0275984	0.278942
Hist1h2an	12.6847	8.60166	3.90461	-2.20295	0.0275984	0.278942
Hotair	12.6847	8.60166	3.90461	-2.20295	0.0275984	0.278942
Krt27	12.6847	8.60166	3.90461	-2.20295	0.0275984	0.278942
Mmp20	12.6847	8.60166	3.90461	-2.20295	0.0275984	0.278942
Myoz3	12.6847	8.60166	3.90461	-2.20295	0.0275984	0.278942
Pira2	12.6847	8.60166	3.90461	-2.20295	0.0275984	0.278942
Prss42	12.6847	8.60166	3.90461	-2.20295	0.0275984	0.278942
Tmem52b	12.6847	8.60166	3.90461	-2.20295	0.0275984	0.278942
Tmprss12	12.6847	8.60166	3.90461	-2.20295	0.0275984	0.278942
Vmn2r115	12.6847	8.60166	3.90461	-2.20295	0.0275984	0.278942
Spag4	114.301	3.18499	1.44637	-2.20205	0.0276615	0.278942
Arhgap8	10.1611	5.58056	2.53468	-2.20168	0.0276876	0.278942
1700086O06Rik	245.293	3.10629	1.41104	-2.20141	0.0277069	0.278942
Spem1	4.82442	6.32971	2.87553	-2.20123	0.0277196	0.278942
Slc13a1	7.9692	4.72782	2.14794	-2.20109	0.0277296	0.278942
Fam187b	41.249	7.35416	3.34157	-2.20081	0.0277496	0.278942
Tmigd3	14.3006	4.06901	1.85089	-2.19841	0.0279202	0.278942
Macc1	8.52551	6.05271	2.75398	-2.1978	0.0279632	0.278942
Aurkc	7.47941	6.0931	2.77241	-2.19776	0.027966	0.278942
A930006K02Rik	59.5906	3.501	1.59315	-2.19754	0.027982	0.278942
Cd300e	9.66625	5.17509	2.35537	-2.19714	0.0280103	0.278942
1700123I01Rik	5.23734	6.21858	2.83105	-2.19657	0.0280515	0.278942
Fitm1	27.5128	6.23333	2.83785	-2.1965	0.0280565	0.278942
Bard1	92.1321	3.84596	1.75207	-2.1951	0.0281565	0.278942
Tnfrsf10b	71.5589	3.27686	1.49431	-2.19288	0.0283157	0.278942
Otop1	45.9837	8.20685	3.74448	-2.19172	0.0283998	0.278942
Hmmr	33.4769	3.47635	1.58616	-2.19167	0.028403	0.278942
Ccr3	12.2983	8.55703	3.90492	-2.19135	0.0284268	0.278942
4921509C19Rik	12.2619	8.55281	3.90495	-2.19025	0.0285064	0.278942
4921518K17Rik	12.2619	8.55281	3.90495	-2.19025	0.0285064	0.278942
4930442J19Rik	12.2619	8.55281	3.90495	-2.19025	0.0285064	0.278942
4930563M20Rik	12.2619	8.55281	3.90495	-2.19025	0.0285064	0.278942
Cyp3a41a	12.2619	8.55281	3.90495	-2.19025	0.0285064	0.278942
Flg2	12.2619	8.55281	3.90495	-2.19025	0.0285064	0.278942
Gm21276	12.2619	8.55281	3.90495	-2.19025	0.0285064	0.278942
Gm3139	12.2619	8.55281	3.90495	-2.19025	0.0285064	0.278942
Gm5346	12.2619	8.55281	3.90495	-2.19025	0.0285064	0.278942
Gm6416	12.2619	8.55281	3.90495	-2.19025	0.0285064	0.278942
Gm884	12.2619	8.55281	3.90495	-2.19025	0.0285064	0.278942
Inhbc	12.2619	8.55281	3.90495	-2.19025	0.0285064	0.278942
Olfr112	12.2619	8.55281	3.90495	-2.19025	0.0285064	0.278942
Olfr1443	12.2619	8.55281	3.90495	-2.19025	0.0285064	0.278942
Olfr370	12.2619	8.55281	3.90495	-2.19025	0.0285064	0.278942
Olfr385	12.2619	8.55281	3.90495	-2.19025	0.0285064	0.278942
Pramel7	12.2619	8.55281	3.90495	-2.19025	0.0285064	0.278942
2023-09-12	12.2619	8.55281	3.90495	-2.19025	0.0285064	0.278942
Spink5	12.2619	8.55281	3.90495	-2.19025	0.0285064	0.278942
Trim61	12.2619	8.55281	3.90495	-2.19025	0.0285064	0.278942
Tuba3b	12.2619	8.55281	3.90495	-2.19025	0.0285064	0.278942
Ubqlnl	12.2619	8.55281	3.90495	-2.19025	0.0285064	0.278942
Tll2	48.5218	3.13291	1.43053	-2.19003	0.0285218	0.278942
Gm20324	25.3543	4.00992	1.83104	-2.18996	0.0285269	0.278942
Kif14	29.7008	3.8248	1.74656	-2.18991	0.0285311	0.278942
Olfr70	8.09439	6.08778	2.78136	-2.18878	0.028613	0.278942
Mmp13	11.477	6.58438	3.00952	-2.18785	0.0286806	0.278942
Gm5431	13.9412	4.33795	1.98304	-2.18752	0.0287045	0.278942
Gja6	6.84044	5.1487	2.35368	-2.18751	0.0287052	0.278942
Fermt1	73.1756	3.30321	1.51081	-2.18639	0.0287873	0.278942
Ermap	45.9535	3.34816	1.53161	-2.18604	0.0288127	0.278942
Chrna1	86.9657	2.87546	1.31549	-2.18585	0.0288268	0.278942
Ibsp	5.66935	6.04811	2.76772	-2.18523	0.0288719	0.278942
Cks2	57.6633	3.11335	1.42484	-2.18506	0.0288846	0.278942
Dppa5a	16.4935	6.10614	2.79461	-2.18498	0.0288906	0.278942
Slc6a20b	12.0781	8.53066	3.90511	-2.18449	0.0289266	0.278942
Guca1b	43.8928	3.64994	1.67139	-2.18378	0.0289784	0.278942
Galnt5	22.5872	3.84948	1.76277	-2.18376	0.0289798	0.278942
Gm17757	30.9881	4.0156	1.83904	-2.18353	0.0289968	0.278942
Igsf5	21.7744	3.46735	1.58835	-2.18298	0.0290369	0.278942
OTTMUSG00000016609	599.434	2.50386	1.14705	-2.18287	0.0290454	0.278942
Ccr2	26.0121	3.61446	1.65586	-2.18283	0.0290486	0.278942
Slc22a21	86.3226	3.27011	1.49894	-2.18161	0.0291384	0.278942
ERCC-00054	105.502	2.98554	1.36856	-2.18152	0.0291448	0.278942
Apobr	60.0877	3.05064	1.39897	-2.18063	0.0292106	0.278942
Cd300lf	7.3397	5.4403	2.49513	-2.18037	0.0292298	0.278942
Opn3	118.178	3.04465	1.39721	-2.17909	0.0293249	0.278942
Gm7904	7.27595	6.10677	2.80482	-2.17724	0.0294625	0.278942
8430437L04Rik	11.8391	8.50224	3.90532	-2.17709	0.0294735	0.278942
Apon	11.8391	8.50224	3.90532	-2.17709	0.0294735	0.278942
Astl	11.8391	8.50224	3.90532	-2.17709	0.0294735	0.278942
C330011F03Rik	11.8391	8.50224	3.90532	-2.17709	0.0294735	0.278942
Cyp2c50	11.8391	8.50224	3.90532	-2.17709	0.0294735	0.278942
D030040B21Rik	11.8391	8.50224	3.90532	-2.17709	0.0294735	0.278942
Fam71e2	11.8391	8.50224	3.90532	-2.17709	0.0294735	0.278942
Gm10787	11.8391	8.50224	3.90532	-2.17709	0.0294735	0.278942
Gm13083	11.8391	8.50224	3.90532	-2.17709	0.0294735	0.278942
Gm5128	11.8391	8.50224	3.90532	-2.17709	0.0294735	0.278942
Gm5797	11.8391	8.50224	3.90532	-2.17709	0.0294735	0.278942
Gm7903	11.8391	8.50224	3.90532	-2.17709	0.0294735	0.278942
Gm8989	11.8391	8.50224	3.90532	-2.17709	0.0294735	0.278942
Mageb16-ps1	11.8391	8.50224	3.90532	-2.17709	0.0294735	0.278942
Psg25	11.8391	8.50224	3.90532	-2.17709	0.0294735	0.278942
Rhox2c	11.8391	8.50224	3.90532	-2.17709	0.0294735	0.278942
Rhox2d	11.8391	8.50224	3.90532	-2.17709	0.0294735	0.278942
Smok3a	11.8391	8.50224	3.90532	-2.17709	0.0294735	0.278942
T	11.8391	8.50224	3.90532	-2.17709	0.0294735	0.278942
Vmn2r37	11.8391	8.50224	3.90532	-2.17709	0.0294735	0.278942
Zyg11a	11.8391	8.50224	3.90532	-2.17709	0.0294735	0.278942
Sp9	184.328	2.97832	1.3681	-2.17697	0.0294826	0.278942
Mettl24	43.2492	3.36898	1.54836	-2.17584	0.0295671	0.278942
Eva1c	90.3275	3.01264	1.38584	-2.17388	0.0297141	0.278942
Eid3	20.0388	4.1705	1.91985	-2.1723	0.0298327	0.278942
Kcnmb4os2	104.105	2.9205	1.34478	-2.17174	0.0298755	0.278942
Hpse	47.7419	3.31397	1.52709	-2.17012	0.029998	0.278942
Mgam	9.44247	5.17514	2.38543	-2.16948	0.0300463	0.278942
Cckar	31.5433	4.95184	2.28279	-2.1692	0.0300672	0.278942
Cd14	189.42	3.08291	1.42147	-2.16883	0.0300959	0.278942
Naip1	20.8351	4.17965	1.92814	-2.16771	0.0301808	0.278942
9130019P16Rik	225.961	2.73958	1.26385	-2.16764	0.0301861	0.278942
BC107364	11.5357	8.46463	3.90559	-2.16731	0.0302113	0.278942
Parpbp	59.1635	3.46104	1.5971	-2.16708	0.030229	0.278942
Alpk3	87.5805	3.30499	1.52527	-2.16682	0.030249	0.278942
Gpr143	10.3669	4.94503	2.28367	-2.16539	0.0303577	0.278942
Adrb2	101.948	3.05133	1.40956	-2.16473	0.030408	0.278942
Abcg8	11.4345	8.4521	3.90569	-2.16405	0.0304606	0.278942
Fbp2	11.4345	8.4521	3.90569	-2.16405	0.0304606	0.278942
4930546K05Rik	11.4163	8.44983	3.90571	-2.16346	0.0305059	0.278942
Abca16	11.4163	8.44983	3.90571	-2.16346	0.0305059	0.278942
Clec2g	11.4163	8.44983	3.90571	-2.16346	0.0305059	0.278942
Cmtm2b	11.4163	8.44983	3.90571	-2.16346	0.0305059	0.278942
D930007P13Rik	11.4163	8.44983	3.90571	-2.16346	0.0305059	0.278942
G6pc2	11.4163	8.44983	3.90571	-2.16346	0.0305059	0.278942
Gm8096	11.4163	8.44983	3.90571	-2.16346	0.0305059	0.278942
H2afy3	11.4163	8.44983	3.90571	-2.16346	0.0305059	0.278942
Mtnr1b	11.4163	8.44983	3.90571	-2.16346	0.0305059	0.278942
Olfr1215	11.4163	8.44983	3.90571	-2.16346	0.0305059	0.278942
Olfr95	11.4163	8.44983	3.90571	-2.16346	0.0305059	0.278942
Prl2c2	11.4163	8.44983	3.90571	-2.16346	0.0305059	0.278942
Scp2d1	11.4163	8.44983	3.90571	-2.16346	0.0305059	0.278942
Serpina3b	11.4163	8.44983	3.90571	-2.16346	0.0305059	0.278942
Skint4	11.4163	8.44983	3.90571	-2.16346	0.0305059	0.278942
Tdpoz3	11.4163	8.44983	3.90571	-2.16346	0.0305059	0.278942
Umod	11.4163	8.44983	3.90571	-2.16346	0.0305059	0.278942
Vmn2r44	11.4163	8.44983	3.90571	-2.16346	0.0305059	0.278942
Vmn2r66	11.4163	8.44983	3.90571	-2.16346	0.0305059	0.278942
Vmn2r88	11.4163	8.44983	3.90571	-2.16346	0.0305059	0.278942
Zim3	9.79776	8.2307	3.80604	-2.16253	0.030577	0.278942
Slc10a5	9.74074	5.11906	2.36778	-2.16197	0.0306206	0.278942
Cyp1a1	13.4079	4.30806	1.99271	-2.1619	0.0306256	0.278942
Mpo	24.8624	4.05953	1.87823	-2.16135	0.030668	0.278942
C130036L24Rik	104.752	3.25014	1.50387	-2.16118	0.0306813	0.278942
Pld6	56.6199	3.61702	1.67365	-2.16116	0.0306833	0.278942
Ndc80	13.3816	4.03447	1.86713	-2.16079	0.0307116	0.278942
Klkb1	9.12505	4.58894	2.12405	-2.16047	0.0307365	0.278942
1700120C14Rik	14.9608	4.39666	2.03553	-2.15996	0.0307758	0.278942
Gpr132	5.55059	6.52551	3.02138	-2.15978	0.03079	0.278942
Gm4788	4.95147	5.69966	2.63941	-2.15944	0.0308159	0.278942
Arl9	4.62235	6.26202	2.90044	-2.15899	0.0308511	0.278942
Mst1r	106.548	3.17816	1.47222	-2.15875	0.0308692	0.278942
Dscc1	7.96295	5.43999	2.51998	-2.15875	0.0308699	0.278942
A530013C23Rik	27.3821	3.36635	1.56012	-2.15774	0.0309479	0.278942
Tbx2	175.363	3.01106	1.39568	-2.15741	0.0309737	0.278942
Gm14391	272.757	2.59753	1.20418	-2.15709	0.0309987	0.278942
Gm10814	69.4616	3.07683	1.42647	-2.15695	0.0310094	0.278942
Amh	96.3572	3.29448	1.52764	-2.15658	0.0310381	0.278942
Crabp1	44.9366	3.12637	1.4502	-2.15582	0.0310974	0.278942
4930413G21Rik	356.242	2.84866	1.32161	-2.15544	0.0311272	0.278942
Pgr15l	24.2465	4.03527	1.87252	-2.15499	0.0311625	0.278942
Fcrlb	32.2471	3.72665	1.72994	-2.15421	0.0312234	0.278942
Sgol2a	86.3787	3.17699	1.47505	-2.15382	0.0312546	0.278942
Il1rn	11.1129	8.4108	3.906	-2.1533	0.031295	0.278942
Cnksr1	9.46093	4.40168	2.04573	-2.15164	0.0314254	0.278942
Ucn2	8.9203	5.54118	2.57639	-2.15075	0.0314958	0.278942
Hfe2	49.2287	3.58019	1.66485	-2.15046	0.0315185	0.278942
Smco2	11.0116	8.39781	3.90611	-2.14992	0.0315617	0.278942
Trim31	11.0116	8.39781	3.90611	-2.14992	0.0315617	0.278942
Pou2af1	14.5646	3.98746	1.85493	-2.14966	0.0315824	0.278942
4930529C04Rik	10.9934	8.39545	3.90612	-2.1493	0.0316103	0.278942
4931417E11Rik	10.9934	8.39545	3.90612	-2.1493	0.0316103	0.278942
Apol10a	10.9934	8.39545	3.90612	-2.1493	0.0316103	0.278942
Ccnb3	10.9934	8.39545	3.90612	-2.1493	0.0316103	0.278942
Ces4a	10.9934	8.39545	3.90612	-2.1493	0.0316103	0.278942
Clca2	10.9934	8.39545	3.90612	-2.1493	0.0316103	0.278942
Cts8-ps	10.9934	8.39545	3.90612	-2.1493	0.0316103	0.278942
Dmbt1	10.9934	8.39545	3.90612	-2.1493	0.0316103	0.278942
Gm6815	10.9934	8.39545	3.90612	-2.1493	0.0316103	0.278942
Hyal6	10.9934	8.39545	3.90612	-2.1493	0.0316103	0.278942
Mefv	10.9934	8.39545	3.90612	-2.1493	0.0316103	0.278942
Mir8098	10.9934	8.39545	3.90612	-2.1493	0.0316103	0.278942
Nlrp9a	10.9934	8.39545	3.90612	-2.1493	0.0316103	0.278942
Olfr122	10.9934	8.39545	3.90612	-2.1493	0.0316103	0.278942
Olfr1281	10.9934	8.39545	3.90612	-2.1493	0.0316103	0.278942
Olfr215	10.9934	8.39545	3.90612	-2.1493	0.0316103	0.278942
Olfr922	10.9934	8.39545	3.90612	-2.1493	0.0316103	0.278942
Pom121l12	10.9934	8.39545	3.90612	-2.1493	0.0316103	0.278942
Saa4	10.9934	8.39545	3.90612	-2.1493	0.0316103	0.278942
Vmn2r111	10.9934	8.39545	3.90612	-2.1493	0.0316103	0.278942
Vmn2r51	10.9934	8.39545	3.90612	-2.1493	0.0316103	0.278942
Lrrc15	18.8963	3.79559	1.76602	-2.14923	0.0316165	0.278942
Ovol2	47.6538	3.43997	1.60095	-2.1487	0.0316579	0.278942
Gstt4	5.63368	6.54452	3.04608	-2.1485	0.0316737	0.278942
Mgat4e	5.63368	6.54452	3.04608	-2.1485	0.0316737	0.278942
Gsdma	10.6612	4.90944	2.28506	-2.1485	0.0316742	0.278942
Zfp85os	235.658	2.91522	1.35709	-2.14814	0.031703	0.278942
4732456N10Rik	13.8967	3.78684	1.76308	-2.14786	0.031725	0.278942
Matn1	10.521	4.07645	1.89803	-2.14773	0.0317351	0.278942
Fgf16	58.9872	2.85819	1.33088	-2.14759	0.0317465	0.278942
2610020H08Rik	62.6721	3.35109	1.56116	-2.14653	0.0318308	0.278942
Il22ra1	8.87513	5.66751	2.64123	-2.14579	0.0318899	0.278942
Nup62-il4i1	98.4119	3.00414	1.40016	-2.14556	0.031908	0.278942
Capn13	8.10268	5.97745	2.78709	-2.1447	0.0319772	0.278942
Tmem53	73.7302	2.96963	1.38534	-2.14361	0.0320642	0.278942
Kel	7.66593	7.87719	3.67681	-2.14239	0.0321618	0.278942
Hhex	84.015	2.9376	1.37199	-2.14112	0.0322642	0.278942
1810024B03Rik	22.8306	3.76699	1.75942	-2.14104	0.0322711	0.278942
Has1	44.6254	3.51201	1.64092	-2.14028	0.0323325	0.278942
A430078I02Rik	31.3585	4.0739	1.90375	-2.13994	0.03236	0.278942
Gm1965	10.6901	8.35489	3.90645	-2.13874	0.0324564	0.278942
E130317F20Rik	313.859	2.98324	1.39534	-2.13801	0.032516	0.278942
F630042J09Rik	17.5053	4.52715	2.11786	-2.1376	0.032549	0.278942
Trim14	114.207	3.15885	1.47842	-2.13664	0.0326276	0.278942
Oxtr	120.672	2.74515	1.28578	-2.135	0.0327609	0.278942
1700003C15Rik	10.5706	8.33894	3.90658	-2.13459	0.0327946	0.278942
4930509K18Rik	10.5706	8.33894	3.90658	-2.13459	0.0327946	0.278942
Adam29	10.5706	8.33894	3.90658	-2.13459	0.0327946	0.278942
Cd200r3	10.5706	8.33894	3.90658	-2.13459	0.0327946	0.278942
Crygf	10.5706	8.33894	3.90658	-2.13459	0.0327946	0.278942
D030024E09Rik	10.5706	8.33894	3.90658	-2.13459	0.0327946	0.278942
Doxl2	10.5706	8.33894	3.90658	-2.13459	0.0327946	0.278942
Gh	10.5706	8.33894	3.90658	-2.13459	0.0327946	0.278942
Gm10390	10.5706	8.33894	3.90658	-2.13459	0.0327946	0.278942
Gm14139	10.5706	8.33894	3.90658	-2.13459	0.0327946	0.278942
Gm16223	10.5706	8.33894	3.90658	-2.13459	0.0327946	0.278942
Gm3458	10.5706	8.33894	3.90658	-2.13459	0.0327946	0.278942
Hist1h4m	10.5706	8.33894	3.90658	-2.13459	0.0327946	0.278942
Hnf4g	10.5706	8.33894	3.90658	-2.13459	0.0327946	0.278942
Hoxd12	10.5706	8.33894	3.90658	-2.13459	0.0327946	0.278942
Kcne1	10.5706	8.33894	3.90658	-2.13459	0.0327946	0.278942
Krtap16-1	10.5706	8.33894	3.90658	-2.13459	0.0327946	0.278942
Mrgprb2	10.5706	8.33894	3.90658	-2.13459	0.0327946	0.278942
Nxf3	10.5706	8.33894	3.90658	-2.13459	0.0327946	0.278942
Olfr599	10.5706	8.33894	3.90658	-2.13459	0.0327946	0.278942
Olfr9	10.5706	8.33894	3.90658	-2.13459	0.0327946	0.278942
Olfr987	10.5706	8.33894	3.90658	-2.13459	0.0327946	0.278942
Uroc1	10.5706	8.33894	3.90658	-2.13459	0.0327946	0.278942
Vmn1r184	10.5706	8.33894	3.90658	-2.13459	0.0327946	0.278942
Vmn1r207-ps	10.5706	8.33894	3.90658	-2.13459	0.0327946	0.278942
Vmn1r236	10.5706	8.33894	3.90658	-2.13459	0.0327946	0.278942
Vmn2r43	10.5706	8.33894	3.90658	-2.13459	0.0327946	0.278942
E030019B13Rik	6.39746	7.61741	3.56945	-2.13406	0.032838	0.278942
Tbxa2r	76.2656	3.22734	1.51251	-2.13376	0.0328622	0.278942
Rln1	14.3659	4.05732	1.9019	-2.1333	0.0329002	0.278942
Nepn	13.1941	6.45062	3.02413	-2.13305	0.0329207	0.278942
Tmsb15l	92.3651	2.7163	1.27383	-2.13239	0.0329748	0.278942
Cenpl	107.119	3.19945	1.50134	-2.13107	0.0330836	0.278942
Hsd3b1	5.5324	6.51887	3.06067	-2.12989	0.0331811	0.278942
Tmprss13	5.5324	6.51887	3.06067	-2.12989	0.0331811	0.278942
Fam159a	21.6993	4.94032	2.32251	-2.12714	0.0334081	0.278942
Sp7	78.4561	3.21187	1.51037	-2.12654	0.033458	0.278942
Glis1	46.2399	3.41144	1.60454	-2.12611	0.0334939	0.278942
Gcgr	18.4927	4.00895	1.88572	-2.12596	0.0335067	0.278942
Tspear	17.1395	4.3008	2.02341	-2.12552	0.0335432	0.278942
Slc38a4	27.0273	3.29513	1.55056	-2.12513	0.0335762	0.278942
2500002B13Rik	24.2203	3.36273	1.58246	-2.12499	0.0335871	0.278942
B430319G15Rik	165.751	2.99372	1.40938	-2.12414	0.033658	0.278942
1700011L22Rik	10.2673	8.29673	3.90693	-2.12359	0.0337042	0.278942
1700039E22Rik	10.2673	8.29673	3.90693	-2.12359	0.0337042	0.278942
Gm4461	10.2673	8.29673	3.90693	-2.12359	0.0337042	0.278942
Pdilt	10.2673	8.29673	3.90693	-2.12359	0.0337042	0.278942
Tsks	29.1278	4.00149	1.88514	-2.12264	0.0337836	0.278942
Foxc1	368.477	2.81052	1.32426	-2.12234	0.0338094	0.278942
Olfr212	21.5932	5.89293	2.77832	-2.12104	0.0339181	0.278942
8430426J06Rik	13.6334	4.0812	1.92439	-2.12078	0.0339405	0.278942
Slc25a43	12.3343	5.09723	2.40399	-2.12032	0.0339793	0.278942
Gm13582	10.166	8.28267	3.90705	-2.11993	0.0340118	0.278942
Serpina3i	10.166	8.28267	3.90705	-2.11993	0.0340118	0.278942
Ttc24	10.166	8.28267	3.90705	-2.11993	0.0340118	0.278942
1700081H04Rik	10.1478	8.28012	3.90707	-2.11927	0.0340679	0.278942
A1bg	10.1478	8.28012	3.90707	-2.11927	0.0340679	0.278942
Adad1	10.1478	8.28012	3.90707	-2.11927	0.0340679	0.278942
Adam25	10.1478	8.28012	3.90707	-2.11927	0.0340679	0.278942
Cdx4	10.1478	8.28012	3.90707	-2.11927	0.0340679	0.278942
Cst9	10.1478	8.28012	3.90707	-2.11927	0.0340679	0.278942
Ddi1	10.1478	8.28012	3.90707	-2.11927	0.0340679	0.278942
Gm20831	10.1478	8.28012	3.90707	-2.11927	0.0340679	0.278942
Gm5347	10.1478	8.28012	3.90707	-2.11927	0.0340679	0.278942
Hoxaas2	10.1478	8.28012	3.90707	-2.11927	0.0340679	0.278942
Hsfy2	10.1478	8.28012	3.90707	-2.11927	0.0340679	0.278942
Krtap13	10.1478	8.28012	3.90707	-2.11927	0.0340679	0.278942
Mug1	10.1478	8.28012	3.90707	-2.11927	0.0340679	0.278942
Nipsnap3a	10.1478	8.28012	3.90707	-2.11927	0.0340679	0.278942
Olfr1205	10.1478	8.28012	3.90707	-2.11927	0.0340679	0.278942
Slc9c1	10.1478	8.28012	3.90707	-2.11927	0.0340679	0.278942
Ugt2a2	10.1478	8.28012	3.90707	-2.11927	0.0340679	0.278942
Usp17la	10.1478	8.28012	3.90707	-2.11927	0.0340679	0.278942
Vmn1r104	10.1478	8.28012	3.90707	-2.11927	0.0340679	0.278942
Vmn1r148	10.1478	8.28012	3.90707	-2.11927	0.0340679	0.278942
Vmn1r152	10.1478	8.28012	3.90707	-2.11927	0.0340679	0.278942
Vmn2r10	10.1478	8.28012	3.90707	-2.11927	0.0340679	0.278942
Vmn2r82	10.1478	8.28012	3.90707	-2.11927	0.0340679	0.278942
Rpl3l	20.6719	3.64222	1.7195	-2.11819	0.0341591	0.278942
Aplnr	56.7608	3.96315	1.87259	-2.1164	0.0343112	0.278942
Zc3hav1	325.13	2.76098	1.3046	-2.11634	0.0343162	0.278942
Evi2b	22.4227	6.32364	2.9884	-2.11606	0.0343399	0.278942
G630093K05Rik	29.406	3.50611	1.65735	-2.11549	0.0343884	0.278942
Pbp2	22.4381	3.96436	1.87432	-2.1151	0.0344214	0.278942
Tmc8	54.5249	3.41181	1.61464	-2.11305	0.0345969	0.278942
Aoc1	13.1109	5.78218	2.73724	-2.11241	0.0346512	0.278942
Eva1b	147.729	3.08159	1.46126	-2.10886	0.0349569	0.278942
Nmur1	13.6672	4.38822	2.08108	-2.10862	0.0349771	0.278942
Tcf23	25.2128	3.68165	1.74614	-2.10845	0.0349924	0.278942
Troap	18.3431	3.90941	1.85431	-2.10828	0.0350064	0.278942
Ccdc105	42.4575	4.18659	1.98631	-2.10773	0.0350547	0.278942
Cpb2	5.57636	5.86618	2.78321	-2.1077	0.0350568	0.278942
Fasl	16.1777	4.6226	2.19349	-2.10742	0.0350816	0.278942
Gm38666	219.128	3.01206	1.42969	-2.1068	0.0351353	0.278942
Ehf	12.1863	4.40743	2.09243	-2.10636	0.0351727	0.278942
Ooep	34.8761	4.43488	2.1058	-2.10603	0.0352013	0.278942
6330415B21Rik	6.80844	6.14684	2.9207	-2.10458	0.035328	0.278942
Bach2os	6.80844	6.14684	2.9207	-2.10458	0.035328	0.278942
Mannr	6.80844	6.14684	2.9207	-2.10458	0.035328	0.278942
4933427I22Rik	28.8971	3.63599	1.72768	-2.10455	0.0353305	0.278942
Kif18b	18.0533	3.99806	1.89985	-2.10441	0.0353428	0.278942
Slc17a4	9.74317	8.22146	3.90758	-2.10398	0.0353802	0.278942
Btn2a2	46.6866	2.93818	1.39677	-2.10355	0.0354177	0.278942
2210010C04Rik	9.72497	8.21881	3.9076	-2.10329	0.0354407	0.278942
2310045n01rik-mef2b	9.72497	8.21881	3.9076	-2.10329	0.0354407	0.278942
2310079G19Rik	9.72497	8.21881	3.9076	-2.10329	0.0354407	0.278942
4933433G08Rik	9.72497	8.21881	3.9076	-2.10329	0.0354407	0.278942
AV320801	9.72497	8.21881	3.9076	-2.10329	0.0354407	0.278942
Actrt2	9.72497	8.21881	3.9076	-2.10329	0.0354407	0.278942
Adam39	9.72497	8.21881	3.9076	-2.10329	0.0354407	0.278942
Ankrd1	9.72497	8.21881	3.9076	-2.10329	0.0354407	0.278942
Bcas3os1	9.72497	8.21881	3.9076	-2.10329	0.0354407	0.278942
Cyp2j5	9.72497	8.21881	3.9076	-2.10329	0.0354407	0.278942
D230030E09Rik	9.72497	8.21881	3.9076	-2.10329	0.0354407	0.278942
Dppa3	9.72497	8.21881	3.9076	-2.10329	0.0354407	0.278942
Gcnt3	9.72497	8.21881	3.9076	-2.10329	0.0354407	0.278942
Gm11757	9.72497	8.21881	3.9076	-2.10329	0.0354407	0.278942
Gm13125	9.72497	8.21881	3.9076	-2.10329	0.0354407	0.278942
Gm15850	9.72497	8.21881	3.9076	-2.10329	0.0354407	0.278942
Gm17830	9.72497	8.21881	3.9076	-2.10329	0.0354407	0.278942
Gm4278	9.72497	8.21881	3.9076	-2.10329	0.0354407	0.278942
Gm4894	9.72497	8.21881	3.9076	-2.10329	0.0354407	0.278942
Gm8179	9.72497	8.21881	3.9076	-2.10329	0.0354407	0.278942
Gm8909	9.72497	8.21881	3.9076	-2.10329	0.0354407	0.278942
Itih1	9.72497	8.21881	3.9076	-2.10329	0.0354407	0.278942
Klri2	9.72497	8.21881	3.9076	-2.10329	0.0354407	0.278942
Olfr1031	9.72497	8.21881	3.9076	-2.10329	0.0354407	0.278942
Olfr774	9.72497	8.21881	3.9076	-2.10329	0.0354407	0.278942
Olfr877	9.72497	8.21881	3.9076	-2.10329	0.0354407	0.278942
Olfr944	9.72497	8.21881	3.9076	-2.10329	0.0354407	0.278942
Psg22	9.72497	8.21881	3.9076	-2.10329	0.0354407	0.278942
Rbakdn	9.72497	8.21881	3.9076	-2.10329	0.0354407	0.278942
Rhox10	9.72497	8.21881	3.9076	-2.10329	0.0354407	0.278942
Ros1	9.72497	8.21881	3.9076	-2.10329	0.0354407	0.278942
Sult1e1	9.72497	8.21881	3.9076	-2.10329	0.0354407	0.278942
Svs2	9.72497	8.21881	3.9076	-2.10329	0.0354407	0.278942
Taar3	9.72497	8.21881	3.9076	-2.10329	0.0354407	0.278942
Taar7e	9.72497	8.21881	3.9076	-2.10329	0.0354407	0.278942
Taar9	9.72497	8.21881	3.9076	-2.10329	0.0354407	0.278942
Timd2	9.72497	8.21881	3.9076	-2.10329	0.0354407	0.278942
Usp9y	9.72497	8.21881	3.9076	-2.10329	0.0354407	0.278942
Vmn1r117	9.72497	8.21881	3.9076	-2.10329	0.0354407	0.278942
Vmn1r213	9.72497	8.21881	3.9076	-2.10329	0.0354407	0.278942
Vmn2r33	9.72497	8.21881	3.9076	-2.10329	0.0354407	0.278942
Vmn2r36	9.72497	8.21881	3.9076	-2.10329	0.0354407	0.278942
Vmn2r99	9.72497	8.21881	3.9076	-2.10329	0.0354407	0.278942
Ptx3	50.1969	3.13909	1.49272	-2.10293	0.035472	0.278942
Gm6402	5.31697	5.37534	2.55641	-2.10269	0.0354927	0.278942
Arhgef39	12.8225	3.95665	1.88179	-2.10259	0.0355013	0.278942
Atp4a	43.3182	3.33444	1.58621	-2.10214	0.0355407	0.278942
Gm6260	6.81979	7.71085	3.66813	-2.10212	0.0355425	0.278942
Twist2	72.0668	3.10144	1.4754	-2.10211	0.0355437	0.278942
Dpep2	11.4945	6.3428	3.01742	-2.10206	0.0355478	0.278942
Kif2c	24.7821	3.66375	1.74309	-2.10187	0.0355648	0.278942
Fam159b	17.2091	3.99442	1.90047	-2.10181	0.0355702	0.278942
4931423N10Rik	42.2555	4.17885	1.98837	-2.10165	0.0355839	0.278942
Cenpm	79.605	2.98587	1.42095	-2.10132	0.0356132	0.278942
Igf2bp3	214.489	2.93457	1.39666	-2.10114	0.0356286	0.278942
Gm4890	57.0684	3.41025	1.62313	-2.10103	0.0356381	0.278942
Ltf	4.82563	7.20989	3.43169	-2.10097	0.0356433	0.278942
Gm4827	16.9305	8.10064	3.85594	-2.10082	0.0356569	0.278942
C8a	9.60519	4.81114	2.29031	-2.10065	0.0356715	0.278942
Msc	66.0711	3.21155	1.52964	-2.09955	0.0357683	0.278942
Gm14207	24.6068	5.18699	2.47062	-2.09947	0.0357757	0.278942
Lrrc17	33.518	3.42546	1.63184	-2.09914	0.0358049	0.278942
Aldoart1	29.6052	3.11128	1.4823	-2.09895	0.0358215	0.278942
Proser2	131.327	2.97982	1.41984	-2.0987	0.035843	0.278942
Zfp296	55.3639	3.34135	1.59247	-2.09821	0.0358864	0.278942
Opn1mw	6.54913	5.25546	2.50742	-2.09597	0.0360852	0.278942
Pglyrp2	10.3446	6.22053	2.9679	-2.09594	0.0360877	0.278942
Adora2a	99.2162	2.92748	1.39696	-2.09561	0.0361168	0.278942
A930004D18Rik	347.192	2.79051	1.33217	-2.09472	0.0361962	0.278942
Hpdl	276.648	2.64019	1.26047	-2.09461	0.0362059	0.278942
G6b	16.6024	6.5228	3.11414	-2.09457	0.0362089	0.278942
Dpt	8.55842	4.94663	2.36501	-2.09159	0.036475	0.278942
6330549D23Rik	96.8971	3.03193	1.44967	-2.09146	0.0364865	0.278942
B130006D01Rik	16.5076	8.06415	3.85614	-2.09125	0.0365056	0.278942
Tmem154	19.8868	3.53584	1.69124	-2.09068	0.0365565	0.278942
3110079O15Rik	6.01666	5.66094	2.7083	-2.09022	0.0365979	0.278942
Tubb2a-ps2	8.49698	5.45766	2.61238	-2.08915	0.0366939	0.278942
D5Ertd615e	8.24054	5.74587	2.75094	-2.08869	0.0367355	0.278942
Rhcg	21.5192	3.74374	1.79267	-2.08836	0.0367652	0.278942
Maff	86.013	3.16994	1.51811	-2.08808	0.0367902	0.278942
Borg	8.88341	5.51407	2.64085	-2.08799	0.0367984	0.278942
Panx3	9.32035	8.15754	3.90816	-2.08731	0.0368599	0.278942
Prss44	9.32035	8.15754	3.90816	-2.08731	0.0368599	0.278942
Milr1	15.7747	3.63233	1.74035	-2.08713	0.0368763	0.278942
Cdc20	65.7982	3.33752	1.59918	-2.08702	0.0368866	0.278942
Mboat4	51.5769	5.1252	2.45588	-2.08691	0.0368963	0.278942
1600014K23Rik	9.30215	8.15477	3.90818	-2.08659	0.0369254	0.278942
1700017L05Rik	9.30215	8.15477	3.90818	-2.08659	0.0369254	0.278942
4933402N22Rik	9.30215	8.15477	3.90818	-2.08659	0.0369254	0.278942
Bpifa6	9.30215	8.15477	3.90818	-2.08659	0.0369254	0.278942
Cdcp2	9.30215	8.15477	3.90818	-2.08659	0.0369254	0.278942
Ces2a	9.30215	8.15477	3.90818	-2.08659	0.0369254	0.278942
Cyp2c44	9.30215	8.15477	3.90818	-2.08659	0.0369254	0.278942
Dmr	9.30215	8.15477	3.90818	-2.08659	0.0369254	0.278942
Gm13985	9.30215	8.15477	3.90818	-2.08659	0.0369254	0.278942
Gm21637	9.30215	8.15477	3.90818	-2.08659	0.0369254	0.278942
Gm6602	9.30215	8.15477	3.90818	-2.08659	0.0369254	0.278942
Gpr87	9.30215	8.15477	3.90818	-2.08659	0.0369254	0.278942
Kif4-ps	9.30215	8.15477	3.90818	-2.08659	0.0369254	0.278942
LOC100502896	9.30215	8.15477	3.90818	-2.08659	0.0369254	0.278942
Mug-ps1	9.30215	8.15477	3.90818	-2.08659	0.0369254	0.278942
Olfr1151	9.30215	8.15477	3.90818	-2.08659	0.0369254	0.278942
Olfr1188	9.30215	8.15477	3.90818	-2.08659	0.0369254	0.278942
Olfr1290	9.30215	8.15477	3.90818	-2.08659	0.0369254	0.278942
Olfr836	9.30215	8.15477	3.90818	-2.08659	0.0369254	0.278942
Pih1d3	9.30215	8.15477	3.90818	-2.08659	0.0369254	0.278942
Rhox2f	9.30215	8.15477	3.90818	-2.08659	0.0369254	0.278942
Rhox2g	9.30215	8.15477	3.90818	-2.08659	0.0369254	0.278942
Samt2	9.30215	8.15477	3.90818	-2.08659	0.0369254	0.278942
Slc13a2os	9.30215	8.15477	3.90818	-2.08659	0.0369254	0.278942
Slco6c1	9.30215	8.15477	3.90818	-2.08659	0.0369254	0.278942
Spdye4a	9.30215	8.15477	3.90818	-2.08659	0.0369254	0.278942
Svs1	9.30215	8.15477	3.90818	-2.08659	0.0369254	0.278942
Vmn2r58	9.30215	8.15477	3.90818	-2.08659	0.0369254	0.278942
Vmn2r6	9.30215	8.15477	3.90818	-2.08659	0.0369254	0.278942
Cd2	7.47431	4.76593	2.28547	-2.08531	0.0370411	0.278942
Aldh8a1	14.0802	4.3922	2.10832	-2.08327	0.0372271	0.278942
Gm15760	136.001	2.99754	1.43887	-2.08326	0.0372275	0.278942
Xkr6	119.85	3.19204	1.53223	-2.08326	0.0372277	0.278942
Rpph1	28.6033	3.8224	1.83516	-2.08286	0.0372637	0.278942
Dtl	61.4769	2.75675	1.32356	-2.08283	0.0372671	0.278942
1700064M15Rik	29.3123	4.01964	1.93009	-2.08262	0.0372859	0.278942
Bhlha9	97.5079	2.92442	1.40446	-2.08224	0.0373205	0.278942
Shisa8	116.587	2.9504	1.41729	-2.08171	0.0373685	0.278942
Hnf1a	28.4079	3.91652	1.88274	-2.08022	0.0375052	0.278942
Snai1	48.3586	3.18883	1.53324	-2.0798	0.0375441	0.278942
Tnfrsf13b	12.0169	4.01935	1.93259	-2.07978	0.0375461	0.278942
Lca5l	141.769	3.0678	1.47561	-2.07901	0.0376165	0.278942
Smtnl2	110.873	2.68376	1.29126	-2.07841	0.0376714	0.278942
Kif11	95.7787	2.89991	1.39649	-2.07656	0.0378419	0.278942
Ccdc154	5.55816	5.85916	2.82266	-2.07576	0.0379165	0.278942
Ncapg	34.0256	3.47538	1.67443	-2.07556	0.0379346	0.278942
Gm16130	9.72834	5.38046	2.59299	-2.07501	0.037986	0.278942
Gm6300	9.72834	5.38046	2.59299	-2.07501	0.037986	0.278942
Tcf24	60.2577	3.33983	1.60964	-2.07489	0.0379963	0.278942
F630206G17Rik	8.9988	8.10667	3.90864	-2.07404	0.0380757	0.278942
6430411K18Rik	35.1512	3.04896	1.47006	-2.07404	0.038076	0.278942
Nsl1	58.1297	3.07204	1.48239	-2.07236	0.0382318	0.278942
Mfap5	26.5771	3.67135	1.77192	-2.07196	0.0382693	0.278942
Klrb1c	8.91572	8.09356	3.90876	-2.07062	0.0383944	0.278942
1600015I10Rik	8.89752	8.09066	3.90879	-2.06986	0.0384653	0.278942
Mastl	85.5653	3.08233	1.48947	-2.06941	0.0385073	0.278942
Alox12	32.8555	3.17406	1.53381	-2.0694	0.0385089	0.278942
BC055111	18.2072	7.95659	3.8449	-2.06939	0.0385096	0.278942
Hist1h4f	18.2072	7.95659	3.8449	-2.06939	0.0385096	0.278942
1700018F24Rik	8.87932	8.08775	3.90882	-2.0691	0.0385364	0.278942
1700100I10Rik	8.87932	8.08775	3.90882	-2.0691	0.0385364	0.278942
1700125G22Rik	8.87932	8.08775	3.90882	-2.0691	0.0385364	0.278942
4921509O07Rik	8.87932	8.08775	3.90882	-2.0691	0.0385364	0.278942
4930407G08Rik	8.87932	8.08775	3.90882	-2.0691	0.0385364	0.278942
4930578E11Rik	8.87932	8.08775	3.90882	-2.0691	0.0385364	0.278942
4930586N03Rik	8.87932	8.08775	3.90882	-2.0691	0.0385364	0.278942
4933430H16Rik	8.87932	8.08775	3.90882	-2.0691	0.0385364	0.278942
9130221F21Rik	8.87932	8.08775	3.90882	-2.0691	0.0385364	0.278942
Ampd1	8.87932	8.08775	3.90882	-2.0691	0.0385364	0.278942
Apol7b	8.87932	8.08775	3.90882	-2.0691	0.0385364	0.278942
Arhgef38	8.87932	8.08775	3.90882	-2.0691	0.0385364	0.278942
BC061212	8.87932	8.08775	3.90882	-2.0691	0.0385364	0.278942
Car6	8.87932	8.08775	3.90882	-2.0691	0.0385364	0.278942
Ceacam20	8.87932	8.08775	3.90882	-2.0691	0.0385364	0.278942
D17Ertd648e	8.87932	8.08775	3.90882	-2.0691	0.0385364	0.278942
Fshr	8.87932	8.08775	3.90882	-2.0691	0.0385364	0.278942
Gm15412	8.87932	8.08775	3.90882	-2.0691	0.0385364	0.278942
Gm3259	8.87932	8.08775	3.90882	-2.0691	0.0385364	0.278942
Gm7978	8.87932	8.08775	3.90882	-2.0691	0.0385364	0.278942
Hoxd3os1	8.87932	8.08775	3.90882	-2.0691	0.0385364	0.278942
Mep1b	8.87932	8.08775	3.90882	-2.0691	0.0385364	0.278942
Mrgpra6	8.87932	8.08775	3.90882	-2.0691	0.0385364	0.278942
Olfr1094	8.87932	8.08775	3.90882	-2.0691	0.0385364	0.278942
Olfr1340	8.87932	8.08775	3.90882	-2.0691	0.0385364	0.278942
Olfr48	8.87932	8.08775	3.90882	-2.0691	0.0385364	0.278942
Olfr633	8.87932	8.08775	3.90882	-2.0691	0.0385364	0.278942
Olfr798	8.87932	8.08775	3.90882	-2.0691	0.0385364	0.278942
Slc5a9	8.87932	8.08775	3.90882	-2.0691	0.0385364	0.278942
Slc6a18	8.87932	8.08775	3.90882	-2.0691	0.0385364	0.278942
Msx3	46.5466	4.10799	1.98579	-2.06869	0.0385749	0.278942
Mblac1	186.562	2.79641	1.35229	-2.0679	0.0386494	0.278942
Stc2	130.55	2.59354	1.25543	-2.06587	0.0388411	0.278942
Msh5	36.407	3.7507	1.81644	-2.06486	0.0389367	0.278942
Slc12a3	5.21085	6.42845	3.114	-2.06437	0.0389823	0.278942
Baz1a	101.935	2.87929	1.39509	-2.06387	0.0390298	0.278942
Dusp9	26.0879	3.75394	1.81916	-2.06356	0.0390597	0.278942
Clec11a	201.907	2.8316	1.37246	-2.06316	0.0390973	0.278942
2410003L11Rik	5.54069	6.28365	3.04607	-2.06287	0.0391245	0.278942
AI115009	122.502	2.58929	1.25528	-2.06273	0.0391385	0.278942
BC018473	18.3616	4.15843	2.01645	-2.06225	0.0391841	0.278942
Pcdha1	273.682	2.89269	1.40282	-2.06204	0.0392035	0.278942
Tmod4	13.0899	3.69897	1.79408	-2.06177	0.0392298	0.278942
Bmp8b	50.337	3.46335	1.6799	-2.06164	0.0392423	0.278942
Prss35	209.64	2.4763	1.20133	-2.0613	0.0392745	0.278942
Yy2	124.989	2.68886	1.30449	-2.06124	0.0392802	0.278942
Ghrhr	4.68747	7.1746	3.48095	-2.06111	0.039293	0.278942
Pax2	91.4728	3.74968	1.81954	-2.06078	0.0393237	0.278942
1110008L16Rik	460.562	2.75797	1.33847	-2.06054	0.0393466	0.278942
1700125G02Rik	8.93955	4.4412	2.15579	-2.06012	0.0393866	0.278942
4921529L05Rik	4.77055	7.19844	3.49651	-2.05875	0.039518	0.278942
Chil3	4.77055	7.19844	3.49651	-2.05875	0.039518	0.278942
Crisp3	4.77055	7.19844	3.49651	-2.05875	0.039518	0.278942
Gpr160	50.3355	3.09226	1.50338	-2.05688	0.0396978	0.278942
Gm13497	8.57598	8.03731	3.90932	-2.05594	0.0397887	0.278942
I730028E13Rik	8.57598	8.03731	3.90932	-2.05594	0.0397887	0.278942
Ly6i	8.57598	8.03731	3.90932	-2.05594	0.0397887	0.278942
Lsmem1	13.1907	4.40061	2.14084	-2.05555	0.0398256	0.278942
Pnliprp2	12.5889	4.1148	2.00196	-2.05538	0.0398419	0.278942
4930512B01Rik	7.82252	4.58344	2.23088	-2.05454	0.0399232	0.278942
Rnaset2b	340.575	3.24706	1.58047	-2.05449	0.0399278	0.278942
Ascl3	15.0214	6.46989	3.14934	-2.05437	0.0399401	0.278942
Cnga4	38.9746	3.02052	1.47106	-2.05329	0.040044	0.278942
Tmprss2	10.0621	4.64546	2.26412	-2.05177	0.0401916	0.278942
Nlrc4	18.0726	3.80092	1.85266	-2.05161	0.0402079	0.278942
Themis3	17.3616	7.88793	3.84524	-2.05135	0.0402328	0.278942
1600014C23Rik	8.4565	8.01747	3.90952	-2.05076	0.0402907	0.278942
1700028I16Rik	8.4565	8.01747	3.90952	-2.05076	0.0402907	0.278942
2410141K09Rik	8.4565	8.01747	3.90952	-2.05076	0.0402907	0.278942
4921511H03Rik	8.4565	8.01747	3.90952	-2.05076	0.0402907	0.278942
4931408C20Rik	8.4565	8.01747	3.90952	-2.05076	0.0402907	0.278942
Adam20	8.4565	8.01747	3.90952	-2.05076	0.0402907	0.278942
Ankrd60	8.4565	8.01747	3.90952	-2.05076	0.0402907	0.278942
B020004J07Rik	8.4565	8.01747	3.90952	-2.05076	0.0402907	0.278942
Ccnb1ip1	8.4565	8.01747	3.90952	-2.05076	0.0402907	0.278942
Ccr8	8.4565	8.01747	3.90952	-2.05076	0.0402907	0.278942
Ces1f	8.4565	8.01747	3.90952	-2.05076	0.0402907	0.278942
Cox8c	8.4565	8.01747	3.90952	-2.05076	0.0402907	0.278942
Gdf2	8.4565	8.01747	3.90952	-2.05076	0.0402907	0.278942
Glipr1l2	8.4565	8.01747	3.90952	-2.05076	0.0402907	0.278942
Gm15085	8.4565	8.01747	3.90952	-2.05076	0.0402907	0.278942
Gm20611	8.4565	8.01747	3.90952	-2.05076	0.0402907	0.278942
Gm53	8.4565	8.01747	3.90952	-2.05076	0.0402907	0.278942
Gm6890	8.4565	8.01747	3.90952	-2.05076	0.0402907	0.278942
Gm7168	8.4565	8.01747	3.90952	-2.05076	0.0402907	0.278942
H2-M2	8.4565	8.01747	3.90952	-2.05076	0.0402907	0.278942
Hoxa11	8.4565	8.01747	3.90952	-2.05076	0.0402907	0.278942
Ivl	8.4565	8.01747	3.90952	-2.05076	0.0402907	0.278942
Mup8	8.4565	8.01747	3.90952	-2.05076	0.0402907	0.278942
Olfr127	8.4565	8.01747	3.90952	-2.05076	0.0402907	0.278942
Olfr393	8.4565	8.01747	3.90952	-2.05076	0.0402907	0.278942
Olfr466	8.4565	8.01747	3.90952	-2.05076	0.0402907	0.278942
Olfr780	8.4565	8.01747	3.90952	-2.05076	0.0402907	0.278942
Olfr913	8.4565	8.01747	3.90952	-2.05076	0.0402907	0.278942
Ott	8.4565	8.01747	3.90952	-2.05076	0.0402907	0.278942
Prr23a2	8.4565	8.01747	3.90952	-2.05076	0.0402907	0.278942
Psg21	8.4565	8.01747	3.90952	-2.05076	0.0402907	0.278942
Selp	8.4565	8.01747	3.90952	-2.05076	0.0402907	0.278942
Tmprss11f	8.4565	8.01747	3.90952	-2.05076	0.0402907	0.278942
Usp26	8.4565	8.01747	3.90952	-2.05076	0.0402907	0.278942
Vmn2r107	8.4565	8.01747	3.90952	-2.05076	0.0402907	0.278942
Vmn2r120	8.4565	8.01747	3.90952	-2.05076	0.0402907	0.278942
Vmn2r38	8.4565	8.01747	3.90952	-2.05076	0.0402907	0.278942
Vmn2r4	8.4565	8.01747	3.90952	-2.05076	0.0402907	0.278942
Vmn2r52	8.4565	8.01747	3.90952	-2.05076	0.0402907	0.278942
Vmn2r94	8.4565	8.01747	3.90952	-2.05076	0.0402907	0.278942
Zdhhc25	8.4565	8.01747	3.90952	-2.05076	0.0402907	0.278942
2310007B03Rik	5.28058	5.36255	2.61593	-2.04996	0.0403686	0.278942
Nmrk2	6.93204	5.26149	2.56784	-2.04899	0.0404627	0.278942
Dio3	38.0626	3.57005	1.74239	-2.04894	0.0404681	0.278942
Wdr86	53.9173	3.01893	1.4736	-2.04868	0.0404936	0.278942
Birc5	44.4256	3.15865	1.54207	-2.04832	0.0405286	0.278942
Bmp4	109.432	2.6985	1.31756	-2.04811	0.0405494	0.278942
Gm12185	16.6937	4.3603	2.12904	-2.04801	0.0405587	0.278942
D930020B18Rik	39.6573	3.35038	1.63629	-2.04755	0.040604	0.278942
Runx1	179.179	3.35027	1.63649	-2.04723	0.0406351	0.278942
Gm16551	56.6392	3.05763	1.49494	-2.04532	0.0408231	0.278942
Tslp	26.0254	3.75427	1.8358	-2.04504	0.0408509	0.278942
Cyp2f2	8.17313	5.59608	2.73685	-2.04472	0.0408826	0.278942
H2-Q1	20.4325	3.69344	1.80742	-2.04349	0.0410041	0.278942
Trim6	10.2082	4.51255	2.20846	-2.0433	0.0410225	0.278942
Atp1a4	8.27263	7.98501	3.90986	-2.04228	0.0411241	0.278942
Gm9920	16.9388	7.85234	3.84542	-2.042	0.0411519	0.278942
Htr3b	9.43418	5.21485	2.55492	-2.0411	0.0412404	0.278942
Otog	19.9565	4.94558	2.42356	-2.04063	0.0412879	0.278942
Tnfsf13b	77.5787	3.04864	1.49426	-2.04024	0.0413267	0.278942
Nfatc4	138.897	2.83442	1.38958	-2.03976	0.0413738	0.278942
Dnase2b	14.3935	7.86638	3.85726	-2.03937	0.0414131	0.278942
Tm4sf19	14.3935	7.86638	3.85726	-2.03937	0.0414131	0.278942
Tmprss11e	14.3935	7.86638	3.85726	-2.03937	0.0414131	0.278942
Tacr2	21.2242	4.97529	2.44027	-2.03883	0.041467	0.278942
Spaca1	6.54833	5.4422	2.66977	-2.03845	0.0415045	0.278942
Smc1b	25.8996	3.78726	1.85795	-2.03841	0.0415092	0.278942
4930511M06Rik	17.0544	5.1389	2.52108	-2.03837	0.0415127	0.278942
B4galnt3	35.447	3.19036	1.56537	-2.03808	0.0415417	0.278942
Gm4861	6.38562	6.05142	2.96963	-2.03777	0.041573	0.278942
Apol11b	4.66927	7.16852	3.51883	-2.03719	0.041631	0.278942
Gm10413	4.66927	7.16852	3.51883	-2.03719	0.041631	0.278942
Hesx1	4.66927	7.16852	3.51883	-2.03719	0.041631	0.278942
Cwh43	65.4643	2.7886	1.36911	-2.03679	0.0416708	0.278942
Myc	269.407	2.6778	1.31506	-2.03625	0.0417249	0.278942
Piwil4	6.4312	5.87205	2.88425	-2.0359	0.0417606	0.278942
Pbld1	19.2656	3.54882	1.7441	-2.03475	0.0418759	0.278942
Fam26f	30.0935	4.32745	2.12732	-2.03422	0.041929	0.278942
4930502E18Rik	12.9054	4.34055	2.13483	-2.0332	0.042032	0.278942
Fam83f	25.5866	3.77898	1.85871	-2.03312	0.04204	0.278942
Spata5l1	151.942	2.89593	1.42445	-2.03301	0.0420519	0.278942
Liph	29.7875	3.11007	1.52984	-2.03294	0.0420583	0.278942
H2-Eb2	16.5159	7.81584	3.84561	-2.0324	0.0421127	0.278942
Cd209c	18.261	4.16056	2.04744	-2.03208	0.0421452	0.278942
4930435E12Rik	8.03367	7.94359	3.91029	-2.03146	0.0422087	0.278942
4930478P22Rik	8.03367	7.94359	3.91029	-2.03146	0.0422087	0.278942
4932414J04Rik	8.03367	7.94359	3.91029	-2.03146	0.0422087	0.278942
4932415M13Rik	8.03367	7.94359	3.91029	-2.03146	0.0422087	0.278942
4933411G06Rik	8.03367	7.94359	3.91029	-2.03146	0.0422087	0.278942
Ces2c	8.03367	7.94359	3.91029	-2.03146	0.0422087	0.278942
Cxcl2	8.03367	7.94359	3.91029	-2.03146	0.0422087	0.278942
Entpd8	8.03367	7.94359	3.91029	-2.03146	0.0422087	0.278942
Foxi1	8.03367	7.94359	3.91029	-2.03146	0.0422087	0.278942
Gm10466	8.03367	7.94359	3.91029	-2.03146	0.0422087	0.278942
Gm11544	8.03367	7.94359	3.91029	-2.03146	0.0422087	0.278942
Gm12159	8.03367	7.94359	3.91029	-2.03146	0.0422087	0.278942
Gm19782	8.03367	7.94359	3.91029	-2.03146	0.0422087	0.278942
Gm5460	8.03367	7.94359	3.91029	-2.03146	0.0422087	0.278942
Gm5592	8.03367	7.94359	3.91029	-2.03146	0.0422087	0.278942
Gm5662	8.03367	7.94359	3.91029	-2.03146	0.0422087	0.278942
Hsd3b2	8.03367	7.94359	3.91029	-2.03146	0.0422087	0.278942
Il9r	8.03367	7.94359	3.91029	-2.03146	0.0422087	0.278942
Krt79	8.03367	7.94359	3.91029	-2.03146	0.0422087	0.278942
Lhx8	8.03367	7.94359	3.91029	-2.03146	0.0422087	0.278942
Mmp1a	8.03367	7.94359	3.91029	-2.03146	0.0422087	0.278942
Mylk2	8.03367	7.94359	3.91029	-2.03146	0.0422087	0.278942
Nlrp2	8.03367	7.94359	3.91029	-2.03146	0.0422087	0.278942
Nlrp5	8.03367	7.94359	3.91029	-2.03146	0.0422087	0.278942
Olfr1030	8.03367	7.94359	3.91029	-2.03146	0.0422087	0.278942
Olfr12	8.03367	7.94359	3.91029	-2.03146	0.0422087	0.278942
Olfr1218	8.03367	7.94359	3.91029	-2.03146	0.0422087	0.278942
Olfr1310	8.03367	7.94359	3.91029	-2.03146	0.0422087	0.278942
Olfr1359	8.03367	7.94359	3.91029	-2.03146	0.0422087	0.278942
Olfr1501	8.03367	7.94359	3.91029	-2.03146	0.0422087	0.278942
Olfr292	8.03367	7.94359	3.91029	-2.03146	0.0422087	0.278942
Olfr460	8.03367	7.94359	3.91029	-2.03146	0.0422087	0.278942
Olfr620	8.03367	7.94359	3.91029	-2.03146	0.0422087	0.278942
Olfr697	8.03367	7.94359	3.91029	-2.03146	0.0422087	0.278942
Skint7	8.03367	7.94359	3.91029	-2.03146	0.0422087	0.278942
Slc2a7	8.03367	7.94359	3.91029	-2.03146	0.0422087	0.278942
Smok2b	8.03367	7.94359	3.91029	-2.03146	0.0422087	0.278942
Tas2r105	8.03367	7.94359	3.91029	-2.03146	0.0422087	0.278942
Tex13	8.03367	7.94359	3.91029	-2.03146	0.0422087	0.278942
Ugt1a2	8.03367	7.94359	3.91029	-2.03146	0.0422087	0.278942
Vmn2r39	8.03367	7.94359	3.91029	-2.03146	0.0422087	0.278942
Vmn2r40	8.03367	7.94359	3.91029	-2.03146	0.0422087	0.278942
Vmn2r41	8.03367	7.94359	3.91029	-2.03146	0.0422087	0.278942
Zfp735	8.03367	7.94359	3.91029	-2.03146	0.0422087	0.278942
Cdk6	65.836	3.11587	1.53394	-2.03129	0.0422261	0.278942
Loxl1	182.238	2.7361	1.34717	-2.031	0.0422546	0.278942
Usp50	43.7785	2.95345	1.45442	-2.03067	0.0422882	0.278942
6720483E21Rik	29.1397	3.43793	1.69318	-2.03046	0.0423103	0.278942
Prss43	17.5193	3.92525	1.93401	-2.0296	0.0423976	0.278942
Lax1	9.12993	5.18994	2.55791	-2.02898	0.0424608	0.278942
Pigr	6.51338	5.93788	2.9266	-2.02893	0.0424652	0.278942
Snai3	9.30552	5.3067	2.61572	-2.02877	0.0424815	0.278942
2310034G01Rik	51.7885	3.19234	1.57362	-2.02866	0.0424931	0.278942
Gm16523	13.9707	7.82336	3.85753	-2.02808	0.0425525	0.278942
Mpl	16.7756	3.89542	1.92153	-2.02725	0.0426366	0.278942
Mmp23	38.8928	3.0256	1.49333	-2.02607	0.0427577	0.278942
A930007I19Rik	27.1319	3.86673	1.90905	-2.02547	0.0428188	0.278942
Gm5114	7.64724	7.87279	3.88695	-2.02544	0.0428222	0.278942
Pcdha8	77.5174	3.01704	1.49043	-2.02427	0.0429421	0.278942
Shisa2	294.729	2.6739	1.32125	-2.02376	0.0429948	0.278942
Oas1b	19.8689	3.69133	1.82416	-2.02357	0.0430139	0.278942
Itgax	16.4922	3.47639	1.71846	-2.02296	0.0430768	0.278942
Figla	7.22442	7.79133	3.85218	-2.02258	0.0431168	0.278942
Slc12a1	27.5984	4.44383	2.19712	-2.02257	0.0431178	0.278942
Gm2381	16.0931	7.7784	3.84582	-2.02256	0.0431184	0.278942
Cxcr6	6.21646	4.77975	2.36425	-2.02168	0.0432095	0.278942
Foxs1	31.2429	3.43269	1.69844	-2.02108	0.0432713	0.278942
C6	7.3848	5.73638	2.83868	-2.02079	0.0433016	0.278942
Gm9767	15.6373	3.8443	1.90284	-2.0203	0.0433521	0.278942
Ttll10	27.147	3.81721	1.88962	-2.02009	0.0433736	0.278942
Gm1966	35.7382	3.34361	1.65536	-2.01987	0.0433972	0.278942
Ccr1l1	7.42698	7.82991	3.87904	-2.01852	0.0435373	0.278942
Ccr6	7.42698	7.82991	3.87904	-2.01852	0.0435373	0.278942
Elf3	7.41014	4.91532	2.43538	-2.0183	0.0435602	0.278942
Gm9958	86.8651	2.95916	1.46627	-2.01815	0.0435756	0.278942
AI317395	56.9878	3.22753	1.59944	-2.01791	0.0436009	0.278942
Avpr1a	20.3382	3.59329	1.78107	-2.01749	0.0436446	0.278942
A630072M18Rik	369.199	2.6236	1.30068	-2.0171	0.0436849	0.278942
Tchh	517.551	2.78588	1.38123	-2.01695	0.0437005	0.278942
Gm16325	7.73033	7.8877	3.91091	-2.01685	0.0437115	0.278942
Gm20362	13.5479	7.77901	3.85781	-2.01643	0.0437549	0.278942
AA387883	62.3468	2.8316	1.40427	-2.01643	0.0437552	0.278942
Mfsd7c	158.848	2.76692	1.37222	-2.01638	0.04376	0.278942
Gm19434	18.6656	4.18426	2.07567	-2.01585	0.0438152	0.278942
Nox4	16.7358	3.81883	1.89451	-2.01574	0.0438275	0.278942
Lyve1	59.1673	2.94888	1.46309	-2.01551	0.0438508	0.278942
Fbxl7	181.384	2.80579	1.39227	-2.01527	0.0438765	0.278942
Olfr1034	7.00415	7.74584	3.84385	-2.01512	0.0438917	0.278942
Ccdc87	150.932	2.81996	1.40047	-2.01358	0.0440536	0.278942
4732471J01Rik	159.07	2.77961	1.38072	-2.01316	0.0440975	0.278942
5730422E09Rik	15.8082	4.18293	2.07817	-2.01279	0.0441369	0.278942
E130218I03Rik	18.6372	6.95887	3.4577	-2.01257	0.0441597	0.278942
4931406B18Rik	15.6703	7.73996	3.84603	-2.01245	0.044172	0.278942
Zar1l	15.6703	7.73996	3.84603	-2.01245	0.044172	0.278942
Anxa13	7.62905	7.86911	3.91111	-2.01199	0.0442215	0.278942
Clrn3	7.62905	7.86911	3.91111	-2.01199	0.0442215	0.278942
Tepp	7.62905	7.86911	3.91111	-2.01199	0.0442215	0.278942
Spon2	17.5341	4.06892	2.02298	-2.01136	0.044288	0.278942
1700017D01Rik	7.61085	7.86573	3.91115	-2.0111	0.0443148	0.278942
1700028P15Rik	7.61085	7.86573	3.91115	-2.0111	0.0443148	0.278942
1700116B05Rik	7.61085	7.86573	3.91115	-2.0111	0.0443148	0.278942
1700128F08Rik	7.61085	7.86573	3.91115	-2.0111	0.0443148	0.278942
4930412B13Rik	7.61085	7.86573	3.91115	-2.0111	0.0443148	0.278942
4930431F12Rik	7.61085	7.86573	3.91115	-2.0111	0.0443148	0.278942
4931429P17Rik	7.61085	7.86573	3.91115	-2.0111	0.0443148	0.278942
AU019990	7.61085	7.86573	3.91115	-2.0111	0.0443148	0.278942
Arl14epl	7.61085	7.86573	3.91115	-2.0111	0.0443148	0.278942
C1rb	7.61085	7.86573	3.91115	-2.0111	0.0443148	0.278942
Ceacam5	7.61085	7.86573	3.91115	-2.0111	0.0443148	0.278942
Dmrtc1c1	7.61085	7.86573	3.91115	-2.0111	0.0443148	0.278942
Dmrtc1c2	7.61085	7.86573	3.91115	-2.0111	0.0443148	0.278942
Faiml	7.61085	7.86573	3.91115	-2.0111	0.0443148	0.278942
Gm10578	7.61085	7.86573	3.91115	-2.0111	0.0443148	0.278942
Gm12018	7.61085	7.86573	3.91115	-2.0111	0.0443148	0.278942
Gm1527	7.61085	7.86573	3.91115	-2.0111	0.0443148	0.278942
Gm17644	7.61085	7.86573	3.91115	-2.0111	0.0443148	0.278942
Gm19299	7.61085	7.86573	3.91115	-2.0111	0.0443148	0.278942
Gm20767	7.61085	7.86573	3.91115	-2.0111	0.0443148	0.278942
Gm382	7.61085	7.86573	3.91115	-2.0111	0.0443148	0.278942
Gm5622	7.61085	7.86573	3.91115	-2.0111	0.0443148	0.278942
Krtap4-9	7.61085	7.86573	3.91115	-2.0111	0.0443148	0.278942
Mrgpra2b	7.61085	7.86573	3.91115	-2.0111	0.0443148	0.278942
Myo3a	7.61085	7.86573	3.91115	-2.0111	0.0443148	0.278942
Nutm2	7.61085	7.86573	3.91115	-2.0111	0.0443148	0.278942
Olfr1086	7.61085	7.86573	3.91115	-2.0111	0.0443148	0.278942
Olfr1209	7.61085	7.86573	3.91115	-2.0111	0.0443148	0.278942
Olfr1277	7.61085	7.86573	3.91115	-2.0111	0.0443148	0.278942
Olfr1316	7.61085	7.86573	3.91115	-2.0111	0.0443148	0.278942
Olfr1338	7.61085	7.86573	3.91115	-2.0111	0.0443148	0.278942
Olfr1512	7.61085	7.86573	3.91115	-2.0111	0.0443148	0.278942
Olfr156	7.61085	7.86573	3.91115	-2.0111	0.0443148	0.278942
Olfr172	7.61085	7.86573	3.91115	-2.0111	0.0443148	0.278942
Olfr204	7.61085	7.86573	3.91115	-2.0111	0.0443148	0.278942
Olfr403	7.61085	7.86573	3.91115	-2.0111	0.0443148	0.278942
Olfr605	7.61085	7.86573	3.91115	-2.0111	0.0443148	0.278942
Olfr688	7.61085	7.86573	3.91115	-2.0111	0.0443148	0.278942
Olfr982	7.61085	7.86573	3.91115	-2.0111	0.0443148	0.278942
Otol1	7.61085	7.86573	3.91115	-2.0111	0.0443148	0.278942
Pgk2	7.61085	7.86573	3.91115	-2.0111	0.0443148	0.278942
Poteg	7.61085	7.86573	3.91115	-2.0111	0.0443148	0.278942
Prss40	7.61085	7.86573	3.91115	-2.0111	0.0443148	0.278942
Rhox6	7.61085	7.86573	3.91115	-2.0111	0.0443148	0.278942
Serpinb9d	7.61085	7.86573	3.91115	-2.0111	0.0443148	0.278942
Them5	7.61085	7.86573	3.91115	-2.0111	0.0443148	0.278942
Triml1	7.61085	7.86573	3.91115	-2.0111	0.0443148	0.278942
Tssk5	7.61085	7.86573	3.91115	-2.0111	0.0443148	0.278942
Ugt2a3	7.61085	7.86573	3.91115	-2.0111	0.0443148	0.278942
Vmn1r38	7.61085	7.86573	3.91115	-2.0111	0.0443148	0.278942
Vmn1r85	7.61085	7.86573	3.91115	-2.0111	0.0443148	0.278942
Vmn2r3	7.61085	7.86573	3.91115	-2.0111	0.0443148	0.278942
Vmn2r8	7.61085	7.86573	3.91115	-2.0111	0.0443148	0.278942
Vtcn1	7.61085	7.86573	3.91115	-2.0111	0.0443148	0.278942
Wfdc13	7.61085	7.86573	3.91115	-2.0111	0.0443148	0.278942
4930511A02Rik	7.33595	5.18711	2.57942	-2.01096	0.0443301	0.278942
Il2rb	19.9207	4.17936	2.07911	-2.01017	0.0444134	0.278942
Gm13277	12.3832	6.19119	3.08113	-2.00939	0.0444959	0.278942
Olah	7.7337	5.05893	2.51778	-2.00928	0.0445074	0.278942
Enpp3	29.7251	3.21811	1.6022	-2.00855	0.0445844	0.278942
Grk4	192.339	2.83918	1.41371	-2.00832	0.0446095	0.278942
Chtf18	68.1259	2.80899	1.39877	-2.00818	0.0446241	0.278942
Gm7538	4.4672	7.10144	3.53686	-2.00784	0.0446607	0.278942
Ttc22	56.281	3.1159	1.55205	-2.00761	0.0446853	0.278942
4930426L09Rik	72.816	3.13033	1.56005	-2.00656	0.0447967	0.278942
Tnfsf9	36.8442	3.46897	1.72901	-2.00633	0.0448207	0.278942
Htra4	169.996	2.47116	1.23257	-2.00489	0.0449745	0.278942
Sowahd	13.1251	7.73325	3.85811	-2.00441	0.0450257	0.278942
Vmn1r45	13.1251	7.73325	3.85811	-2.00441	0.0450257	0.278942
1700096K18Rik	135.106	2.83513	1.41444	-2.00441	0.0450262	0.278942
Fbxo40	14.6664	4.0413	2.01641	-2.00421	0.045048	0.278942
Ctf2	3.65795	6.81424	3.4023	-2.00284	0.0451948	0.278942
Kcnj15	15.2475	7.70047	3.84625	-2.00207	0.0452773	0.278942
1700012D01Rik	57.6886	3.11546	1.55634	-2.00178	0.0453082	0.278942
Cldn15	5.56807	6.012	3.00449	-2.00101	0.0453916	0.278942
E130018N17Rik	15.2034	4.53306	2.26627	-2.00023	0.0454752	0.278942
Slc16a8	44.489	3.12984	1.56508	-1.9998	0.0455218	0.278942
Snx20	84.4156	3.0037	1.50207	-1.99971	0.0455315	0.278942
Slc9a4	263.231	2.3406	1.17124	-1.9984	0.0456733	0.278942
Spic	4.39169	5.95151	2.97814	-1.9984	0.0456734	0.278942
Zcchc13	17.7936	7.66372	3.83574	-1.99797	0.0457194	0.278942
Tmed6	5.21914	6.19205	3.09947	-1.99777	0.0457411	0.278942
AU022793	8.12659	4.7605	2.38321	-1.99752	0.0457689	0.278942
1700001G11Rik	49.9382	3.79584	1.90035	-1.99744	0.0457774	0.278942
Olfr536	5.67692	5.57163	2.78967	-1.99724	0.0457994	0.278942
Svep1	105.633	2.93889	1.47192	-1.99663	0.0458652	0.278942
Tubal3	7.3075	7.80664	3.91184	-1.99565	0.0459725	0.278942
Epx	19.8076	3.85584	1.93252	-1.99524	0.0460166	0.278942
Spsb2	103.231	2.77423	1.3905	-1.99514	0.0460277	0.278942
1700026J14Rik	35.5846	4.44839	2.22969	-1.99507	0.046035	0.278942
Ttk	18.5836	3.43919	1.7248	-1.99396	0.046156	0.278942
Muc2	16.6311	3.94898	1.98058	-1.99385	0.0461683	0.278942
Lgals2	7.06067	4.57141	2.29286	-1.99376	0.0461786	0.278942
BC030867	68.6458	3.19853	1.60478	-1.99313	0.0462474	0.278942
Gyltl1b	21.8051	3.48661	1.75027	-1.99204	0.0463663	0.278942
Tnfsf11	12.7022	7.686	3.85843	-1.992	0.046371	0.278942
Oit3	13.8699	3.72264	1.86886	-1.99194	0.0463779	0.278942
Ccdc172	14.8246	7.65986	3.84649	-1.99139	0.0464381	0.278942
Mfsd6l	14.9251	4.3857	2.20286	-1.99092	0.0464901	0.278942
Nfkbie	165.27	2.56875	1.29043	-1.99062	0.0465229	0.278942
Lif	73.4869	3.04625	1.53036	-1.99055	0.0465303	0.278942
Apoa4	7.20622	7.78699	3.91207	-1.9905	0.0465356	0.278942
Cdh16	7.20622	7.78699	3.91207	-1.9905	0.0465356	0.278942
Ofcc1	7.20622	7.78699	3.91207	-1.9905	0.0465356	0.278942
Plac8l1	7.20622	7.78699	3.91207	-1.9905	0.0465356	0.278942
Rdh8	7.20622	7.78699	3.91207	-1.9905	0.0465356	0.278942
Slamf7	10.0878	4.49435	2.25843	-1.99003	0.0465873	0.278942
1700095A21Rik	7.18802	7.78341	3.91211	-1.98957	0.0466386	0.278942
4930448I18Rik	7.18802	7.78341	3.91211	-1.98957	0.0466386	0.278942
4930518P08Rik	7.18802	7.78341	3.91211	-1.98957	0.0466386	0.278942
4930555B11Rik	7.18802	7.78341	3.91211	-1.98957	0.0466386	0.278942
4930557F10Rik	7.18802	7.78341	3.91211	-1.98957	0.0466386	0.278942
Abcb5	7.18802	7.78341	3.91211	-1.98957	0.0466386	0.278942
Ccr7	7.18802	7.78341	3.91211	-1.98957	0.0466386	0.278942
Crisp2	7.18802	7.78341	3.91211	-1.98957	0.0466386	0.278942
Ctrb1	7.18802	7.78341	3.91211	-1.98957	0.0466386	0.278942
Cypt3	7.18802	7.78341	3.91211	-1.98957	0.0466386	0.278942
E030044B06Rik	7.18802	7.78341	3.91211	-1.98957	0.0466386	0.278942
Ffar3	7.18802	7.78341	3.91211	-1.98957	0.0466386	0.278942
Gm14151	7.18802	7.78341	3.91211	-1.98957	0.0466386	0.278942
Gm15179	7.18802	7.78341	3.91211	-1.98957	0.0466386	0.278942
Gm364	7.18802	7.78341	3.91211	-1.98957	0.0466386	0.278942
Gm38397	7.18802	7.78341	3.91211	-1.98957	0.0466386	0.278942
Gm5039	7.18802	7.78341	3.91211	-1.98957	0.0466386	0.278942
Gm6307	7.18802	7.78341	3.91211	-1.98957	0.0466386	0.278942
Gsdmc2	7.18802	7.78341	3.91211	-1.98957	0.0466386	0.278942
Mrgprg	7.18802	7.78341	3.91211	-1.98957	0.0466386	0.278942
Olfr1163	7.18802	7.78341	3.91211	-1.98957	0.0466386	0.278942
Olfr1354	7.18802	7.78341	3.91211	-1.98957	0.0466386	0.278942
Olfr1425	7.18802	7.78341	3.91211	-1.98957	0.0466386	0.278942
Olfr420	7.18802	7.78341	3.91211	-1.98957	0.0466386	0.278942
Olfr701	7.18802	7.78341	3.91211	-1.98957	0.0466386	0.278942
Olfr847	7.18802	7.78341	3.91211	-1.98957	0.0466386	0.278942
Padi6	7.18802	7.78341	3.91211	-1.98957	0.0466386	0.278942
Pglyrp4	7.18802	7.78341	3.91211	-1.98957	0.0466386	0.278942
Prss46	7.18802	7.78341	3.91211	-1.98957	0.0466386	0.278942
Rptn	7.18802	7.78341	3.91211	-1.98957	0.0466386	0.278942
Skint11	7.18802	7.78341	3.91211	-1.98957	0.0466386	0.278942
Slc22a22	7.18802	7.78341	3.91211	-1.98957	0.0466386	0.278942
Slc7a13	7.18802	7.78341	3.91211	-1.98957	0.0466386	0.278942
Speer1	7.18802	7.78341	3.91211	-1.98957	0.0466386	0.278942
Sult1d1	7.18802	7.78341	3.91211	-1.98957	0.0466386	0.278942
Taar8b	7.18802	7.78341	3.91211	-1.98957	0.0466386	0.278942
Tex37	7.18802	7.78341	3.91211	-1.98957	0.0466386	0.278942
Ugt2b1	7.18802	7.78341	3.91211	-1.98957	0.0466386	0.278942
Vmn1r217	7.18802	7.78341	3.91211	-1.98957	0.0466386	0.278942
Vmn1r76	7.18802	7.78341	3.91211	-1.98957	0.0466386	0.278942
Vmn2r30	7.18802	7.78341	3.91211	-1.98957	0.0466386	0.278942
Vmn2r73	7.18802	7.78341	3.91211	-1.98957	0.0466386	0.278942
Vmn2r74	7.18802	7.78341	3.91211	-1.98957	0.0466386	0.278942
Vmn2r76	7.18802	7.78341	3.91211	-1.98957	0.0466386	0.278942
Vmn2r77	7.18802	7.78341	3.91211	-1.98957	0.0466386	0.278942
Vmn2r81	7.18802	7.78341	3.91211	-1.98957	0.0466386	0.278942
Zdhhc19	7.18802	7.78341	3.91211	-1.98957	0.0466386	0.278942
Zfy2	7.18802	7.78341	3.91211	-1.98957	0.0466386	0.278942
Zscan4f	7.18802	7.78341	3.91211	-1.98957	0.0466386	0.278942
Mocs3	384.911	2.57022	1.29189	-1.98951	0.0466454	0.278942
Pirb	17.4788	3.29157	1.65467	-1.98926	0.046672	0.278942
Gpr141	14.9426	4.34066	2.18264	-1.98872	0.0467318	0.278942
A630095N17Rik	7.86558	4.4075	2.21648	-1.98851	0.0467549	0.278942
Gm5860	6.48342	4.82329	2.42589	-1.98825	0.0467837	0.278942
Trim63	6.52053	5.07818	2.55458	-1.98788	0.0468253	0.278942
Gadl1	18.1387	3.35644	1.6888	-1.98747	0.0468709	0.278942
Stil	45.8504	3.25954	1.64038	-1.98707	0.0469149	0.278942
Tor4a	160.39	2.62049	1.31891	-1.98686	0.0469383	0.278942
Chst14	154.075	2.7741	1.39625	-1.98682	0.0469427	0.278942
P2ry4	6.38194	5.21015	2.62261	-1.98663	0.0469632	0.278942
9430083A17Rik	184.098	2.81526	1.41814	-1.98519	0.0471239	0.278942
Zbtb42	64.5817	3.20422	1.61414	-1.9851	0.0471337	0.278942
Slc22a1	7.96436	5.18557	2.61331	-1.98429	0.0472231	0.278942
Steap4	33.993	3.07658	1.55068	-1.98401	0.0472544	0.278942
Muc6	58.5916	3.68777	1.85887	-1.98388	0.0472692	0.278942
Myh4	34.422	3.39917	1.71355	-1.9837	0.047289	0.278942
Col13a1	107.125	2.63385	1.32794	-1.98341	0.0473221	0.278942
Mis18bp1	38.8697	3.02621	1.52581	-1.98334	0.0473293	0.278942
E2f8	47.2501	3.37117	1.69981	-1.98326	0.047338	0.278942
Cyp27b1	35.9209	3.25568	1.64178	-1.98302	0.047365	0.278942
Cenpe	82.4009	2.67746	1.35073	-1.98223	0.0474533	0.278942
Gm7854	38.2898	4.18352	2.11068	-1.98208	0.0474707	0.278942
Top2a	91.9537	2.73819	1.38186	-1.98152	0.0475327	0.278942
Angpt4	8.03776	5.34369	2.69688	-1.98143	0.047543	0.278942
4930480K23Rik	200.413	2.79009	1.40841	-1.98102	0.0475891	0.278942
1700093K21Rik	8.30516	4.2701	2.15555	-1.98098	0.047594	0.278942
Arr3	32.8745	2.89007	1.45898	-1.98088	0.0476042	0.278942
Nox1	5.07923	5.57967	2.81681	-1.98085	0.0476087	0.278942
Epcam	36.4776	3.24427	1.63794	-1.9807	0.047625	0.278942
Prss16	23.8115	3.36507	1.69916	-1.98043	0.047655	0.278942
Lypd3	14.4018	7.61808	3.84674	-1.9804	0.0476588	0.278942
Foxl2os	81.355	3.13961	1.58543	-1.98029	0.0476713	0.278942
Ubald2	245.219	2.62658	1.32658	-1.97996	0.0477079	0.278942
Rab32	125.81	2.58604	1.30628	-1.9797	0.0477369	0.278942
Ccdc125	85.255	3.62831	1.83276	-1.9797	0.0477377	0.278942
Capn8	7.60665	5.40292	2.72917	-1.97969	0.047738	0.278942
Gm11729	11.418	3.9004	1.97078	-1.97911	0.0478032	0.278942
6530403H02Rik	22.7229	3.36098	1.69849	-1.97881	0.0478372	0.278942
Hrasls5	5.11786	6.16396	3.11621	-1.97803	0.0479255	0.278942
Tmem82	31.5519	3.52639	1.78338	-1.97736	0.0480008	0.278942
Kif24	58.9258	3.03139	1.53307	-1.97734	0.0480037	0.278942
Clspn	125.684	2.57871	1.30427	-1.97712	0.0480279	0.278942
Gm3417	15.3331	4.20688	2.12823	-1.9767	0.0480754	0.278942
Gm3448	15.3331	4.20688	2.12823	-1.9767	0.0480754	0.278942
Pou2f3	12.4965	3.47318	1.7571	-1.97665	0.0480809	0.278942
Gm5617	145.348	2.8771	1.45584	-1.97624	0.0481273	0.278942
Mmp9	79.4036	2.81986	1.42693	-1.97618	0.0481347	0.278942
1810041H14Rik	19.7432	4.0316	2.04028	-1.976	0.0481544	0.278942
Gm20752	6.50233	5.06969	2.56584	-1.97584	0.0481729	0.278942
Mlxipl	157.168	2.58499	1.30853	-1.9755	0.0482117	0.278942
Exph5	270.224	2.44704	1.23925	-1.97461	0.048312	0.278942
Fam71d	4.78803	6.30247	3.19191	-1.97452	0.048323	0.278942
Tlr11	4.78803	6.30247	3.19191	-1.97452	0.048323	0.278942
Ttll13	61.8418	3.06386	1.55271	-1.97323	0.0484694	0.278942
Zim2	4.28284	7.04301	3.56938	-1.97317	0.048476	0.278942
Gm7977	6.88468	7.72075	3.91288	-1.97316	0.0484772	0.278942
Pycr1	86.0145	2.78603	1.41205	-1.97305	0.0484901	0.278942
Zfp947	83.6425	2.62057	1.32828	-1.9729	0.048507	0.278942
Ggnbp2os	114.221	2.78238	1.41049	-1.97263	0.0485377	0.278942
A330041J22Rik	70.4995	2.77551	1.40704	-1.97259	0.0485423	0.278942
Adamts13	24.7144	3.72612	1.88907	-1.97246	0.0485567	0.278942
5033406O09Rik	18.8496	3.45628	1.7528	-1.97186	0.0486252	0.278942
Ulbp1	5.43501	4.97774	2.52488	-1.97148	0.0486691	0.278942
Trip13	63.851	3.05536	1.55058	-1.97047	0.0487849	0.278942
Alox5	37.7447	3.02627	1.53582	-1.97046	0.0487859	0.278942
Acap1	15.93	3.81065	1.93417	-1.97017	0.0488183	0.278942
Serpinb8	111.132	2.37182	1.20457	-1.96902	0.0489505	0.278942
Bnc2	36.5446	3.27121	1.66155	-1.96877	0.0489793	0.278942
Tpo	15.2061	3.80609	1.93336	-1.96863	0.0489951	0.278942
Onecut1	101.618	2.85823	1.45298	-1.96714	0.0491665	0.278942
Kcng3	105.326	2.82378	1.43563	-1.96693	0.0491915	0.278942
1190003K10Rik	6.7652	7.69612	3.91319	-1.96671	0.0492166	0.278942
1700092C10Rik	6.7652	7.69612	3.91319	-1.96671	0.0492166	0.278942
4930480K15Rik	6.7652	7.69612	3.91319	-1.96671	0.0492166	0.278942
4930567J20Rik	6.7652	7.69612	3.91319	-1.96671	0.0492166	0.278942
4930571K23Rik	6.7652	7.69612	3.91319	-1.96671	0.0492166	0.278942
4933436H12Rik	6.7652	7.69612	3.91319	-1.96671	0.0492166	0.278942
AI314278	6.7652	7.69612	3.91319	-1.96671	0.0492166	0.278942
[truncated: 22,505 more rows]
