# Supplementary material for: A cyclic pyrrole-imidazole polyamide reduces pathogenic RNA in CAG/CTG triplet repeat neurological disease models
Source: J Clin Invest. 2023 Nov 15;133(22):e164792. doi: 10.1172/JCI164792 (PMC10645379; doi:10.1172/JCI164792)
Supplement: Supplemental data set 3 [file jci-133-164792-s142.xlsx]

## Sheet: Sheet1
Gene Symbol	PSI (CUG10 + Veh.)	PSI (CUG300 + Veh.)	PSI (CUG300 + cPIP)	|ΔPSI|	Annotation
Zbtb21	1	0	0.305	1	RI		Supplementary File 3. Summary of RNA-Seq data on Supplementary Figure 6B.
Gria4	1	0	0.611	1	MXE		PSI values and alternative splicing modes of top 300 differential alternative splicing events between CUG10 and CUG300 mice.
Fam208a	1	0	0.657	1	A3SS
Birc5	1	0	0	1	RI
Pard6a	1	0	1	1	A5SS
Blzf1	1	0	1	1	RI
Sec23b	1	0	0.723	1	A3SS
Parp10	0	1	0	1	RI
Rbm5	1	0	0.789	1	SE
Ccdc151	0	1	0	1	A3SS
Apoa2	1	0	0	1	A3SS
Csnk1e	1	0	1	1	A3SS
Wdr59	1	0	0.794	1	A3SS
Hps5	0	1	0	1	A3SS
Tyms	0	1	0	1	A3SS
Pdgfrb	0	1	0	1	A3SS
Ada	0	1	0	1	A3SS
Inpp4a	1	0	0.871	1	A3SS
Pus10	0	1	1	1	A3SS
Lnx1	0	1	1	1	A3SS
Slc8a1	0	1	0.516	1	MXE
Gfm2	0	1	1	1	A5SS
Smc5	1	0	0.562	1	A5SS
Cant1	1	0	1	1	A5SS
Rfxank	0	1	0	1	A5SS
Zfp51	0	1	1	1	A5SS
Rc3h2	1	0	1	1	A5SS
Zscan22	1	0	1	1	A5SS
Hdac6	1	0	0.249	1	A5SS
Zscan22	1	0	1	1	A5SS
Adcy3	1	0	1	1	A5SS
Kcnk13	1	0	0.542	1	A5SS
Kcnk13	1	0	1	1	A5SS
Dmpk	0	1	0.806	1	A5SS
Ubap2l	0	1	0.714	1	A5SS
Ctdspl2	1	0	1	1	A3SS
Adamtsl5	0	1	0	1	A3SS
Ralgps1	1	0	1	1	A3SS
Cpeb1	1	0	0.161	1	A3SS
Dnmt1	1	0	0.325	1	A3SS
Gapvd1	0	1	0.589	1	SE
Numb	1	0	0	1	SE
Setd4	1	0	0.476	1	SE
Rbm10	1	0	0.846	1	SE
Eef2kmt	0	1	0.713	1	SE
Golt1a	1	0	1	1	SE
Klhl29	1	0	0.758	1	SE
Nudt17	1	0	1	1	SE
Camk2d	1	0	0.688	1	SE
Myo1h	1	0	1	1	SE
Abl1	0	1	1	1	SE
Mast4	0	1	0.683	1	SE
Ildr2	1	0	0.78	1	SE
Dgki	1	0	1	1	SE
Dmd	1	0	1	1	SE
Depdc7	1	0	1	1	SE
Asap2	1	0	0.261	1	SE
Dlgap2	1	0	1	1	SE
Sgip1	1	0	0.247	1	SE
Ss18	1	0	0.307	1	SE
Abl1	0	1	1	1	SE
Mettl24	0	1	1	1	SE
Cep63	1	0	1	1	SE
Banp	1	0	0.81	1	SE
Robo2	0	1	0.706	1	SE
2410127L17Rik	1	0	1	1	SE
Nrros	1	0	0	1	SE
Fut10	0	1	0.554	1	SE
Pnpla7	1	0	0.682	1	SE
D330050G23Rik	1	0	1	1	SE
Gabpb1	0	1	0	1	SE
Tyw3	1	0	1	1	SE
Cnot4	1	0	0.508	1	SE
Dgka	1	0	1	1	SE
Nqo2	0	1	0.322	1	SE
Hectd2	1	0	1	1	SE
Hectd2	1	0	1	1	SE
Clec4n	0	1	0	1	MXE
Tbc1d5	0	1	0.284	1	SE
Lrch2	0	1	0.64	1	SE
Oprl1	0	1	0.339	1	SE
Plxnb2	1	0	1	1	SE
Camk2d	1	0	0.718	1	SE
Kif21a	0	1	1	1	SE
Rccd1	1	0	1	1	SE
Chfr	0	1	0.077	1	SE
Mest	0	1	0	1	SE
Tjap1	0	1	0.266	1	SE
Paqr7	0	1	0.041	1	SE
Slc39a14	1	0	1	1	SE
Ttc23	1	0	0	1	SE
Atad3aos	1	0	1	1	SE
Dgkh	0	1	0.419	1	SE
Prr3	1	0	1	1	SE
Rgs13	1	0	0.479	1	SE
Ccdc57	1	0	1	1	SE
Pcsk4	0	1	1	1	SE
Lrmp	0	1	0	1	SE
Cd164l2	0	1	1	1	SE
Fbrsl1	1	0	0.712	1	SE
Zmynd12	0	1	1	1	SE
Pxn	1	0	0.296	1	SE
Sh3d21	1	0	1	1	SE
Efnb2	0	1	1	1	SE
Luzp1	0	1	0.471	1	SE
Mettl4	1	0	1	1	SE
B3gntl1	1	0	1	1	SE
Tnrc6b	0	1	1	1	SE
Golga4	1	0	0.701	1	SE
Dock7	1	0	1	1	SE
2310035C23Rik	1	0	0.253	1	SE
Dgka	1	0	1	1	SE
Cpne8	1	0	1	1	SE
5930412G12Rik	1	0	1	1	SE
Trerf1	0	1	1	1	SE
Chia1	1	0	1	1	SE
Crem	1	0	1	1	SE
Thsd1	0	1	1	1	SE
Slc9a8	1	0	1	1	SE
Cdc7	1	0	1	1	SE
Zfx	1	0	1	1	SE
Kat6b	0	1	1	1	SE
Cdc7	1	0	1	1	SE
C130026L21Rik	1	0	1	1	SE
Phf7	0	1	1	1	SE
Atrx	1	0	0.612	1	SE
Ubn1	1	0	0	1	SE
Mzf1	1	0	0	1	SE
Pbrm1	0	1	0.303	1	SE
Taok3	1	0	1	1	SE
Zcwpw1	0	1	0.738	1	SE
Zcchc16	1	0	1	1	SE
Tex14	1	0	1	1	SE
Lrrc40	0	1	0.333	1	SE
Arl13b	0	1	1	1	SE
Ubxn7	1	0	1	1	SE
Abl2	0	1	0	1	SE
Nlgn1	0	1	0.356	1	SE
Cntn4	0	1	0.627	1	SE
Arhgap17	0	1	0.231	1	SE
B230312C02Rik	1	0	0	1	SE
Dmd	0	1	0.663	1	SE
Pfkfb3	1	0	1	1	SE
Inpp4a	0	1	1	1	SE
Kcnma1	0	1	0.589	1	SE
Oprl1	0	1	0.798	1	MXE
Robo2	0.016	1	0.176	0.984	SE
Klhl15	1	0.04	1	0.96	RI
Synj2	0.048	1	0.081	0.952	SE
Syt3	0.068	1	0.478	0.932	A3SS
Pars2	0.074	1	1	0.926	A3SS
Ap3m2	0.083	1	0.185	0.917	A5SS
Zfp335	1	0.089	1	0.911	SE
Myo5a	0.09	1	0	0.91	SE
Islr2	0.091	1	0.065	0.909	SE
Armc3	1	0.094	1	0.906	SE
Fn1	0.097	1	0.279	0.903	SE
Zc3h4	0.103	1	0.407	0.897	SE
Dlg2	0.107	1	0.063	0.893	SE
Lgals8	0.109	1	0	0.891	A5SS
Nfatc2	0.111	1	0.333	0.889	A3SS
Rorc	1	0.113	1	0.887	SE
Zscan22	0.117	1	1	0.883	SE
Zscan22	0.117	1	0.117	0.883	SE
Islr2	0.123	1	0.061	0.877	SE
Rad52	0.128	1	1	0.872	SE
Clmn	0.129	1	0.181	0.871	SE
Stx16	0.129	1	0.78	0.871	A5SS
Cfap43	0.137	1	0	0.863	SE
Scgb3a1	1	0.137	1	0.863	SE
Amer2	0.141	1	0.45	0.859	RI
Ablim1	0.143	1	0.046	0.857	SE
Ablim1	0.147	1	0.09	0.853	SE
Luc7l	0.149	1	0.289	0.851	A3SS
Ndor1	0.149	1	0.344	0.851	A5SS
Ablim2	0.847	0	0.874	0.847	SE
Tyw1	1	0.159	1	0.841	SE
Gm20754	1	0.16	1	0.84	SE
Rapgef6	0.164	1	1	0.836	SE
1110017D15Rik	1	0.165	0.372	0.835	SE
Pdcd6ip	0.833	0	0.25	0.833	A3SS
Dag1	0.169	1	0.576	0.831	A5SS
Kif1b	0.828	0	0.898	0.828	SE
Dzank1	0.826	0	0.877	0.826	SE
Fn1	1	0.176	0.138	0.824	SE
Agfg1	0.179	1	0.276	0.821	SE
C2cd5	0.82	0	0.614	0.82	MXE
Mr1	0.181	1	1	0.819	SE
D130020L05Rik	1	0.182	0.182	0.818	RI
Sorbs2	0.184	1	0.361	0.816	SE
0610010K14Rik	0	0.815	0	0.815	A5SS
Syne4	1	0.186	1	0.814	SE
Bcas3	0.813	0	0.554	0.813	SE
Pfkfb3	0.187	1	0	0.813	SE
Vav2	0.187	1	0.187	0.813	SE
Crim1	1	0.189	0.62	0.811	SE
Ccdc82	0.19	1	0.135	0.81	SE
Pcsk7	0.192	1	0.262	0.808	SE
Tbc1d24	1	0.192	0.373	0.808	RI
Fer	1	0.194	0	0.806	A3SS
Rbms1	0.195	1	0	0.805	SE
Rbm10	0.195	1	0.447	0.805	SE
Cables1	0.196	1	0.745	0.804	SE
Vmn2r29	1	0.197	1	0.803	SE
Galntl6	1	0.2	1	0.8	SE
D130020L05Rik	0.203	1	1	0.797	SE
Zfp12	0.204	1	0.461	0.796	A5SS
Pfkfb2	1	0.206	1	0.794	SE
Gm16973	1	0.207	1	0.793	A3SS
Yipf2	1	0.207	1	0.793	A5SS
Zscan22	1	0.209	1	0.791	SE
Spc25	0.212	1	0.119	0.788	A5SS
Nin	1	0.212	0.415	0.788	SE
Isg20	1	0.212	1	0.788	A3SS
Myo18a	0.214	1	0.214	0.786	SE
Usp54	0.215	1	0.793	0.785	SE
Eci2	0.779	0	0.779	0.779	A3SS
Fip1l1	0.225	1	0.475	0.775	SE
Lace1	0.227	1	0.779	0.773	SE
Cep120	1	0.228	1	0.772	SE
Ubap2l	1	0.228	1	0.772	SE
Lhfpl3	0.233	1	0.378	0.767	SE
Keap1	0.242	1	0.515	0.758	RI
Sorbs2	0.243	1	0.176	0.757	A5SS
Emc1	0.757	0	0.826	0.757	SE
Odf2	1	0.245	1	0.755	SE
Kif21a	0.247	1	0.329	0.753	SE
Zfp322a	0.249	1	0.249	0.751	SE
Fn1	0.749	0	0.749	0.749	A3SS
E430025E21Rik	1	0.252	1	0.748	SE
Ncam1	0.253	1	0.482	0.747	SE
Nfib	0.253	1	0.102	0.747	MXE
Luc7l	0.254	1	0	0.746	SE
Strn3	1	0.256	0.873	0.744	SE
Nphp1	0.742	0	0.278	0.742	A3SS
Nit1	0.259	1	0.333	0.741	A5SS
Smg7	0.259	1	0.31	0.741	A5SS
Erc1	0.264	1	0.418	0.736	SE
Chrd	1	0.266	1	0.734	SE
Nin	0.268	1	1	0.732	A5SS
Cd2bp2	1	0.268	1	0.732	A5SS
Keap1	0.277	1	0.55	0.723	A5SS
Epc2	0.277	1	0.644	0.723	SE
Odf2	0.278	1	0.194	0.722	A3SS
Gprasp2	0.285	1	0.877	0.715	A3SS
Adgrl2	0.713	0	0.685	0.713	SE
Tbc1d24	0.707	0	1	0.707	SE
Gphn	0.298	1	0.139	0.702	SE
Atp2b3	0.298	1	0.718	0.702	SE
Pigc	0.298	1	0.46	0.702	A3SS
Ube2t	0.3	1	1	0.7	SE
Vezt	1	0.301	0.811	0.699	A3SS
Ryk	0.308	1	0.416	0.692	A3SS
Foxp4	0.692	0	0.49	0.692	A3SS
Ythdf3	0.316	1	0.065	0.684	SE
Fam151b	1	0.316	1	0.684	SE
Uros	0.318	1	0.482	0.682	A5SS
Adck5	0.319	1	1	0.681	A3SS
Sytl2	0.323	1	0.604	0.677	SE
Vsig2	0.323	1	1	0.677	SE
Nme7	0.325	1	0.742	0.675	A3SS
Hnrnpr	0.325	1	0.452	0.675	A3SS
Spg20	1	0.326	0.585	0.674	SE
Hdac10	1	0.329	1	0.671	SE
Mtfr1	0.667	0	0.667	0.667	SE
Map4k4	0.334	1	0.516	0.666	SE
Eri3	0.664	0	1	0.664	SE
Mlst8	0.663	0	0.44	0.663	A3SS
Prr3	0.338	1	0.641	0.662	SE
Dlg3	0.339	1	0.574	0.661	SE
Cpeb3	0.341	1	0.393	0.659	A5SS
Shd	0.658	0	1	0.658	A3SS
Mro	0	0.658	1	0.658	A3SS
Tmem219	0.658	0	0.59	0.658	A3SS
Rbm10	0.658	0	0.215	0.658	A5SS
Ttc21b	0.343	1	1	0.657	SE
Nrxn3	0.345	1	0.591	0.655	SE
Pphln1	0.345	1	0	0.655	SE
Mospd2	1	0.347	1	0.653	A3SS
Ppap2a	1	0.35	1	0.65	SE
Myo18a	0.35	1	0.35	0.65	SE
Ppap2a	1	0.353	0.534	0.647	SE
Cars	0.355	1	0.234	0.645	SE
Sun1	0.357	1	0.173	0.643	SE
1110017D15Rik	1	0.358	0.489	0.642	SE
Zmiz1	0.36	1	0.759	0.64	SE
Cadm1	0.366	1	0.497	0.634	SE
Sh2b1	0.775	0.141	0.358	0.634	A5SS
Medag	0.372	1	1	0.628	SE
Wnk1	0.623	0	0.591	0.623	SE
Ttc17	0.377	1	0.168	0.623	SE
Atp6v0a1	0.617	0	0.617	0.617	A3SS
Zscan21	0.614	0	0.443	0.614	A5SS
Kat7	0.387	1	0.387	0.613	SE
Trnt1	0.39	1	0.347	0.61	A5SS
Kif1a	0.39	1	0.335	0.61	SE
Pde9a	0.391	1	1	0.609	A3SS
Nrf1	0.391	1	0.658	0.609	A3SS
Camsap3	0.391	1	0.435	0.609	A3SS
Astn2	0.392	1	0.659	0.608	SE
