# Supplementary material for: A cyclic pyrrole-imidazole polyamide reduces pathogenic RNA in CAG/CTG triplet repeat neurological disease models
Source: J Clin Invest. 2023 Nov 15;133(22):e164792. doi: 10.1172/JCI164792 (PMC10645379; doi:10.1172/JCI164792)
Supplement: Supplemental data set 4 [file jci-133-164792-s143.xlsx]

## Sheet: Sheet1
Gene Symbol	CUG10 + Veh.	CUG300 + Veh.	CUG300 + cPIP
Ephb6	1.14461	-0.704228	-0.44038		Supplementary File 4. Summary of RNA-Seq data on Figure 6, C and D.
Chrm4	1.15469	-0.581242	-0.57345		Z-score of clustered genes with down-regulated in CUG300 mice and recovered by CWG-cPIP treatment.
Clstn1	1.07447	-0.903477	-0.170994
Stx1a	1.14643	-0.453766	-0.692667
Tbr1	1.15142	-0.500345	-0.651072
Sv2b	1.1404	-0.727109	-0.413288
Kcnj4	1.12918	-0.355507	-0.773672
Cecr6	1.14302	-0.713385	-0.429635
Syngr1	1.05881	-0.928385	-0.13043
Rab15	1.14297	-0.71366	-0.429311
Hrh3	1.1401	-0.728565	-0.411536
Ngef	1.14846	-0.678038	-0.470424
Srcin1	1.10873	-0.833722	-0.275006
Dkk3	1.08916	-0.876685	-0.212478
Brinp2	1.11117	-0.827573	-0.283596
E2f1	1.07812	-0.180948	-0.897172
Pde1a	1.10725	-0.837349	-0.269901
Ctxn1	1.10307	-0.847224	-0.255842
Dkkl1	1.08126	-0.189685	-0.891572
Npas4	1.1004	-0.247141	-0.853256
Tmem178	1.12943	-0.356663	-0.77277
Dlc1	1.08117	-0.891739	-0.189427
Prkar1b	1.09934	-0.8556	-0.243737
Osbpl10	1.11237	-0.824464	-0.287907
Kcns1	1.15458	-0.562857	-0.591723
Camk4	1.15395	-0.613056	-0.540893
Kcnq5	1.10802	-0.835474	-0.272543
Satb2	1.15335	-0.625029	-0.528321
Rasal1	0.993135	-1.00673	0.0135914
Dusp3	1.14916	-0.672451	-0.476705
Dlgap3	0.933871	-1.05508	0.121209
Map3k10	0.945762	-1.0466	0.100836
Aatk	1.0554	-0.933403	-0.121999
Dact2	1.0134	-0.986041	-0.0273573
Kcnh3	1.04237	-0.951418	-0.0909512
Ankrd63	1.08933	-0.876362	-0.212966
Hapln4	1.03959	-0.95504	-0.0845512
Igfn1	1.1069	-0.268716	-0.838187
Hip1r	1.1457	-0.697485	-0.448211
Ano8	1.05471	-0.934408	-0.1203
Tmem132a	1.1527	-0.517488	-0.635211
Gpr137	1.00779	-0.992025	-0.0157637
Plch2	1.13712	-0.742398	-0.394722
Fhod3	1.1541	-0.609176	-0.544928
Shc2	0.936117	-1.05352	0.117401
Ntsr1	1.03931	-0.955406	-0.0839014
Col5a1	1.14467	-0.440782	-0.703883
Igsf21	1.15467	-0.584425	-0.570246
Fbxo31	1.01924	-0.979582	-0.039656
Pde2a	1.08999	-0.87505	-0.214943
Cmya5	1.1525	-0.63797	-0.514529
Usp20	1.08355	-0.88738	-0.196167
Lpcat4	1.08864	-0.877714	-0.210923
Nos1ap	1.10898	-0.833093	-0.27589
Mn1	1.06977	-0.911301	-0.158473
Bmp3	1.13139	-0.365796	-0.765598
Col6a1	1.11592	-0.30098	-0.814941
Kcnk4	1.15259	-0.636775	-0.515812
Chd5	1.01038	-0.989284	-0.0210976
X4732416N19Rik	1.1525	-0.51458	-0.637922
R3hdm4	1.11844	-0.807867	-0.310569
Ptpn5	1.14646	-0.69251	-0.453946
Necab3	1.11734	-0.306368	-0.810976
Cckbr	1.10854	-0.274355	-0.834186
Sfxn3	1.05607	-0.932429	-0.123643
Fam171a2	1.08738	-0.880141	-0.207242
Col24a1	1.15156	-0.649527	-0.502029
Slc6a7	0.921409	-1.06341	0.142001
Dos	0.966147	-1.03072	0.0645755
Cpne5	1.08421	-0.886158	-0.198048
Foxo6	1.01679	-0.982321	-0.034466
Eno2	0.984135	-1.01514	0.0310088
Rapgef4	1.14342	-0.43229	-0.711132
Chrm3	1.03681	-0.958596	-0.0782149
Adrb1	1.15043	-0.66113	-0.489301
Obscn	1.13598	-0.388669	-0.747314
Nat8l	0.953963	-1.04042	0.0864604
A830009L08Rik	1.08811	-0.209367	-0.878741
Sowahb	1.12582	-0.340636	-0.785179
Kcnf1	1.14879	-0.675475	-0.473311
Rab26	1.14833	-0.679095	-0.469231
Ppfia3	1.15329	-0.626102	-0.527185
Spata2l	1.04195	-0.951974	-0.089971
Prrt3	1.0764	-0.900163	-0.176241
Lamp5	1.15428	-0.604278	-0.549998
Arpp19	1.10509	-0.262574	-0.842515
Gls	1.06793	-0.914288	-0.15364
Ppp1r3f	1.09094	-0.873166	-0.217776
X9330133O14Rik	1.1024	-0.848752	-0.253647
Spryd3	1.02823	-0.969155	-0.0590721
Cep131	1.09272	-0.869572	-0.223152
Abcb9	1.10733	-0.837159	-0.270169
Sel1l3	1.08141	-0.891292	-0.190121
Kit	0.943836	-1.04801	0.104173
C130074G19Rik	1.13813	-0.400272	-0.73786
Kcnv1	1.15398	-0.541726	-0.612256
Megf8	0.979451	-1.01935	0.0399043
Flywch1	0.957191	-1.03792	0.080724
Kif5a	1.15281	-0.519143	-0.633663
Chp1	0.98837	-1.01124	0.0228673
Insm1	1.01022	-0.989462	-0.0207532
Rap1gap2	1.04596	-0.946628	-0.0993305
Vopp1	1.12838	-0.776468	-0.351916
Lsm11	1.11954	-0.804665	-0.314874
Pfkm	1.03798	-0.957113	-0.0808631
Fbxo9	1.08862	-0.877742	-0.21088
Impdh1	1.08449	-0.88562	-0.198874
Ipcef1	1.15469	-0.573143	-0.581547
Large	1.1133	-0.822021	-0.291279
Cacna1i	0.845803	-1.10368	0.257879
Arpp21	1.11592	-0.300976	-0.814945
Ephb3	1.13156	-0.764965	-0.366598
Begain	0.930888	-1.05712	0.126236
Ttl	1.15432	-0.602893	-0.551425
Tubb4a	1.05228	-0.937885	-0.114392
Hs3st2	1.13529	-0.385082	-0.750212
Lrrc4b	0.846942	-1.10319	0.256248
Syt5	1.12531	-0.786824	-0.33849
Atcay	0.958663	-1.03676	0.0780941
Got1	1.03657	-0.958899	-0.0776722
Fam81a	1.13657	-0.74478	-0.391793
App	1.08785	-0.879233	-0.208622
Flrt1	0.965914	-1.03091	0.0650014
Sez6	0.877798	-1.08859	0.210795
Cacna2d3	1.13926	-0.406648	-0.732613
Eml2	1.02129	-0.977256	-0.044034
Lhfpl4	1.01389	-0.985509	-0.0283775
Tmem132d	1.14175	-0.720212	-0.421541
Brsk1	0.853472	-1.1003	0.246829
Mtcl1	1.09241	-0.870221	-0.222185
Slc8a1	0.872565	-1.09124	0.218678
Kifap3	1.00618	-0.993705	-0.012474
Pip4k2c	1.1545	-0.558492	-0.596006
Ccdc92	0.816187	-1.11547	0.299282
Tmem151a	1.04706	-0.945129	-0.101935
Tbc1d9b	1.03983	-0.954736	-0.0850907
Ttc7b	0.992984	-1.00687	0.0138876
Chst8	0.744229	-1.1367	0.392472
Asb1	1.01999	-0.978728	-0.0412664
Aplp1	1.12393	-0.791269	-0.332665
Cdk5r2	1.12165	-0.798379	-0.323267
Gm9866	0.92768	-1.05929	0.131608
Fbxl2	1.07677	-0.899531	-0.177237
X2900097C17Rik	1.00349	-0.996469	-0.00702488
Dmtn	1.00659	-0.993277	-0.013313
Rab3b	1.1423	-0.425009	-0.717294
Fam189b	1.00014	-0.999859	-0.000281542
Atp2b4	1.13769	-0.739859	-0.397831
Cdc42ep3	0.98626	0.0269356	-1.0132
Camkk2	1.0987	-0.85699	-0.241711
Fibcd1	0.73558	-1.13863	0.403048
Pld3	1.03543	-0.960339	-0.0750888
Slc45a1	0.934562	-1.0546	0.120039
Dact3	0.971116	-1.02658	0.0554594
Gm10334	1.10096	-0.248972	-0.851992
Tmem181a	0.985633	-1.01377	0.0281393
Gnaz	0.99111	-1.00866	0.0175481
Ppp1r1b	1.02724	-0.0569007	-0.970335
Kctd13	0.921314	-1.06347	0.142158
Atp6ap1l	1.04181	-0.0896681	-0.952146
Dynll2	0.966782	-1.0302	0.0634175
Tenm3	0.951088	-1.04262	0.0915313
Mapk8ip2	0.992284	-1.00754	0.0152566
Adcy3	0.94505	-1.04712	0.10207
Dnm1	0.994222	-1.00568	0.0114582
Cplx1	0.997553	-1.00243	0.00487534
Pak1	1.11873	-0.807025	-0.311703
Drd1	1.00772	-0.0156197	-0.992099
Nxph4	1.10361	-0.257637	-0.845973
Rap1gds1	1.11298	-0.82287	-0.290109
Ccdc177	0.953544	-1.04075	0.0872013
Kcnn1	1.03758	-0.95762	-0.0799594
Nova2	0.808884	-1.11808	0.309196
Wdr17	1.07867	-0.896193	-0.182481
Plcb1	1.08943	-0.876161	-0.213269
Gpr25	1.04976	-0.941411	-0.108353
X3632451O06Rik	0.963563	-1.03283	0.069272
Dip2a	1.06671	-0.91623	-0.150483
Pcdha10	1.02638	-0.971349	-0.0550301
Cobl	1.15326	-0.626602	-0.526655
Ppp2r1a	1.03781	-0.957329	-0.0804776
Apbb1	1.13882	-0.734711	-0.404104
Arx	1.15069	-0.658662	-0.492023
Hhipl1	0.941174	-1.04993	0.108761
Speg	1.05265	-0.937349	-0.115306
Arl10	1.08837	-0.878225	-0.210149
Ajap1	0.803682	-1.11987	0.316193
Dhcr24	1.09878	-0.856824	-0.241953
Adcy5	1.12759	-0.779229	-0.348357
Kif5c	1.1484	-0.469841	-0.678554
Prkcz	1.04599	-0.946584	-0.0994073
Myl4	0.944294	0.103381	-1.04767
Tmem201	0.975197	-1.02308	0.0478855
Ssx2ip	0.989085	-1.01057	0.0214839
Nyap1	0.717416	-1.14228	0.424864
Fbxl19	1.1209	-0.800633	-0.320267
Gm9899	1.11053	-0.829193	-0.281341
Ina	1.03231	-0.964203	-0.0681117
Cmtm4	0.975076	-1.02319	0.0481112
Tacc2	0.947558	-1.04527	0.0977103
Lynx1	1.0906	-0.873849	-0.21675
Mef2c	1.15456	-0.561719	-0.592841
Eps15	1.08614	-0.882526	-0.203609
Them6	1.08483	-0.884992	-0.199837
Pgr	1.05571	-0.932953	-0.122759
Dync1li2	0.951309	-1.04245	0.0911413
Vwa5b2	1.0112	-0.98841	-0.0227904
Necab2	1.15121	-0.653269	-0.497943
Gpr27	0.995918	-1.00403	0.0081153
Efnb1	1.13851	-0.736107	-0.402408
Sox5	1.13595	-0.747439	-0.388515
B4galnt4	0.949649	-1.04371	0.0940561
Me3	1.14343	-0.432338	-0.711092
Cadps2	1.0246	-0.973438	-0.0511608
Lrrc24	1.01249	-0.987024	-0.025465
Ankrd35	1.14151	-0.721491	-0.420015
Tnk2	0.768741	-1.13055	0.361805
Diras1	0.783939	-1.12619	0.342251
Exph5	1.1547	-0.576236	-0.578464
Ctnna2	1.05855	-0.928776	-0.129776
Zfyve28	0.971117	-1.02658	0.0554583
Mpped1	0.791215	-1.12395	0.332735
Ctgf	0.919501	0.145137	-1.06464
Efna5	1.14925	-0.477616	-0.671638
Npas2	1.08614	-0.882512	-0.203631
Drp2	0.929366	-1.05815	0.128789
Prob1	1.1488	-0.675397	-0.473399
Hecw2	1.12266	-0.795276	-0.327381
Rnf187	1.12987	-0.7712	-0.35867
Gfra2	1.03726	-0.95802	-0.0792439
2022-09-05	1.07723	-0.898735	-0.178491
Nlrp6	1.07559	-0.174033	-0.901561
Ppp1r3g	1.05164	-0.938785	-0.112855
Plekhh1	1.08097	-0.892094	-0.188875
Rnf165	1.05907	-0.927997	-0.131078
Thra	0.858246	-1.09812	0.239876
Fgf10	0.895138	-1.07927	0.184132
Ube2ql1	1.11024	-0.829941	-0.280298
B230217O12Rik	1.15361	-0.620307	-0.533301
Gas7	1.06503	-0.918887	-0.146143
X3110035E14Rik	1.15306	-0.52317	-0.629885
Gpr150	1.10533	-0.263368	-0.841958
Mast1	0.858984	-1.09778	0.238797
Pcnxl2	0.965927	-1.0309	0.0649779
Cabyr	1.15034	-0.488337	-0.662002
Ntn3	1.00919	-0.990544	-0.0186508
Prss12	1.01287	-0.986618	-0.0262475
Apc	1.12158	-0.798586	-0.322992
Pitpnm1	0.733963	-1.13897	0.405012
Etl4	1.14722	-0.687288	-0.459927
X8430419L09Rik	0.854368	-1.0999	0.245528
Kcnj9	0.95636	-1.03857	0.0822057
Hipk4	1.01979	-0.978959	-0.0408315
Pdzd4	1.08525	-0.884209	-0.201038
Dpp10	1.02962	-0.967481	-0.0621399
Hpcal4	1.00517	-0.994752	-0.0104139
Atp6v1b2	1.02729	-0.970275	-0.057011
Krt12	1.1283	-0.351518	-0.776778
Habp4	1.02933	-0.967829	-0.0615035
2022-09-08	1.12633	-0.78346	-0.342874
Frmd6	1.14811	-0.467405	-0.68071
Gabra3	0.894208	-1.07979	0.185584
Htr6	1.06213	-0.923385	-0.13874
Crb2	0.831435	0.278211	-1.10965
Gdi1	1.08278	-0.888795	-0.193986
Vit	1.15465	-0.567728	-0.586919
Kcnj12	0.731316	-1.13953	0.408217
Jph3	0.87291	-1.09107	0.21816
Smim13	1.04305	-0.950518	-0.0925312
Svop	1.14828	-0.679428	-0.468854
Scn4b	1.11066	-0.828865	-0.281798
Fam219aos	1.15122	-0.653218	-0.498
Sirpa	0.992317	-1.00751	0.0151924
Csrp2bp	1.13773	-0.739675	-0.398056
Sp9	1.10147	-0.850848	-0.250626
Krt222	0.988105	-1.01149	0.0233806
L1cam	0.761319	-1.13252	0.371201
Pcdh10	0.983696	-1.01554	0.0318474
Shb	1.12135	-0.32208	-0.799271
Ap3b2	0.948767	-1.04437	0.0955989
Myh3	1.0829	-0.194332	-0.888571
Gpr26	1.15148	-0.650429	-0.501046
Th	1.05878	-0.130355	-0.92843
Ccdc149	0.948335	-1.04469	0.0963541
X1700037H04Rik	1.14175	-0.7202	-0.421555
Osbpl1a	1.13452	-0.753406	-0.381113
Prrg3	0.929583	-1.05801	0.128425
Atg4c	1.13297	-0.759584	-0.373385
Meis2	1.11246	-0.824241	-0.288215
Stac2	1.1531	-0.629219	-0.523879
Gpr83	1.14555	-0.447132	-0.698419
Epdr1	1.10466	-0.843519	-0.261144
Tmem8b	0.7961	-1.12239	0.326291
Pcsk2	1.11128	-0.827288	-0.283992
Gm5468	1.03021	-0.966775	-0.0634302
Nap1l3	0.737449	-1.13822	0.400773
St3gal5	1.15095	-0.494894	-0.656052
Cplx3	1.10949	-0.277648	-0.831837
Crocc	1.07136	-0.908695	-0.162665
Tmod1	1.00533	-0.0107447	-0.994584
Spock2	0.91241	-1.06909	0.156682
Agap3	1.00801	-0.991788	-0.0162267
X6030419C18Rik	1.03886	-0.955977	-0.0828869
Ptprn2	0.890822	-1.08167	0.19085
Sytl2	1.15458	-0.591488	-0.563097
Zmat3	0.93565	-1.05384	0.118195
Rnf11	0.968437	-1.02883	0.0603885
Scamp5	1.0519	-0.938413	-0.113491
Kcnk2	1.15423	-0.605806	-0.548419
X9130024F11Rik	1.13277	-0.76034	-0.372434
Ppm1b	1.13918	-0.732997	-0.406183
Add1	1.02512	-0.972833	-0.0522834
Ldoc1l	0.967253	-1.02981	0.0625567
Ccdc170	0.961439	0.0731087	-1.03455
Nefl	1.07442	-0.903574	-0.170841
Clstn3	0.91598	-1.06687	0.15089
Dnajc27	0.814973	-1.11591	0.300937
Slc22a17	0.984055	-1.01522	0.0311618
Apba2	1.15348	-0.622791	-0.530685
Sh3rf1	0.949556	-1.04378	0.0942195
Lefty2	1.13818	-0.400565	-0.73762
Klhl21	1.15448	-0.59677	-0.55771
Reep2	0.897446	-1.07796	0.180518
Tomm34	1.13222	-0.76246	-0.369764
Dab2ip	0.892103	-1.08096	0.188861
Gnai1	1.04285	-0.950776	-0.092079
Sema6b	0.90548	-1.07329	0.167808
Kctd7	1.00922	-0.990521	-0.018695
Cntnap3	1.14565	-0.697786	-0.447864
Arhgap32	1.06548	-0.918173	-0.147311
Reep1	0.96356	-1.03284	0.0692764
Rasgef1c	1.07158	-0.163259	-0.908325
Trim37	0.956292	-1.03862	0.0823263
Sncb	0.905816	-1.07309	0.167273
Tom1l2	0.959209	-1.03633	0.0771169
Actr1b	1.14105	-0.723851	-0.417196
Trappc12	0.94082	-1.05019	0.109368
Hmgb3	1.06102	-0.135944	-0.925073
Slc39a3	0.955648	-1.03912	0.0834715
Atp13a2	0.753481	-1.1345	0.381019
Fam21	1.07401	-0.904259	-0.169752
Sstr1	0.879217	-1.08786	0.208645
Neurl1b	0.9992	-1.0008	0.00159857
Fam198a	0.654521	-1.15109	0.496573
Sh3rf2	1.09694	-0.236146	-0.860792
Kcnd1	1.14647	-0.692391	-0.454084
X4930452B06Rik	1.06533	-0.918419	-0.146908
Sbk1	0.789503	-1.12449	0.334984
Cx3cl1	1.03896	-0.955858	-0.0830976
Ankrd13d	0.971948	-1.02587	0.0539222
Adrbk2	0.755943	-1.13389	0.377947
Fcho1	1.04548	-0.947276	-0.0982026
Zfp316	1.10448	-0.843956	-0.26052
Nefh	0.711174	-1.14342	0.432241
Tarsl2	1.12166	-0.798342	-0.323316
Asic2	0.775999	-1.12852	0.352519
Rap1gap	0.899075	-1.07703	0.177955
Pnma1	1.15465	-0.587095	-0.567551
Gaa	0.663335	-1.1502	0.486862
Cabp1	1.08517	-0.200809	-0.884358
Scn7a	1.05935	-0.131756	-0.927591
Oxtr	1.07459	-0.903283	-0.171304
LOC432842	1.09742	-0.859764	-0.237654
Tspyl3	0.951519	-1.04229	0.090773
Ntn5	1.1296	-0.357426	-0.772173
Camk1g	0.926867	-1.05983	0.132963
Sv2a	0.873598	-1.09073	0.217127
X9430020K01Rik	1.06061	-0.925687	-0.134926
Ccdc153	0.731438	0.408069	-1.13951
Efnb2	0.977061	-1.02146	0.0443997
Ankrd27	1.09828	-0.8579	-0.240383
Hr	1.10951	-0.831778	-0.277732
Cntn2	1.08578	-0.883199	-0.202582
Lrrc48	0.700296	0.444956	-1.14525
Rims2	0.985561	-1.01384	0.0282777
Ptprr	0.963011	-1.03328	0.0702719
Entpd4	0.958387	-1.03698	0.0785879
Neu2	0.972	0.053825	-1.02583
Atl1	0.971859	-1.02595	0.0540869
Car9	0.690474	0.456283	-1.14676
L3mbtl1	1.05674	-0.931457	-0.125279
Pcmt1	1.09885	-0.85667	-0.242177
X1190002N15Rik	0.706425	-1.14424	0.437814
Col6a5	1.04787	-0.103856	-0.944019
Ints7	1.09902	-0.242728	-0.856292
Nckipsd	0.907962	-1.0718	0.163841
Nr4a2	1.0743	-0.903767	-0.170534
Satb1	1.15229	-0.640709	-0.511582
Sema4f	0.895121	-1.07928	0.184159
Pitpnm3	0.963667	-1.03275	0.0690841
Sgtb	1.02004	-0.978676	-0.0413646
Myo1b	1.12812	-0.777373	-0.350752
Fbxo32	1.15319	-0.627766	-0.525422
Carns1	1.13089	-0.767489	-0.363397
Fam131b	1.092	-0.871032	-0.220972
Fgf11	0.614418	-1.15389	0.539471
Gp1bb	1.13201	-0.368725	-0.763283
Smyd3	1.10306	-0.847234	-0.255829
Akap5	0.967348	-1.02973	0.0623824
Cds2	0.775878	-1.12855	0.352676
Klc1	1.15273	-0.517975	-0.634755
Map3k9	1.0525	-0.937569	-0.11493
Gabarapl1	0.949147	-1.04408	0.0949359
Gpr88	1.07839	-0.181705	-0.896689
Dclk3	1.03072	-0.966146	-0.0645772
Sema3a	1.06527	-0.14675	-0.918516
Ttll11	1.0068	-0.993061	-0.0137359
Tmem44	0.898449	-1.07739	0.178942
Ccdc33	0.730512	0.409188	-1.1397
Hmgxb3	1.05413	-0.93524	-0.11889
Gdpd5	1.14617	-0.451793	-0.694382
Slc4a3	0.90491	-1.07363	0.168715
Nipal3	0.915454	-1.0672	0.151747
Unc13b	1.10863	-0.833959	-0.274674
Rnft2	0.981305	-1.0177	0.0363964
Caskin1	0.730993	-1.1396	0.408608
Gria4	0.899161	-1.07698	0.17782
Ccdc184	0.593231	-1.15455	0.561323
Dhcr7	1.14297	-0.713666	-0.429304
Tppp	1.01886	-0.980012	-0.0388444
Gprasp1	0.584482	-1.15467	0.570189
Micu1	1.15351	-0.622159	-0.531351
Sstr4	1.03099	-0.965817	-0.0651777
Flot2	1.12889	-0.774697	-0.354193
Rims4	1.07782	-0.897689	-0.180136
Doc2a	1.13961	-0.730967	-0.408639
Snn	0.978044	-1.0206	0.0425527
Atp9a	1.00202	-0.997968	-0.00405229
Vps8	1.15349	-0.530908	-0.622579
Stxbp1	0.931399	-1.05678	0.125378
Lrrk2	1.15151	-0.501415	-0.650091
Sdha	0.91155	-1.06962	0.158071
Cdkl2	1.06639	-0.916749	-0.149638
Mturn	0.756771	-1.13368	0.376911
Irgq	1.02947	-0.967669	-0.0617968
Dync1i1	0.897957	-1.07767	0.179714
Grin1	0.870194	-1.09242	0.222225
Kif1b	1.04254	-0.951191	-0.0913494
Ltbp4	0.999878	-1.00012	0.00024489
B3gat2	1.04099	-0.95322	-0.0877734
Iqca	0.918522	0.14674	-1.06526
Dok4	1.14124	-0.722883	-0.418354
Arhgap33	0.984624	-1.0147	0.0300733
Mad1l1	1.0856	-0.88354	-0.20206
Pnmal1	0.970622	-1.02699	0.0563713
Ccdc85c	0.89018	-1.08202	0.191843
Chn2	1.13992	-0.729465	-0.410452
Rfng	0.957203	-1.03791	0.0807032
St8sia1	0.585654	-1.15466	0.569007
Ptpru	0.9099	-1.07063	0.160729
Dffa	1.00381	-0.996141	-0.00767311
Nrxn2	0.917908	-1.06565	0.147745
X1700003E16Rik	1.08459	-0.885445	-0.199142
Iffo1	1.12816	-0.77725	-0.35091
Fam189a1	0.720886	-1.14162	0.420737
Limk2	0.63573	-1.15266	0.516932
Lnp	0.971495	-1.02625	0.054759
Wnt9a	1.13897	-0.733997	-0.404971
Zbtb22	1.15446	-0.556886	-0.597576
Kcnh4	1.14752	-0.462447	-0.685077
Nlk	1.04495	-0.947984	-0.0969667
Map2k5	1.02327	-0.97498	-0.0482901
Zcchc18	0.732969	-1.13919	0.406217
Paip2b	1.02537	-0.972535	-0.0528344
Serinc1	1.03076	-0.966103	-0.064657
Gm10635	1.07287	-0.166696	-0.906177
Dctn1	1.01125	-0.988358	-0.0228914
Entpd6	0.738775	-1.13793	0.399156
Armcx4	0.970291	-1.02727	0.0569816
Tmem40	1.06808	-0.154031	-0.914048
Col6a4	1.12176	-0.798034	-0.323725
Ccdc40	0.764952	0.366614	-1.13157
Fxyd6	1.07194	-0.907737	-0.164202
Vmn2r29	1.14563	-0.697901	-0.44773
Rangap1	1.1547	-0.575602	-0.579097
Mdga1	0.804239	-1.11968	0.315446
Smarcd1	1.11021	-0.830021	-0.280186
Cntn3	0.86474	-1.09507	0.230328
Gda	1.06615	-0.91712	-0.149032
Ankrd24	0.597898	-1.15445	0.556555
E330009J07Rik	1.13543	-0.749643	-0.385788
Gpd1l	0.92124	-1.06352	0.142279
Fezf2	1.02888	-0.968376	-0.060501
Stx6	1.14965	-0.481388	-0.668261
Tecpr1	1.02233	-0.976059	-0.0462745
Ccbl1	1.06685	-0.916006	-0.150848
Lonrf1	1.07342	-0.905252	-0.168171
Rusc1	0.840921	-1.10576	0.264841
Lrrtm3	1.06115	-0.924869	-0.136283
Rita1	1.14383	-0.708798	-0.435034
Kcnt1	1.03197	-0.964624	-0.0673468
Ppapdc2	0.897967	-1.07767	0.179698
Mmab	0.732566	-1.13927	0.406705
Trnp1	1.14144	-0.721844	-0.419594
Ppp2r2c	1.00886	-0.990897	-0.017964
Mzf1	1.15272	-0.634838	-0.517887
Itpr1	0.98203	-1.01705	0.0350199
Cdo1	1.10722	-0.837425	-0.269792
Crhbp	1.1505	-0.660486	-0.490012
Diras2	1.04525	-0.947586	-0.0976627
Oprl1	0.740266	-1.1376	0.397333
Pcdha3	1.02484	-0.973152	-0.0516908
Ltc4s	0.742498	0.394599	-1.1371
Sult4a1	1.15375	-0.617396	-0.536356
Tcap	1.14877	-0.473124	-0.675642
Spock1	1.09073	-0.873594	-0.217133
Spata18	0.924058	0.137627	-1.06169
Phactr1	1.1369	-0.743358	-0.393542
Ulk1	0.783613	-1.12629	0.342675
Bcan	0.838073	-1.10695	0.268877
Snurf	0.914839	-1.06758	0.152745
Icam5	0.862917	-1.09594	0.23302
Ovol2	1.09863	-0.241491	-0.857141
C230072F16Rik	0.786637	0.338735	-1.12537
Lzts3	0.832765	-1.10911	0.276349
Phospho1	1.05202	-0.938251	-0.113768
X9430021M05Rik	0.744524	-1.13663	0.392109
E130309D14Rik	0.775527	-1.12865	0.353127
Syt1	1.00325	-0.996714	-0.00653953
Hid1	1.14529	-0.700084	-0.445202
Nomo1	1.02854	-0.968783	-0.0597551
Cdh13	0.881127	-1.08687	0.205742
Tmem56	0.960816	-1.03505	0.0742307
Sun1	1.07541	-0.90187	-0.173544
Ppp1r9a	1.05612	-0.932358	-0.123764
E130012A19Rik	1.1461	-0.694845	-0.45126
Snap91	0.993433	-1.00644	0.0130069
Crmp1	1.06562	-0.917953	-0.147672
Lzts1	1.10794	-0.83566	-0.272282
Acat2	1.13947	-0.731628	-0.40784
Golga7b	1.15404	-0.61076	-0.543283
Evc2	0.947455	-1.04534	0.0978897
Syt13	1.04958	-0.941663	-0.10792
Dlx1as	1.08784	-0.879257	-0.208585
Rnf145	0.864891	-1.095	0.230105
X6430571L13Rik	0.745906	-1.13631	0.390407
Tmem180	1.13742	-0.741046	-0.396379
X2810468N07Rik	1.15173	-0.504187	-0.647544
Mtx3	0.763636	-1.13191	0.368279
Angel1	1.12616	-0.784054	-0.342102
Tenm4	1.04951	-0.941769	-0.107737
Amigo2	0.874933	-1.09005	0.21512
Zfp365	0.917372	-1.06599	0.14862
Fam73b	1.03283	-0.96357	-0.0692592
Clec2l	1.08002	-0.893792	-0.186233
Ogfod1	0.618208	-1.15371	0.535505
Sema6c	0.769487	-1.13034	0.360855
Chodl	1.11128	-0.283996	-0.827285
Prkcb	1.10006	-0.854009	-0.246049
Rpe65	1.14859	-0.471541	-0.677048
Wscd2	0.847615	-1.1029	0.255282

## Sheet: Sheet2
Gene Symbol	CUG10	CUG300	CUG300+cPIP
Gbp7	-1.13957	0.731151	0.408416		Data file S4. Summary of RNA-Seq data on Fig. 6, C and D.
Irgm2	-1.13757	0.740397	0.397173		Z-score of clustered genes with up-regulated in CUG300 mice and recovered by CWG-cPIP treatment.
Trim30d	-1.12231	0.796347	0.325962
Tgtp1	-1.11234	0.824535	0.287808
Chil3	-1.02598	0.971821	0.0541567
Fcgr3	-1.10186	0.849978	0.25188
Tgtp2	-1.11826	0.808373	0.309886
Irf9	-1.12978	0.771529	0.35825
Osmr	-1.12317	0.79368	0.329489
Tnfsf10	-1.13056	0.768697	0.361862
Clec2d	-1.10265	0.848185	0.254463
Gata3	-0.891617	-0.189617	1.08123
Gbp8	-1.1182	0.808546	0.309652
Gm12185	-1.07637	0.900214	0.176161
Ifi44	-1.12315	0.793746	0.329402
Ifitm3	-1.11243	0.824317	0.28811
Irgm1	-1.11966	0.804316	0.315342
Parp9	-1.12518	0.787265	0.337914
Phf11d	-1.11478	0.818073	0.296702
Gbp3	-1.1199	0.803607	0.316293
Gbp2	-1.12042	0.802071	0.318348
Ifih1	-1.11544	0.816274	0.299162
Gbp4	-1.11256	0.823978	0.288579
Igtp	-1.12533	0.786764	0.338569
Stat1	-1.13994	0.729363	0.410574
Ccl12	-1.1211	0.800024	0.321079
Sell	-1.10205	0.849546	0.252503
Oasl2	-1.13587	0.74779	0.388081
Ly6a	-1.08084	0.892323	0.18852
G530011O06Rik	-1.1083	0.273511	0.834787
Gbp6	-1.14356	0.710336	0.433227
Il18bp	-1.09533	0.864199	0.231127
Iigp1	-1.1341	0.755086	0.379017
Gpr141	-1.08209	0.890064	0.192023
Trim34a	-1.12741	0.779823	0.34759
Herc6	-1.11289	0.823116	0.289769
H2.DMb1	-1.08689	0.881095	0.205792
Ifit1	-1.104	0.845072	0.258925
Samd9l	-1.12308	0.793969	0.329108
Eif2ak2	-1.12316	0.793713	0.329445
Gbp5	-1.12378	0.791751	0.332031
Gbp10	-1.13244	0.761646	0.370789
Serping1	-1.12486	0.788292	0.33657
Irf7	-1.11025	0.829909	0.280343
Cd244	-1.0413	0.952823	0.0884746
Parp3	-1.09119	0.872677	0.21851
Ifi203	-1.1011	0.85168	0.249424
Calb2	-0.932056	-0.124272	1.05633
Ifit3b	-1.11921	0.805633	0.313575
Cd274	-1.12965	0.772002	0.357646
Hist1h2ao	-1.01355	0.985878	0.0276705
Lgals9	-1.11718	0.811427	0.305757
Pydc3	-1.09948	0.855289	0.244189
Oas1b	-1.09167	0.87171	0.219959
Ptx3	-0.987365	1.01217	-0.0248086
Rtp4	-1.11006	0.830383	0.279681
Ly86	-1.10922	0.832496	0.276726
H2.Q5	-1.06793	0.914283	0.153649
Ms4a6b	-1.1036	0.845992	0.257609
Isg20	-1.08841	0.87816	0.210248
Trim30a	-1.10935	0.832182	0.277166
Tcf7l2	-0.921258	-0.14225	1.06351
Tlr3	-1.13212	0.762873	0.369242
Gm4951	-1.11097	0.828083	0.282887
Ccr1	-1.0883	0.878376	0.20992
Gm4070	-1.1128	0.823345	0.289453
Ctsc	-1.1057	0.841067	0.264634
Stat2	-1.12079	0.800954	0.319839
Gm1966	-1.11749	0.810567	0.306921
Il15ra	-1.08798	0.878986	0.208996
Cxcl13	-1.05371	0.935845	0.117864
D17H6S56E.5	-1.12533	0.786788	0.338537
Trim21	-1.10677	0.838501	0.268272
Ifit3	-1.10696	0.838058	0.268898
Trim12c	-1.09302	0.868968	0.224053
Ddx58	-1.12931	0.773218	0.356089
Ddx60	-1.1239	0.791368	0.332534
Irf1	-1.08217	0.889914	0.192255
Pnpt1	-1.12433	0.790006	0.334325
Atp13a4	-1.11033	0.829718	0.280609
B2m	-1.08503	0.884619	0.20041
Slfn8	-1.12171	0.798172	0.323542
Ifit2	-1.09128	0.872497	0.218779
Dhx58	-1.09935	0.855565	0.243788
Vcam1	-1.10459	0.843699	0.260887
Dtx3l	-1.12473	0.788725	0.336004
Tap1	-1.11148	0.826765	0.284718
Batf2	-1.07417	0.90399	0.170179
Ccl8	-1.06691	0.915918	0.150992
Tubb2b	-1.07175	0.908052	0.163697
Zc3hav1	-1.12359	0.792355	0.331236
Ms4a6d	-1.08749	0.879937	0.207552
Parp14	-1.12919	0.773624	0.355569
Tmem140	-1.08789	0.879155	0.20874
Bst2	-1.1025	0.848519	0.253982
Asap3	-1.10887	0.833367	0.275505
Apobec3	-1.10777	0.836074	0.271698
Ccr2	-1.08527	0.884168	0.2011
Gm4841	-1.11828	0.808302	0.309982
H2.Q4	-1.07846	0.896573	0.181886
C1ra	-1.09734	0.859929	0.237412
Hn1l	-1.08622	0.882357	0.203867
Parp12	-1.11029	0.829821	0.280466
Sp100	-1.1135	0.821479	0.292025
H2.T22	-1.0924	0.870241	0.222154
Mndal	-1.08579	0.883178	0.202614
Lrg1	-1.15255	0.637231	0.515322
Gbp9	-1.12035	0.802272	0.318078
Tor3a	-1.10421	0.844576	0.259634
Tap2	-1.08702	0.880829	0.206196
Prrx1	-1.10697	0.838015	0.268959
Xaf1	-1.08932	0.87638	0.212939
Erap1	-1.11104	0.827905	0.283134
Ly6c1	-1.14659	0.691587	0.455006
Fcgr1	-1.10055	0.852913	0.24764
Apol10b	-1.08699	0.880893	0.206099
Casp12	-1.059	0.928104	0.1309
Parp10	-1.09535	0.864139	0.231216
H2.T9	-1.06964	0.911523	0.158115
Fgl2	-1.10213	0.849361	0.25277
S1pr3	-1.05251	0.93756	0.114946
Tcn2	-0.864977	1.09495	-0.229977
Ifi35	-1.09716	0.860319	0.23684
H2.T23	-1.04309	0.950471	0.0926138
Fcgr4	-1.0843	0.885977	0.198325
Siglec1	-1.13132	0.765878	0.365441
Uba7	-1.10655	0.83904	0.267508
Mzb1	-0.904846	1.07366	-0.168818
Trim25	-1.10148	0.850843	0.250634
Tapbp	-1.10119	0.851488	0.249701
Mt2	-1.0584	0.92901	0.129386
Ube2l6	-1.11159	0.826479	0.285115
AI607873	-1.09243	0.870165	0.222268
C2	-1.08366	0.887177	0.19648
Sppl2a	-1.14709	0.688154	0.458938
X2810417H13Rik	-0.950622	1.04297	-0.0923494
Gpr171	-1.07279	0.906323	0.166463
Il13ra1	-1.09105	0.872943	0.21811
Clec4a1	-1.04798	0.943873	0.104108
Vwa5a	-1.10185	0.849992	0.25186
Upp1	-1.08699	0.880904	0.206081
Cd44	-1.06212	0.923396	0.138722
Slfn5	-1.11319	0.822313	0.290877
Lcp2	-1.09213	0.870776	0.221356
Msr1	-1.05158	0.938875	0.112702
Psmb8	-1.08253	0.889263	0.193262
Tnfrsf11b	-1.09095	0.873141	0.217814
Klra2	-1.04611	0.946429	0.099676
S100a11	-1.0843	0.885983	0.198317
Zfhx3	-1.08415	0.197895	0.886257
Cmpk2	-1.11981	0.803882	0.315924
Stx11	-1.05785	0.929823	0.128023
Ifi27l2a	-1.03613	0.959457	0.0766729
Setdb2	-1.13582	0.747998	0.387824
Ch25h	-1.10001	0.854109	0.245904
Robo3	-1.14132	0.722469	0.418848
Lcn2	-1.12636	0.783388	0.342968
H2.K1	-1.05512	0.933817	0.121301
Nlrc5	-1.12182	0.797861	0.323955
Tnfrsf12a	-0.991569	1.00822	-0.0166547
Slfn2	-1.0778	0.897733	0.180067
Tgm2	-1.08608	0.882627	0.203456
Tor1aip1	-1.13456	0.753242	0.381316
Arsj	-1.14861	0.676865	0.471747
BC147527	-1.08163	0.890893	0.190739
Lgals3bp	-1.12193	0.797524	0.324402
Casp4	-1.05853	0.928813	0.129715
Lamp2	-1.00814	0.991653	0.0164896
Ly6i	-1.05207	0.938184	0.113881
Pdpn	-1.051	0.939679	0.111325
Hap1	-1.15022	0.487144	0.66308
Shisa5	-1.09822	0.858035	0.240185
Trex1	-1.09371	0.86755	0.226162
Helz2	-1.12071	0.801195	0.319517
Mcm6	-1.14647	0.692389	0.454085
Nmi	-1.08847	0.878048	0.210417
Tmem252	-1.12333	0.793186	0.330141
Pou2af1	-0.952203	1.04177	-0.0895674
Gm13139	-1.05814	0.929384	0.128759
Hmox1	-1.03125	0.965506	0.0657441
Casp1	-1.0927	0.869627	0.223071
Apol9b	-1.07566	0.901451	0.174206
Klre1	-0.999156	1.00084	-0.00168545
Plekha4	-1.10494	0.842872	0.262065
Nampt	-1.08418	0.8862	0.197983
Trim12a	-1.07561	0.90154	0.174065
Glipr1	-1.05474	0.934369	0.120367
Pnp	-1.08528	0.88414	0.201143
Cd180	-1.13479	0.752315	0.38247
Clec4e	-1.01699	0.982096	0.0348943
Ccl19	-1.09686	0.860965	0.235891
Glipr2	-1.07669	0.899661	0.177032
Fgfrl1	-1.05148	0.939015	0.112461
Lilr4b	-1.0352	0.960624	0.0745766
Pydc4	-1.06309	0.921899	0.141193
Igsf10	-1.15463	0.566469	0.588163
Psmb9	-1.08372	0.887054	0.196669
Tmem106a	-1.08465	0.885334	0.199312
Cnn3	-1.06072	0.925529	0.135187
Tlr2	-1.08916	0.876684	0.212479
Itgal	-1.07876	0.896048	0.182709
Aqp4	-1.1536	0.533177	0.620425
Oas2	-1.12306	0.794021	0.329039
Socs1	-1.07202	0.907603	0.164416
AI662270	-1.05317	0.936614	0.116557
Lair1	-1.05197	0.938323	0.113644
Cdk1	-1.01259	0.986914	0.0256778
Il12b	-1.07299	0.905986	0.167
Epsti1	-1.08202	0.890182	0.191841
AW011738	-1.15167	0.64819	0.503484
A930015D03Rik	-1.11072	0.828711	0.282013
Amotl1	-1.14505	0.701563	0.443484
Mefv	-1.05842	0.928973	0.129448
Sox14	-0.606277	-0.547932	1.15421
Sp110	-1.08268	0.888972	0.193712
Apoc2	-1.00884	0.990922	0.0179149
Ly6c2	-1.08525	0.884203	0.201046
Gng5	-1.08268	0.888985	0.193692
Pml	-1.12729	0.780222	0.347073
Cd52	-1.0577	0.930036	0.127666
Lhx5	-0.713075	-0.430001	1.14308
Mab21l2	-0.583948	-0.570727	1.15468
Tlr7	-1.12812	0.777387	0.350733
Il2rg	-1.09945	0.855345	0.244108
Zfp521	-1.1546	0.56384	0.590756
Csf1	-1.12033	0.80232	0.318015
H2.T10	-1.07202	0.907603	0.164416
Irf8	-1.07704	0.899057	0.177984
Gpr65	-1.06291	0.922181	0.140728
Samhd1	-1.10347	0.846285	0.257189
Mgst1	-1.0823	0.889683	0.192612
Zufsp	-1.0648	0.919242	0.145561
H2.T24	-1.10674	0.838584	0.268154
Parp11	-1.09866	0.857078	0.241583
Gpr35	-1.03662	0.958838	0.0777811
Foxb1	-0.666067	-0.48383	1.1499
Lgals8	-1.1238	0.791701	0.332097
Psme2	-1.06321	0.921715	0.141498
Cp	-1.13472	0.752602	0.382113
Cd86	-1.08384	0.886833	0.19701
F830016B08Rik	-1.09778	0.858986	0.238794
Birc3	-1.08158	0.89098	0.190604
Trim14	-1.12064	0.801424	0.319212
Ccl7	-1.07327	0.905516	0.16775
Aim1	-1.03695	0.958415	0.0785385
Ccr5	-1.05145	0.939055	0.112393
Ptprc	-1.075	0.902581	0.172416
Fcrla	-0.805158	1.11937	-0.314213
Gm6548	-1.11376	0.820787	0.292978
B430306N03Rik	-1.09948	0.855286	0.244194
H2.M3	-1.04496	0.947968	0.0969962
Tpm4	-1.05727	0.930675	0.126593
Icam2	-1.10134	0.851147	0.250194
Gvin1	-1.14125	0.722804	0.418447
Fam46a	-1.03476	0.961176	0.0735833
Gbp11	-1.04877	0.942783	0.105991
Casp7	-1.01505	0.984234	0.0308186
Treml2	-1.07643	0.900111	0.176323
Zfp97	-1.15319	0.525535	0.627659
Clec5a	-1.10247	0.848593	0.253876
Cd47	-1.04275	0.950909	0.0918448
Klrk1	-1.06013	0.926409	0.133725
Adamts1	-0.989833	1.00987	-0.0200321
Csf2rb	-1.03958	0.955058	0.0845199
Cybb	-1.10272	0.848029	0.254686
Brip1os	-0.985541	1.01386	-0.0283158
Cd53	-1.08665	0.881551	0.205096
Gbx2	-0.915044	-0.152413	1.06746
Mocos	-1.05919	0.927828	0.131361
Axl	-1.1323	0.762181	0.370116
Hpx	-0.953509	1.04077	-0.0872634
Fgr	-1.04002	0.95449	0.0855265
Hck	-1.06801	0.914155	0.153857
X2810474O19Rik	-1.09437	0.866187	0.228186
Mx2	-1.08064	0.892686	0.187955
Ifi30	-1.0616	0.924184	0.137419
Gm5431	-1.0691	0.912403	0.156694
Ehd4	-1.10202	0.849607	0.252416
Pik3ap1	-1.11347	0.821577	0.29189
Perm1	-1.14782	0.682927	0.464891
Lap3	-1.03394	0.962191	0.0717536
Bcl3	-1.0404	0.953987	0.086417
Csf2rb2	-1.07859	0.89635	0.182235
Rnf114	-1.09596	0.862863	0.2331
Sct	-1.02614	0.971627	0.0545155
Evi2b	-1.11924	0.805526	0.313719
Ccl2	-1.06941	0.911888	0.157526
Soat2	-1.10662	0.838871	0.267748
Lyn	-1.08913	0.876754	0.212375
Slfn9	-1.12569	0.785577	0.340118
Gsdmd	-1.06963	0.911533	0.158099
C1qb	-1.04993	0.941184	0.108744
Ifitm2	-1.09953	0.855169	0.244364
A530064D06Rik	-1.05186	0.938472	0.113389
Klrd1	-1.00462	0.995319	0.00929788
Tapbpl	-1.0715	0.908472	0.163023
Tigit	-1.00453	0.995413	0.0091125
H3f3b	-1.05997	0.926651	0.133323
Tgif1	-1.03233	0.964186	0.0681417
Hk3	-1.07296	0.906035	0.166922
Ptpn6	-1.06697	0.915823	0.151146
Olfml3	-1.08738	0.880152	0.207225
Tifab	-1.10155	0.850666	0.250888
Itgb7	-1.07182	0.907929	0.163894
Fcgr2b	-1.06127	0.924697	0.136568
Mtmr11	-1.12328	0.79333	0.329951
Cmtm3	-1.12424	0.790302	0.333935
Dnase1l3	-1.09589	0.863006	0.232888
Hspb8	-0.989696	1.01	-0.0202998
Tbc1d10c	-1.04521	0.947636	0.097574
Fndc3a	-1.11911	0.80593	0.313176
Il6	-1.00103	0.998962	0.00207303
Aida	-1.11588	0.815052	0.30083
Cd2	-1.05532	0.933528	0.121789
Mab21l1	-0.713924	-0.428998	1.14292
Psmg4	-1.07245	0.906884	0.165566
Myd88	-1.07764	0.898018	0.179619
Nod1	-1.05237	0.93775	0.114623
Apobec1	-1.05779	0.929913	0.127873
Tagap	-1.12196	0.797433	0.324523
Fam26f	-1.07509	0.902426	0.172662
Il10ra	-1.07551	0.901698	0.173816
Slc28a2	-0.978768	1.01996	-0.0411919
Fam111a	-1.08346	0.887536	0.195927
Ms4a6c	-1.09058	0.873897	0.216679
Rhoh	-1.04495	0.947981	0.0969727
Usp18	-1.10706	0.837805	0.269256
Ifi47	-1.09918	0.85594	0.243241
Timd4	-1.14198	0.719014	0.422967
Rnase6	-1.05549	0.933279	0.122209
H2.D1	-1.01507	0.984221	0.0308445
Bin2	-1.04564	0.947052	0.0985928
P2ry13	-1.15207	0.643491	0.50858
Gm13157	-0.997772	1.00221	-0.00444108
Rhoj	-1.02924	0.967944	0.0612933
Tnfrsf1a	-1.04097	0.953254	0.0877134
Cysltr1	-1.01922	0.979603	0.0396171
Cxcl10	-1.10556	0.841404	0.264155
Il2rb	-1.08065	0.892671	0.187979
Icam1	-1.09243	0.870161	0.222273
Pdcd1	-1.09289	0.869225	0.22367
C5ar1	-1.07938	0.894939	0.184443
Nfe2l2	-1.07974	0.894309	0.185426
Pycard	-1.03832	0.956677	0.0816408
Cebpd	-1.01037	0.989298	0.0210715
Ccrl2	-1.06886	0.912787	0.156073
Cyp1b1	-1.14304	0.713282	0.429757
Tnc	-1.06069	0.925568	0.135124
Klra9	-1.05251	0.937552	0.114959
Spn	-1.045	0.94792	0.0970784
Nek6	-1.11294	0.822978	0.289959
Isg15	-1.10638	0.839447	0.266933
Spidr	-0.910717	1.07013	-0.159414
Arid5a	-1.03067	0.966209	0.0644622
Elf1	-1.06521	0.918609	0.146599
Zic4	-1.15228	0.511402	0.640877
Rhbdf2	-1.09964	0.854939	0.244698
Rbl1	-1.09833	0.85779	0.240543
Kcne1l	-1.10896	0.833159	0.275797
Oas1a	-1.10074	0.852502	0.248234
Mb21d1	-1.03782	0.957308	0.0805155
Zfp36l2	-1.08086	0.89229	0.18857
Srgn	-1.01814	0.98081	0.0373343
Plscr2	-1.0599	0.926759	0.133142
Klrb1b	-1.01894	0.979917	0.0390227
Lcp1	-1.09294	0.869126	0.223818
Fas	-1.03751	0.957713	0.0797934
Sbno2	-1.03713	0.958197	0.0789282
Tnfrsf18	-0.969144	1.02824	-0.0590911
Arpc1b	-1.02732	0.970231	0.0570917
Mitd1	-1.08765	0.879635	0.208011
Itgb2	-1.07287	0.906176	0.166697
B3gnt3	-1.08804	0.878869	0.209173
Phf11b	-1.10906	0.832889	0.276175
Ctla4	-1.0281	0.969302	0.0588019
AB124611	-1.03437	0.961657	0.0727171
Mpeg1	-1.0929	0.869223	0.223673
Tnfsf13b	-1.00191	0.998083	0.00382303
Vim	-1.00602	0.993872	0.0121463
Slc15a3	-1.07345	0.905213	0.168234
Cd3g	-1.02889	0.968361	0.0605287
Elf4	-1.09785	0.85883	0.239023
Camk2d	-1.03913	0.0835052	0.955629
Syngr2	-1.01202	0.98753	0.0244892
Cd40	-1.05895	0.928178	0.130775
Spry1	-1.05432	0.934966	0.119356
Pabpc1l	-0.917075	1.06618	-0.149106
Psme1	-1.04151	0.952551	0.0889545
Ptbp1	-0.974671	1.02354	-0.0488668
Cd79b	-0.750974	1.13511	-0.384136
Rnf31	-1.10589	0.840615	0.265275
Cd79a	-0.890023	1.08211	-0.192087
Ccnb2	-0.987056	1.01246	-0.0254041
Mov10	-1.10166	0.850433	0.251224
Tspan32	-0.842637	1.10504	-0.262401
Scgb3a1	-1.09166	0.87172	0.219943
Znfx1	-1.12283	0.794739	0.32809
Slamf8	-1.10771	0.836218	0.271495
Tcirg1	-1.07025	0.910517	0.159736
Myc	-1.04541	0.947369	0.0980398
Plscr1	-1.04875	0.942811	0.105943
Mmp13	-0.811133	1.11729	-0.306155
Naip2	-1.06934	0.912004	0.157339
Snap23	-1.00155	0.998444	0.00310485
Ms4a4c	-1.08537	0.883979	0.201388
Ybx1	-1.0677	0.914647	0.153058
Tubb6	-1.00837	0.991418	0.0169491
Tal1	-0.634796	-0.517932	1.15273
Daxx	-1.06389	0.920661	0.143232
Slfn4	-1.09021	0.874621	0.215589
Cd48	-1.03324	0.963058	0.0701859
Napsa	-1.04138	0.952716	0.0886639
Zfp36	-1.06849	0.913385	0.155105
Gpx8	-0.673944	1.14898	-0.475031
Pla2g4a	-1.06387	0.920695	0.143177
Tmpo	-1.12254	0.795644	0.326894
Gm12216	-1.04679	0.945506	0.101279
F13a1	-1.13646	0.745273	0.391187
Il4ra	-1.08229	0.889694	0.192596
Phf11c	-1.08004	0.89376	0.186282
Vav1	-1.04761	0.944376	0.103238
Clec10a	-1.14318	0.712517	0.43066
Stat3	-1.08908	0.876847	0.212233
Gm3383	-1.14656	0.454742	0.691817
Fcer1g	-1.06579	0.917688	0.148104
Rgs1	-1.04603	0.946527	0.0995064
Car13	-1.03677	0.958652	0.0781146
Thbs1	-1.08107	0.891906	0.189167
Tmco4	-0.93675	1.05308	-0.116325
Zfp143	-1.10324	0.846833	0.256404
Icos	-1.01272	0.986777	0.0259417
Lgals1	-0.905561	1.07324	-0.167679
Tram1	-1.11895	0.806385	0.312564
Arhgdib	-1.02559	0.972278	0.0533107
C3ar1	-1.04961	0.941631	0.107975
Lck	-1.06285	0.922279	0.140568
Psme2b	-1.06225	0.923189	0.139065
Cr1l	-1.11076	0.828615	0.282146
Pcolce	-0.953262	1.04096	-0.0876997
Pyhin1	-1.0983	0.857872	0.240423
Apol7e	-1.05012	0.940917	0.109202
Hp	-1.02032	0.978362	0.0419551
Mx1	-1.09833	0.857791	0.240541
Ikzf1	-1.1145	0.818818	0.295682
Rsad2	-1.10573	0.840992	0.264741
Grap2	-1.0317	0.964958	0.0667409
Tmem132e	-0.877291	-0.211562	1.08885
C920009B18Rik	-1.09683	0.861018	0.235813
Btc	-1.14213	0.718244	0.423882
Tnfrsf1b	-1.04889	0.942619	0.106274
AA467197	-1.0418	0.952169	0.0896286
Sash3	-1.02475	0.973265	0.0514819
Tifa	-1.10479	0.843217	0.261574
Cmtm7	-1.02097	0.977615	0.0433587
Ncf4	-1.03883	0.956024	0.0828024
Gimap4	-1.04223	0.951594	0.0906412
H2.Eb2	-0.9611	1.03482	-0.0737198
Il2ra	-1.00207	0.997914	0.00415972
Mmp3	-0.997985	1.002	-0.0040177
Pld4	-1.04243	0.951339	0.0910889
Serpinb9	-1.10451	0.843887	0.260619
Klrb1c	-1.04304	0.950534	0.0925036
Ctsw	-1.04513	0.947741	0.0973914
Plcg2	-1.09978	0.854614	0.245171
Plek	-1.08496	0.884741	0.200222
Themis2	-1.09188	0.871292	0.220584
Lhx1	-0.614479	-0.539408	1.15389
Nfkb2	-1.05762	0.930158	0.127462
Athl1	-1.11086	0.828369	0.282489
C1qa	-1.03483	0.961086	0.0737456
Slc10a6	-1.05775	0.929965	0.127785
Podxl	-1.13969	0.73056	0.409131
Serpina3i	-0.939907	1.05084	-0.110934
Rab5c	-1.13409	0.755146	0.378943
Mbnl1	-1.14986	0.666368	0.483495
Sirpb1a	-1.03861	0.956308	0.0822982
Tma16	-1.01264	0.986862	0.0257777
Ripk1	-1.08792	0.879098	0.208826
C1qc	-1.0524	0.937713	0.114685
Rin2	-1.14628	0.693675	0.452607
Emp3	-1.02924	0.967935	0.061309
Eif4ebp1	-1.04228	0.951539	0.0907373
Mmp14	-1.03188	0.964731	0.067153
Ptprcap	-1.0054	0.994515	0.0108806
Rasa4	-1.0859	0.882971	0.202931
Bcl2a1a	-1.07987	0.894072	0.185796
Gpr84	-1.12321	0.793544	0.329669
Oasl1	-1.09848	0.857468	0.241014
Samsn1	-1.06477	0.919294	0.145477
Cd36	-1.12472	0.788768	0.335947
Dusp2	-1.02005	0.978662	0.0413902
Gfap	-1.09204	0.870965	0.221073
Casp8	-1.04807	0.943748	0.104324
Sparc	-0.938489	-0.11336	1.05185
Efemp2	-0.916836	1.06633	-0.149496
Hcls1	-1.04708	0.945103	0.101979
Tagln2	-1.04357	0.949825	0.0937481
Myo1g	-1.04633	0.94613	0.100196
Zbp1	-1.09981	0.854568	0.245238
Fosl1	-1.08253	0.889262	0.193263
Slamf9	-1.05654	0.931745	0.124796
Milr1	-1.02587	0.971946	0.0539263
Fxyd5	-1.01116	0.988454	0.0227052
Ifi204	-1.09664	0.861418	0.235226
Mylk2	-0.757252	1.13356	-0.376309
Smim3	-1.08521	0.884286	0.200919
Dock2	-1.09042	0.8742	0.216223
Lat	-1.05397	0.935475	0.118491
Fgd2	-0.987616	1.01194	-0.0243238
Laptm5	-1.07481	0.902905	0.171902
Tpx2	-0.903023	1.07474	-0.171715
Slfn1	-1.09582	0.863157	0.232666
Hmgb2	-0.920814	1.06379	-0.14298
Irf4	-0.904357	1.07395	-0.169596
P2ry10	-1.02226	0.976149	0.0461064
Ptpn22	-1.07043	0.910236	0.160189
Cenpj	-1.10495	0.842854	0.262092
Irf5	-1.06439	0.919885	0.144507
Slfn3	-1.06922	0.912196	0.157028
Ucp2	-1.06111	0.924931	0.13618
Fut7	-0.849992	1.10185	-0.251861
Rab7b	-0.974166	1.02397	-0.0498064
Akr1b8	-0.957415	1.03774	-0.0803243
Sdc4	-0.991742	1.00806	-0.0163162
D730005E14Rik	-1.09602	0.862743	0.233275
Ube2d3	-1.12877	0.775133	0.353633
Serpina3n	-1.04807	0.943755	0.104312
Cmklr1	-1.0956	0.863625	0.231976
Hmga1.rs1	-1.02334	0.9749	0.0484399
Mvp	-0.957901	1.03736	-0.0794577
Cyth4	-1.09217	0.870694	0.221477
Tlr9	-1.09326	0.868484	0.224774
S100a10	-1.01444	0.9849	0.0295443
Il12rb1	-1.01414	0.98523	0.028912
Irf2	-1.10318	0.846959	0.256223
Tec	-1.00675	0.993111	0.013639
Rrbp1	-1.02591	0.971903	0.0540059
Lax1	-1.04973	0.941457	0.108275
Msn	-1.08524	0.884214	0.201029
Klrc1	-1.05352	0.936121	0.117394
Gm12250	-1.09432	0.866294	0.228027
Xdh	-1.12196	0.797427	0.324531
Gldn	-0.907311	1.07219	-0.164882
Tnf	-1.04677	0.945522	0.101252
Zc3h12d	-0.960998	1.0349	-0.0739028
Angptl4	-1.11676	0.812614	0.304146
Tra2b	-0.994611	1.0053	-0.0106931
Grn	-1.0805	0.892939	0.187561
Mnda	-1.08916	0.876683	0.212481
Ptges	-1.07402	0.904245	0.169775
C1s1	-1.08455	0.88551	0.199043
Mill2	-1.0941	0.866745	0.227358
Serpinf2	-0.857084	1.09866	-0.241574
BC094916	-1.03918	0.955574	0.0836022
Mmp25	-1.07174	0.908068	0.163671
Pim1	-1.05952	0.927338	0.132178
Arf4	-1.10089	0.852165	0.248723
Entpd1	-1.11544	0.816251	0.299194
Tor1aip2	-1.0811	0.891859	0.18924
Lum	-1.14575	0.697114	0.448641
Irak4	-1.06518	0.918656	0.146522
Parp8	-1.07823	0.896977	0.181252
Peg10	-1.10407	0.259173	0.844899
Ctsh	-0.985861	1.01356	-0.0277016
Gm5544	-0.751999	1.13486	-0.382864
Igfbp3	-0.977277	1.02127	-0.0439935
Iqgap1	-1.02775	0.969722	0.0580284
Tlr8	-1.09289	0.869241	0.223646
X4930486L24Rik	-0.940848	1.05017	-0.10932
Nupr1	-1.01507	0.984217	0.0308526
Plekhf2	-1.01014	0.989545	0.0205911
Tmem123	-0.995917	1.00403	-0.00811607
Smpdl3b	-1.09864	0.857123	0.241517
Gpr132	-1.06984	0.911196	0.158643
Pax3	-0.607171	-0.547007	1.15418
Ebf3	-0.600425	-0.553964	1.15439
Fut4	-1.04335	0.950126	0.0932193
Pstpip1	-1.04213	0.951736	0.0903899
Ctla2a	-1.01385	0.985544	0.0283112
Ano6	-0.838077	1.10695	-0.268872
Wfdc17	-0.996243	1.00371	-0.00747165
Sfxn2	-1.14138	0.722129	0.419254
Il15	-1.01349	0.985938	0.0275552
Clcf1	-0.98197	1.0171	-0.0351332
Tgfbi	-1.06595	0.917445	0.148501
Micall2	-0.993092	1.00677	-0.0136753
Rbms1	-1.03716	0.958151	0.0790113
Mrps6	-0.957861	1.03739	-0.0795292
Plin2	-1.00741	0.992425	0.0149812
Ccnd3	-1.10202	0.849621	0.252396
Has2	-0.970467	1.02712	-0.0566564
Rps27l	-0.977464	1.02111	-0.0436432
Tes	-1.00306	0.996917	0.00613864
Rac2	-1.07665	0.899735	0.176916
Ncf1	-1.05721	0.930764	0.126445
Jchain	-1.05161	0.938821	0.112793
Mki67	-1.04818	0.943605	0.104572
Ppp1r18	-1.08258	0.889157	0.193426
Tspan4	-1.01616	0.983019	0.0331384
Slc11a1	-1.04506	0.947836	0.0972257
Jun	-1.03465	0.961311	0.0733393
H2.K2	-1.07337	0.905335	0.168038
Hk2	-0.999506	1.00049	-0.000987241
Tmem236	-1.04012	0.954355	0.0857663
Irx3	-0.928787	-0.129758	1.05854
Alox5ap	-1.00952	0.990199	0.0193212
B4galt1	-1.07224	0.907236	0.165003
Atp6v0e	-0.967958	1.02922	-0.0612672
Spi1	-1.03369	0.96251	0.0711768
Clec4a3	-0.900223	1.07637	-0.176146
Cysltr2	-1.12972	0.771753	0.357963
Mthfd2	-1.06357	0.921169	0.142396
Cd5	-0.945402	1.04686	-0.10146
A2m	-1.15352	0.622005	0.531513
Pabpc1	-1.09125	0.872556	0.218692
Arhgap18	-0.948706	1.04441	-0.0957068
Maff	-1.04686	0.945402	0.101461
Taf1d	-0.897063	1.07818	-0.181117
Snhg1	-0.931289	1.05685	-0.125562
Hspb6	-1.02659	0.971104	0.0554829
Serpine1	-0.905377	1.07335	-0.167973
Slc52a3	-1.11972	0.315573	0.804144
Was	-1.01388	0.985521	0.0283544
Slfn10.ps	-1.02043	0.978235	0.0421935
X4933412E12Rik	-1.0733	0.905455	0.167847
Ctss	-0.999925	1.00007	-0.000149434
Trim30b	-1.08346	0.88754	0.195921
Klri2	-1.07233	0.90709	0.165236
Plac8	-1.07809	0.897218	0.180874
Nlrp1a	-1.14414	0.707019	0.437119
Unc93b1	-1.061	0.925098	0.135904
Rbm43	-1.07596	0.900921	0.175044
H2.DMa	-1.06075	0.925482	0.135266
Ifitm6	-1.05681	0.931349	0.125462
Fasl	-1.05618	0.932267	0.123916
Tmed5	-1.08491	0.884842	0.200067
Angpt1	-1.15399	0.542025	0.611969
Tmem119	-1.10745	0.83687	0.270576
Clec12a	-1.04873	0.942843	0.105886
Tmem173	-1.04489	0.948069	0.0968186
Fermt3	-1.02651	0.971189	0.0553259
Sp140	-1.01781	0.981186	0.0366215
Eng	-1.09657	0.861581	0.234986
Il21r	-1.05709	0.930935	0.126157
Nfkb1	-1.05764	0.930134	0.127502
P2ry14	-1.10715	0.837587	0.269564
Hbegf	-1.03498	0.960902	0.0740766
Kcnn4	-0.955321	1.03937	-0.0840527
Batf	-0.917116	1.06615	-0.149038
Slc1a6	-1.02906	0.0609134	0.968151
Gimap8	-1.0803	0.893302	0.186996
Azi2	-1.13433	0.754159	0.380175
Ogfr	-0.995218	1.00471	-0.00949696
Runx1	-1.09813	0.858233	0.239896
Ltb	-1.04627	0.946201	0.100073
Lef1	-1.00045	0.000902177	0.999549
Zic1	-1.11934	0.314089	0.80525
Cdh17	-1.06114	0.924894	0.136242
Oas3	-1.1015	0.850784	0.250718
Cxcr6	-1.0418	0.952161	0.0896428
Rbms2	-1.14825	0.679694	0.468554
Snx20	-1.019	0.979847	0.0391552
Havcr2	-1.10718	0.837522	0.269656
Ptafr	-1.03746	0.957774	0.0796847
Elk3	-1.05027	0.94071	0.109558
Ascc3	-1.09337	0.868248	0.225125
Rab32	-1.04072	0.953576	0.0871447
Gypc	-1.10308	0.847196	0.255883
Cxcl11	-1.03699	0.958365	0.0786279
B3gnt5	-0.902356	1.07513	-0.172773
Rcn1	-1.05211	0.938116	0.113997
X9930111J21Rik2	-1.09006	0.874918	0.215142
Vasp	-1.04381	0.949504	0.0943107
Cd247	-1.03171	0.964941	0.066772
Gcnt1	-1.02482	0.973179	0.0516408
Il7r	-1.05412	0.935249	0.118874
Sdc3	-1.1535	0.622291	0.531211
Slc16a3	-0.995899	1.00405	-0.00815125
Ripk2	-1.06175	0.923959	0.137791
Zfp281	-0.84629	1.10347	-0.257182
A630001G21Rik	-1.02284	0.975481	0.0473557
C4b	-1.06515	0.9187	0.146449
Fli1	-1.1238	0.791701	0.332097
Dhrs1	-0.989946	1.00976	-0.0198129
Apol9a	-1.05659	0.93168	0.124905
2022-09-02	-0.968756	1.02856	-0.0598042
Tnfrsf4	-0.998079	1.00191	-0.00383151
Acer2	-1.15131	0.499095	0.652216
Bcl2a1b	-0.979738	1.0191	-0.0393609
Mcm3	-0.99576	1.00419	-0.00842757
Mlkl	-1.06418	0.920212	0.143969
Igsf6	-1.00421	0.995736	0.0084743
Pdgfrl	-1.07982	0.894156	0.185665
Lacc1	-1.10231	0.848944	0.253371
Sh3glb1	-1.07093	0.909413	0.161513
Adam8	-1.08028	0.893336	0.186943
H2.Q7	-1.06577	0.917717	0.148057
Esyt1	-1.05497	0.934033	0.120935
F10	-1.02435	0.973725	0.050626
Maml2	-1.15455	0.561206	0.593345
Rnf225	-0.989501	1.01018	-0.0206779
Tuba1c	-0.872806	1.09112	-0.218316
Derl3	-0.822353	1.11317	-0.290821
Flnc	-0.926682	1.05995	-0.13327
Clic1	-0.953891	1.04048	-0.0865862
Gch1	-1.10363	0.845927	0.257702
Nuak2	-1.04401	0.949248	0.0947575
Zmynd15	-0.948123	1.04485	-0.0967247
Capg	-0.997715	1.00227	-0.00455532
Trafd1	-1.05333	0.936387	0.116942
Antxr2	-0.997173	1.0028	-0.00563012
Ciita	-1.1052	0.842251	0.262951
Ubald2	-1.14882	0.675169	0.473655
A630012P03Rik	-1.07982	0.894161	0.185657
Cd93	-1.08786	0.879227	0.20863
Gimap7	-1.01038	0.989287	0.0210919
Cfp	-1.08793	0.879091	0.208836
Ikzf3	-0.968515	1.02876	-0.060246
Pcgf5	-1.04001	0.954496	0.0855157
Ly6d	-0.823386	1.11278	-0.289397
Acp5	-1.05925	0.927735	0.131516
Ptger4	-1.01092	0.98871	0.0222109
Sucnr1	-0.931258	1.05687	-0.125614
Edem1	-0.997292	1.00269	-0.00539374
Eomes	-1.14117	0.41792	0.723246
Ifitm1	-1.10212	0.849381	0.252742
Slpi	-0.997206	1.00277	-0.00556423
Btk	-1.03992	0.954611	0.0853122
Ccar1	-1.00729	0.992543	0.0147503
Lat2	-1.01792	0.981055	0.0368693
AW112010	-1.06515	0.918696	0.146456
Baz1a	-0.98039	1.01852	-0.0381288
Hdac1	-1.09673	0.861237	0.235491
Cxcr4	-0.997372	1.00261	-0.00523551
Parvg	-1.14884	0.473772	0.675065
Gsap	-1.10141	0.850986	0.250427
Morc3	-1.10356	0.846079	0.257485
Plbd1	-1.04061	0.953718	0.0868932
Itk	-1.06713	0.915574	0.151551
Ebf1	-0.615971	-0.537849	1.15382
Btg1	-1.08816	0.878633	0.209531
Gpr31b	-1.08039	0.893142	0.187246
Gm694	-1.12341	0.792934	0.330473
Cd37	-1.03714	0.958178	0.0789623
Slc1a5	-0.964369	1.03218	-0.0678109
X5430427O19Rik	-1.0064	0.993474	0.0129272
Tnfsf8	-1.05285	0.937071	0.115778
Ccl9	-1.09518	0.864497	0.230687
Cd28	-0.941169	1.04994	-0.10877
Cd68	-1.08886	0.877278	0.211582
Tfap2b	-0.588322	-0.566308	1.15463
Lrrk1	-1.10412	0.84478	0.259343
Il1rn	-1.06124	0.924738	0.1365
Gm6377	-1.06555	0.918067	0.147485
Ms4a4d	-1.11195	0.825553	0.2864
Clic4	-1.02766	0.969835	0.0578211
Pik3r5	-1.0287	0.968591	0.0601071
Serpina3f	-1.12531	0.786853	0.338453
Serpinh1	-1.0217	0.976785	0.0449158
Traf2	-0.942323	1.04911	-0.106784
Gusb	-1.0088	0.990958	0.017845
Xcl1	-1.02913	0.968071	0.0610594
Spdef	-0.927646	1.05931	-0.131664
Ms4a4b	-1.08644	0.881945	0.204496
Oas1g	-1.05811	0.929426	0.128688
Galns	-1.14455	0.704587	0.439962
Irx1	-0.669292	-0.480238	1.14953
Plod3	-1.06265	0.922583	0.140066
Tgfbr2	-1.09416	0.866626	0.227534
Dram1	-1.03999	0.954521	0.0854722
Pilra	-1.05504	0.933929	0.121111
Itgam	-1.12082	0.80087	0.319951
Ptpn12	-1.09424	0.866459	0.227783
Gzmb	-1.07413	0.904049	0.170086
Arhgap30	-1.03674	0.958688	0.0780504
Arl11	-1.03894	0.955876	0.0830663
Lsp1	-0.967024	1.03	-0.0629748
Igfbp7	-0.968327	1.02892	-0.0605916
Ripk3	-1.0087	0.991062	0.0176434
Ctsz	-0.995205	1.00473	-0.00952185
Cdca3	-0.687393	1.1472	-0.459808
Tnfaip8	-0.974708	1.02351	-0.0487967
Mad2l2	-1.08296	0.888461	0.1945
Acer3	-1.03117	0.9656	0.065572
Psmb10	-1.02295	0.975349	0.047602
Rinl	-1.06347	0.921312	0.142161
Cxcl16	-1.05852	0.928827	0.12969
Trim47	-0.949302	1.04397	-0.0946629
Sh3bp2	-1.04364	0.949739	0.0938991
Cd151	-0.953995	1.0404	-0.0864022
Srsf10	-1.12081	0.800906	0.319902
Smc4	-0.972095	1.02574	-0.0536495
Tmem243	-1.05841	0.928982	0.129433
Klra8	-1.04753	0.944487	0.103046
Ddit3	-0.984427	1.01488	-0.0304511
Trim26	-1.09474	0.865431	0.229306
Cmah	-0.892382	1.08081	-0.188428
Gimap9	-1.11131	0.827218	0.284089
Efemp1	-1.10104	0.851832	0.249203
Myo1f	-1.05792	0.929717	0.128202
Cebpb	-1.03912	0.955649	0.0834697
Ccl5	-1.05214	0.938082	0.114056
Nipsnap3b	-0.901066	1.07588	-0.174815
Plaur	-0.960446	1.03534	-0.0748973
Cyba	-0.987331	1.0122	-0.0248731
I830077J02Rik	-1.14803	0.681338	0.466693
Lgmn	-0.93877	1.05165	-0.11288
Sectm1a	-1.03959	0.955045	0.0845415
Nlrp3	-1.1384	0.736655	0.401741
Gimap6	-1.06274	0.92244	0.140302
Izumo1r	-1.01333	0.986117	0.0272115
Rab29	-1.07921	0.895247	0.183961
Cd63	-0.824542	1.11234	-0.287798
Tlr13	-1.06004	0.926544	0.133499
Arhgap8	-1.10526	0.842115	0.263144
Stk17b	-0.996923	1.00305	-0.00612615
Sgpl1	-1.07896	0.895681	0.183283
Rrm2	-0.95233	1.04167	-0.0893437
Akna	-0.960897	1.03498	-0.0740862
Ehd2	-1.1168	0.812504	0.304296
Dcn	-1.15127	0.652665	0.498605
Arl5c	-0.981833	1.01723	-0.0353945
Cxcr3	-0.925665	1.06063	-0.134961
X2310001H17Rik	-0.888797	1.08278	-0.193982
Slc22a4	-1.14535	0.699655	0.445699
Bst1	-0.972806	1.02514	-0.0523334
Ms4a8a	-1.1326	0.761007	0.371594
Ltbr	-0.984517	1.01479	-0.0302776
Pgd	-0.968851	1.02848	-0.0596294
Pdlim4	-0.943119	1.04853	-0.105411
Pla2g2d	-1.1168	0.812499	0.304302
Traf1	-1.01635	0.982806	0.0335436
Ccr9	-0.888143	1.08313	-0.194991
Prf1	-1.04978	0.941394	0.108383
Dpep2	-1.03218	0.964369	0.0678103
Rin3	-1.14013	0.728444	0.411682
Tfpi2	-1.08332	0.887796	0.195526
Nrros	-1.11996	0.803432	0.316526
Saa3	-1.01455	0.984788	0.0297587
Ampd3	-1.13147	0.765326	0.36614
Atp8b4	-0.992092	1.00772	-0.0156319
Atf3	-1.01895	0.979907	0.0390421
Apod	-0.935439	1.05399	-0.118554
Il18r1	-1.12396	0.791186	0.332775
Tspo	-1.03055	0.96636	0.0641884
Cxcr5	-0.943407	1.04832	-0.104913
Tfap2a	-0.876618	-0.212579	1.0892
Pla1a	-1.06241	0.922944	0.139469
Bhlha15	-0.705269	1.14443	-0.439166
Naip1	-0.920349	1.06409	-0.143745
Spdl1	-0.878613	1.08817	-0.209561
Tg	-0.948083	1.04488	-0.0967942
Ccnl1	-0.928635	1.05865	-0.130012
Irx2	-0.784636	-0.341344	1.12598
Trim56	-1.1133	0.822031	0.291266
Apobr	-1.00036	0.999639	0.000721256
Dnase2a	-0.972557	1.02535	-0.0527947
Cd200r4	-1.02568	0.972176	0.0535008
Traf3ip2	-0.842154	1.10524	-0.263089
Tgfb1	-1.05645	0.931875	0.124577
Snhg12	-1.03221	0.964337	0.0678683
X1600014C10Rik	-1.11107	0.827827	0.283243
Usp25	-1.13151	0.765169	0.36634
Aif1	-1.00103	0.998963	0.00207051
Mbd2	-0.988239	1.01136	-0.0231215
Xbp1	-1.06966	0.911489	0.15817
Rhoc	-1.00999	0.989696	0.0202982
Anxa4	-1.01529	0.983971	0.0313227
Wisp2	-0.71724	1.14231	-0.425073
Derl2	-1.14005	0.728809	0.411243
Card11	-0.981754	1.0173	-0.0355451
Epha2	-1.05354	0.936082	0.117462
Hs3st3b1	-1.11549	0.299371	0.816121
Slc9a3r1	-1.1423	0.717321	0.424977
Lrrc25	-0.978781	1.01995	-0.0411668
Nos2	-0.956232	1.03866	-0.0824327
Kmo	-1.0462	0.9463	0.0999
Nostrin	-1.12291	0.794496	0.328412
Dap	-0.97609	1.02231	-0.0462172
Fgfr4	-0.792627	1.1235	-0.330878
Folr2	-1.14662	0.691412	0.455207
Trim72	-0.871193	1.09192	-0.220732
Rab13	-1.13043	0.769166	0.361264
Amica1	-1.02821	0.969177	0.0590306
Krcc1	-0.956677	1.03832	-0.0816409
Rrad	-0.976599	1.02186	-0.0452647
Wwtr1	-1.07202	0.907596	0.164426
Anxa2	-0.947253	1.0455	-0.0982421
Slc7a7	-1.10266	0.848155	0.254505
Aoah	-1.10356	0.846097	0.257458
Hcar2	-0.999366	1.00063	-0.00126689
Hmha1	-1.0342	0.961869	0.072334
Csk	-1.06856	0.913268	0.155294
Dmbx1	-0.748923	-0.38668	1.1356
Cd83	-1.1172	0.305821	0.811379
Dynlt1b	-1.03563	0.960082	0.0755499
Emcn	-1.07301	0.90595	0.167058
Il10	-0.941907	1.04941	-0.1075
Pkp3	-0.933273	1.05549	-0.12222
Ly9	-1.05391	0.935558	0.11835
Dusp11	-1.14184	0.422079	0.71976
Tmem86a	-0.950911	1.04275	-0.0918424
N4bp1	-1.12271	0.795118	0.32759
Robo4	-1.08164	0.890873	0.19077
Mapkapk3	-0.969564	1.02788	-0.058319
Renbp	-1.02048	0.978173	0.0423111
Lpxn	-1.05668	0.931542	0.125137
X1700123I01Rik	-0.956179	1.03871	-0.0825269
Def6	-1.05167	0.938737	0.112937
Nkg7	-1.06895	0.912637	0.156315
Plekha2	-1.13002	0.770652	0.35937
Npc2	-0.949684	1.04368	-0.0939939
Anxa3	-1.00642	0.993456	0.012962
Hpse	-0.986267	1.01319	-0.0269217
Abcb1b	-0.8275	1.1112	-0.283697
Ggta1	-1.07333	0.905417	0.167908
Hnrnpf	-0.990874	1.00888	-0.0180093
Nfkbie	-0.997763	1.00222	-0.00445955
Cd8a	-1.00157	0.998424	0.00314545
Ifi205	-1.06212	0.923394	0.138725
X5031414D18Rik	-0.968238	1.02899	-0.0607542
Zfp800	-1.14954	0.669233	0.480304
Nrap	-0.666667	1.14983	-0.483163
Nkiras2	-1.10183	0.850032	0.251803
Chac1	-0.998516	1.00148	-0.00296089
Hsd17b12	-1.11011	0.830261	0.279851
Sertm1	-0.938711	-0.112981	1.05169
Spint1	-1.05739	0.930496	0.126894
Capza1	-1.14812	0.680668	0.467452
Xrn2	-1.09477	0.865368	0.229399
Gadd45g	-0.821331	1.11356	-0.29223
Alpk1	-1.10883	0.833466	0.275365
Il17rc	-0.854128	1.1	-0.245877
H2.L	-1.00513	0.994793	0.0103342
Lilrb4a	-1.06777	0.914546	0.153223
Ccna2	-1.04741	0.944658	0.10275
Tmem179b	-0.942633	1.04888	-0.106249
Rnaset2a	-0.896235	1.07865	-0.182416
Zfhx4	-0.726037	-0.414576	1.14061
Ifit1bl2	-1.06988	0.911126	0.158756
Jak2	-1.02595	0.971853	0.0540981
Id3	-1.00117	0.998825	0.00234507
Ercc6l	-0.990105	1.00961	-0.0195044
Tlr4	-1.08512	0.884442	0.20068
Nes	-0.799514	1.12127	-0.321758
S100a4	-0.914931	1.06753	-0.152596
Gm4944	-1.13753	0.740597	0.396929
Klra7	-0.950378	1.04316	-0.0927778
Ifit1bl1	-1.04413	0.949082	0.0950492
Ctla2b	-1.05432	0.934971	0.119346
S1pr2	-0.935346	1.05406	-0.118712
Gna13	-1.12203	0.79722	0.324806
Dera	-1.00171	0.998278	0.00343575
Cd177	-1.11834	0.80813	0.310214
LOC100038947	-1.0135	0.985935	0.0275599
Myl12a	-0.887577	1.08344	-0.195863
Sec13	-0.998406	1.00159	-0.00317976
Ly96	-1.01685	0.982252	0.0345985
Tnfaip8l2	-1.01046	0.989196	0.0212677
Ube2c	-0.984679	1.01465	-0.0299692
Gm20219	-0.838158	1.10691	-0.268757
Brip1	-1.079	0.895609	0.183396
Fpr2	-0.990741	1.00901	-0.0182687
Snx2	-1.10804	0.835413	0.272629
Tmem184b	-1.10719	0.837485	0.269708
Socs3	-0.992065	1.00775	-0.0156855
Oaf	-0.902908	1.07481	-0.171898
Cnot4	-1.15388	0.614701	0.539176
Traf3ip3	-0.929873	1.05781	-0.127939
X2410006H16Rik	-0.890943	1.0816	-0.190662
Wfikkn1	-0.983465	1.01575	-0.0322879
Ccdc86	-0.91486	1.06757	-0.152712
Txnip	-1.02014	0.978562	0.0415799
Adcy4	-1.14169	0.720528	0.421164
Arhgap24	-1.11342	0.291711	0.821708
Uaca	-1.05918	0.927837	0.131346
Jak3	-1.08585	0.883076	0.20277
Eif4a1	-0.967854	1.02931	-0.0614574
Pros1	-1.03996	0.954563	0.0853971
Slc39a1	-0.97274	1.02519	-0.0524547
Cnksr1	-0.849254	1.10218	-0.252924
Top1	-1.03377	0.962403	0.0713705
Cd72	-1.06729	0.915319	0.151966
Arhgap4	-1.10261	0.848275	0.254334
Arsi	-1.15125	0.65284	0.498413
Ece2	-0.955903	-0.0830177	1.03892
Mpp6	-1.12087	0.320145	0.800724
Stat4	-1.00059	0.999405	0.00118803
Pirb	-1.06133	0.924601	0.136728
H2.Q8	-1.09168	0.871683	0.219999
Csrnp1	-0.893301	1.0803	-0.186998
Fam46c	-0.933207	1.05554	-0.122331
Ecm2	-0.967269	1.0298	-0.0625273
Eif1a	-1.08817	0.878615	0.209558
Tmem221	-1.10957	0.831633	0.277934
Cdc20	-0.746884	1.13608	-0.389201
Dennd1c	-0.993627	1.00625	-0.0126267
Gm8369	-0.930541	1.05736	-0.12682
Bag3	-1.02473	0.97328	0.0514525
Gpr183	-0.984795	1.01454	-0.0297469
Cyp4f18	-1.04602	0.946544	0.0994773
Gpr4	-1.1461	0.694864	0.451237
Olfr56	-1.02834	0.969024	0.0593118
Rock1	-1.05634	0.932042	0.124295
Trp53	-1.09104	0.872978	0.218058
Cbfb	-1.15468	0.57105	0.583628
Mdfic	-0.910595	1.07021	-0.159611
Arhgap9	-0.97041	1.02717	-0.0567622
Nfkbia	-1.02911	0.968098	0.0610103
Gm11974	-0.892627	1.08067	-0.188046
Inpp5d	-1.08235	0.889577	0.192777
Tmod3	-1.02187	0.976589	0.0452827
Rps11	-1.13406	0.755251	0.378812
AA619741	-1.10366	0.845844	0.257821
Gimap3	-1.02619	0.971576	0.0546093
Sphk1	-0.838817	1.10664	-0.267825
Tmem154	-1.09001	0.875025	0.214981
Agtr2	-0.587049	-0.567597	1.15465
Dnajc1	-1.01515	0.984126	0.0310267
X9330188P03Rik	-0.745327	1.13645	-0.39112
Ltbp1	-1.04287	0.950752	0.0921212
Grrp1	-1.05037	0.94057	0.109797
Ugt1a7c	-0.873469	1.09079	-0.217321
Cnr2	-1.02082	0.97779	0.0430317
Ggh	-0.652469	1.15129	-0.498819
Tdrd7	-1.06053	0.925806	0.134727
Fam83f	-1.03469	0.961268	0.0734175
Plekho2	-1.10591	0.840565	0.265347
Tnfaip2	-1.09042	0.874212	0.216205
Fes	-1.01083	0.988808	0.0220212
Emp1	-0.919086	1.0649	-0.145817
Hif1a	-1.13657	0.744777	0.391797
Lrrc8e	-0.675217	1.14882	-0.473601
Slamf7	-1.07585	0.901114	0.174739
Mmp19	-1.08431	0.885955	0.19836
Gzmc	-0.940779	1.05022	-0.109439
Ddx39	-0.914738	1.06765	-0.15291
Fzd1	-0.759461	-0.373539	1.133
Tgds	-0.782067	1.12675	-0.344682
Phf11a	-1.06808	0.914045	0.154035
Cflar	-1.08056	0.892827	0.187736
Cd8b1	-1.01186	0.987702	0.0241592
Tbx21	-1.0931	0.868812	0.224285
Nfil3	-0.883036	1.08587	-0.202831
Nckap1l	-1.06445	0.919796	0.144652
Cyp4v3	-1.1309	0.767423	0.36348
Angpt2	-0.99294	1.00691	-0.0139727
Ly6e	-1.02725	0.970317	0.0569332
Uhrf1	-1.05946	0.927419	0.132042
Vamp8	-0.742531	1.13709	-0.394558
Hfe	-0.766988	1.13102	-0.364034
Acap1	-1.02062	0.978021	0.0425969
2022-09-01	-0.978057	1.02059	-0.0425297
Rcor3	-1.14011	0.411564	0.728542
Apbb1ip	-1.06792	0.91431	0.153606
Selplg	-1.09723	0.860158	0.237076
Bid	-1.13659	0.7447	0.391892
Ptbp3	-1.13988	0.729625	0.410259
Sowahc	-0.60349	1.1543	-0.550809
Trib3	-0.971896	1.02591	-0.0540187
Abtb2	-1.08504	0.8846	0.200439
Plgrkt	-1.05967	0.927105	0.132566
Akip1	-0.861727	1.0965	-0.234772
Il1b	-1.01225	0.987285	0.0249634
Tmem171	-1.09412	0.8667	0.227424
Hspb1	-0.850013	1.10184	-0.25183
Ifnar2	-0.969236	1.02816	-0.0589218
Ezr	-0.726258	1.14057	-0.41431
Gpr146	-1.14915	0.476675	0.672479
Zfp51	-1.14928	0.671445	0.477832
F7	-1.05061	0.940236	0.110371
Cytip	-1.05033	0.940622	0.109709
Bcl2l14	-1.03184	0.964791	0.0670442
Tpt1	-0.858343	1.09808	-0.239734
Lrig1	-1.03245	0.0684121	0.964037
Maf	-1.08357	0.887338	0.196232
Pou4f2	-0.663677	-0.486482	1.15016
Ccl4	-1.04959	0.941649	0.107944
Mapkapk2	-1.01966	0.979102	0.0405624
Lincenc1	-0.672903	-0.476199	1.1491
Timeless	-0.96571	1.03108	-0.0653717
Hlx	-1.0067	0.993158	0.0135469
Cfb	-1.0747	0.903081	0.171624
Psd4	-0.943177	1.04849	-0.105311
Siglecg	-1.03239	0.964114	0.068273
Spata6	-0.83157	1.10959	-0.278022
Laptm4a	-1.06721	0.915443	0.151764
Hvcn1	-1.05632	0.93206	0.124264
X1810032O08Rik	-0.82165	1.11344	-0.291791
Gem	-1.04684	0.945434	0.101404
Rnf139	-1.13702	0.742818	0.394206
Scpep1	-0.9861	1.01334	-0.0272429
Cpne3	-1.15038	0.488738	0.661639
Itga5	-0.926427	1.06012	-0.133695
Timp1	-1.03267	0.963763	0.0689102
Trim69	-0.886943	1.08378	-0.19684
Tyrobp	-0.959167	1.03636	-0.0771916
Stat6	-0.983053	1.01613	-0.0330733
Runx3	-1.04216	0.951695	0.0904632
Crot	-1.15012	0.664029	0.486093
Slc31a2	-1.01212	0.987425	0.0246922
Rnf135	-1.03255	0.963919	0.0686274
Klhl6	-1.03809	0.956967	0.0811236
Rab20	-0.871724	1.09166	-0.219937
Islr	-1.13615	0.746615	0.389533
Gzma	-1.06444	0.919814	0.144622
Ankfy1	-1.14057	0.726261	0.414307
Gm21188	-1.02368	0.97451	0.0491668
Rras	-1.02223	0.976177	0.0460552
Dpp7	-1.03601	0.959602	0.0764121
Ncr1	-0.912972	1.06875	-0.155774
Adgre5	-1.14813	0.680566	0.467568
Agtrap	-1.09178	0.871479	0.220304
Tmc6	-0.654949	1.15105	-0.496104
Aim2	-0.979058	1.0197	-0.0406444
Cd3e	-1.09347	0.868048	0.225422
Phip	-1.1547	0.579594	0.575104
Relb	-1.01933	0.979483	0.0398423
Nod2	-1.10371	0.845735	0.257976
Fam107b	-1.03098	0.96584	0.0651348
Orai1	-0.921166	1.06357	-0.142401
Serpinf1	-1.13404	0.378704	0.755337
Dok1	-0.905015	1.07356	-0.168549
Cd84	-1.01881	0.980061	0.0387508
Orc4	-1.0332	0.963117	0.0700786
Plagl2	-0.99245	1.00738	-0.0149334
Tlr1	-1.10788	0.835815	0.272064
Casp3	-0.98922	1.01044	-0.021223
Fcrl5	-0.820943	1.11371	-0.292763
Eaf2	-0.911909	1.0694	-0.157492
Pno1	-0.979894	1.01896	-0.0390667
Lypd8	-1.08268	0.888986	0.193691
Tulp3	-1.14323	0.712238	0.430988
Alx4	-1.14017	0.728235	0.411934
Elovl1	-0.968014	1.02918	-0.0611646
Ppic	-1.04898	0.942499	0.10648
Whamm	-1.09837	0.857701	0.240673
Dock8	-1.10125	0.851355	0.249893
Dek	-1.0934	0.868183	0.225221
Gtse1	-0.987836	1.01174	-0.0238987
Hsh2d	-1.04185	0.952104	0.0897419
Lhx1os	-0.635537	-0.517139	1.15268
Wdfy1	-1.10405	0.84495	0.259099
Il3ra	-0.992836	1.00701	-0.0141767
Cxcl9	-1.08975	0.875525	0.214228
Adgrg5	-1.06231	0.923106	0.139202
Twsg1	-1.05387	0.935617	0.11825
Lmo2	-1.08461	0.8854	0.199211
Ifng	-1.02237	0.976018	0.0463518
Cd9	-0.746141	1.13626	-0.390117
Fkbp11	-0.740485	1.13755	-0.397065
Litaf	-0.919518	1.06463	-0.145108
Klra3	-0.850108	1.1018	-0.251693
Ncapg	-0.725678	1.14068	-0.415006
Ythdf2	-1.15327	0.626384	0.526887
Sdf2l1	-1.03662	0.958833	0.077791
Klra18	-0.983058	1.01612	-0.0330637
Tnfrsf14	-1.09744	0.859724	0.237713
Vnn1	-1.08389	0.886736	0.197159
Endou	-1.04487	0.948093	0.0967776
Gm16973	-0.856401	1.09897	-0.24257
H2.Aa	-1.06879	0.912902	0.155887
Cd74	-1.07066	0.909854	0.160804
Nop58	-0.932037	1.05634	-0.124303
Tk1	-0.934998	1.0543	-0.119301
Procr	-0.955532	1.03921	-0.083677
Slamf6	-1.05218	0.938028	0.114148
Fyb	-1.04414	0.949063	0.0950815
Btla	-1.06559	0.918015	0.147571
Necap2	-0.885052	1.0848	-0.199745
Trem1	-0.972117	1.02573	-0.0536085
H2.Ab1	-1.03942	0.955262	0.084157
C3	-1.09561	0.863601	0.232011
X1700025N23Rik	-0.623601	1.15343	-0.52983
Aplnr	-1.10078	0.852406	0.248373
Col4a5	-1.01653	0.982602	0.0339325
Mcoln2	-1.08691	0.881044	0.205869
Sdc1	-0.697664	1.14567	-0.448005
Rpf1	-0.77356	1.12921	-0.355651
Bach2os	-1.11593	0.814911	0.301022
Lfng	-1.12415	0.333575	0.790576
Rab27a	-1.14605	0.450849	0.695201
Coa4	-1.06974	0.911356	0.158385
A330076C08Rik	-0.791232	-0.332714	1.12395
Bach1	-0.98883	1.01081	-0.0219771
Nr2f2	-0.783601	-0.34269	1.12629
Uimc1	-1.12115	0.799893	0.321253
Syde1	-1.06823	0.913809	0.154417
Tgm1	-1.0427	0.95098	0.0917201
Gapt	-1.07289	0.906154	0.166733
Dck	-1.08697	0.880941	0.206025
Arrdc4	-0.99615	1.00381	-0.00765658
Cdc42ep4	-1.15468	0.571431	0.58325
Ets1	-0.987402	1.01214	-0.0247377
Zfp324	-1.11896	0.312601	0.806357
Cst7	-1.05679	0.931376	0.125417
Fbxw17	-1.09565	0.86351	0.232144
Ms4a1	-0.973685	1.02439	-0.0507004
Pira6	-0.980053	1.01882	-0.0387673
Glycam1	-1.09829	0.240405	0.857884
Pdia4	-1.08611	0.882571	0.20354
Srsf6	-1.12898	0.774369	0.354614
Kars	-1.09826	0.857938	0.240327
Nlrp1b	-1.04358	0.949816	0.0937628
P2ry6	-1.05201	0.93826	0.113752
Zfp455	-1.06049	0.92587	0.134621
Cd3d	-1.03121	0.965553	0.0656589
Il10rb	-0.932743	1.05586	-0.123114
Gpr174	-1.03998	0.95454	0.0854377
Spg21	-1.02396	0.974183	0.0497753
Stra6	-1.04538	0.94741	0.0979691
Lrrc16a	-1.12198	0.324624	0.797357
Ncf2	-0.989216	1.01045	-0.0212302
Amd1	-1.07954	0.184873	0.894663
Anpep	-1.06514	0.91871	0.146433
Podnl1	-1.08671	0.881423	0.205291
Nat2	-0.907223	1.07225	-0.165024
Trim10	-0.746599	1.13615	-0.389552
Ppib	-0.985235	1.01414	-0.0289031
H2.Eb1	-1.04379	0.949541	0.0942447
Frrs1	-0.844866	1.10409	-0.25922
Tmem176b	-1.04061	0.95372	0.0868905
Eef2kmt	-0.861796	1.09647	-0.23467
Tmed2	-1.08968	0.875676	0.214
Zc3h7a	-1.04785	0.944047	0.103808
Sat1	-0.971117	1.02658	-0.0554586
Akap12	-1.13718	0.742136	0.395042
Lif	-0.976561	1.0219	-0.0453364
Npr1	-1.10314	0.847064	0.256072
Tank	-1.15376	0.61718	0.536582
Flt3l	-0.924997	1.06107	-0.136071
Tirap	-1.01248	0.987032	0.0254498
Zbtb2	-1.05667	0.93156	0.125106
Nt5c3	-0.984372	1.01493	-0.0305561
Ddx21	-1.04843	0.943257	0.105174
Serpinb6b	-1.00593	0.993965	0.0119627
Acadl	-1.08898	0.877048	0.211929
Pla2g4c	-1.08141	0.891296	0.190114
Adamts6	-1.14739	0.686009	0.461385
Psmb2	-1.00306	0.996913	0.00614627
Ecm1	-1.03808	0.95698	0.0811011
Naip5	-1.09162	0.871805	0.219816
Rap1b	-0.987383	1.01216	-0.0247732
Cln5	-1.1547	0.576129	0.57857
Palld	-1.09909	0.856145	0.242942
C1rl	-0.82894	1.11063	-0.281693
C1ql4	-0.689289	-0.457639	1.14693
A3galt2	-0.923413	1.06211	-0.138695
Il1r2	-0.988478	1.01114	-0.0226597
Slc43a3	-1.06709	0.915625	0.151468
Apof	-1.14016	0.728266	0.411897
Frmd4a	-1.15291	0.520843	0.632071
Vav3	-1.03189	0.0671625	0.964726
Gpr160	-1.05653	0.931763	0.124764
Sirpb1b	-1.03549	0.960258	0.0752336
Slc29a3	-1.14793	0.682066	0.465868
Dok2	-1.10124	0.851376	0.249863
Spata13	-1.13834	0.736907	0.401433
Rnf19b	-0.959679	1.03595	-0.0762731
Trdmt1	-1.09127	0.872502	0.218773
Wdfy4	-1.02721	0.970368	0.0568392
Rbms3	-0.802009	-0.31843	1.12044
Crem	-0.939435	1.05118	-0.111744
Pecam1	-1.14604	0.695275	0.450764
Gm7609	-0.995075	1.00485	-0.00977806
Soat1	-1.09157	0.8719	0.219674
Nfam1	-0.994506	1.0054	-0.0108983
Pla2g2f	-1.10703	0.837879	0.269152
Cabp4	-0.986334	1.01313	-0.0267927
Nr1h3	-0.978183	1.02048	-0.0422927
Mcl1	-0.937089	1.05284	-0.115749
Apaf1	-1.15462	0.565297	0.58932
Ccl6	-1.10135	0.85112	0.250232
Gpsm3	-1.04446	0.948646	0.0958106
Dapp1	-1.03698	0.958386	0.0785901
Lpo	-1.06667	0.916297	0.150374
Pxk	-1.15383	0.615822	0.538004
Csf3r	-1.00114	0.998852	0.00229177
Gadd45b	-0.908944	1.07121	-0.162265
Riok2	-1.00178	0.998215	0.00356074
Tnfrsf9	-0.969459	1.02797	-0.0585123
Spib	-1.04454	0.948531	0.0960125
Cacna1s	-0.889411	1.08244	-0.193033
Ltf	-1.02799	0.969441	0.0585448
Nfkbiz	-0.971852	1.02595	-0.0540993
Il27ra	-1.15255	0.637271	0.51528
Creld2	-0.860809	1.09693	-0.23612
Agpat2	-1.05017	0.940853	0.109312
Znf41.ps	-1.15019	0.486778	0.663411
H2.DMb2	-1.04801	0.943832	0.10418
Calhm2	-1.13129	0.765983	0.365309
Haao	-0.880881	1.087	-0.206117
Vdr	-0.989867	1.00983	-0.0199665
2022-03-05	-1.03197	0.964621	0.067353
Lmnb1	-1.08198	0.890265	0.191712
Mt1	-0.961835	1.03423	-0.0723961
Ctdnep1	-1.09995	0.854239	0.245715
Alyref	-0.965135	1.03155	-0.0664184
Eif2s2	-0.989345	1.01032	-0.0209792
Klrb1a	-1.15075	0.658062	0.492685
Il18rap	-1.08361	0.887256	0.196358
Sh2d1a	-0.980358	1.01855	-0.0381899
Ptpn7	-0.956024	1.03883	-0.0828026
Pglyrp1	-1.10583	0.840753	0.265081
Inadl	-0.790088	-0.334216	1.1243
Cstb	-0.943492	1.04826	-0.104768
Rbm3	-0.953727	1.0406	-0.0868778
Slc27a3	-1.15464	0.566807	0.587829
Alkbh3	-0.784193	1.12611	-0.34192
Sptlc2	-0.983878	1.01538	-0.0314989
Zdhhc18	-1.0741	0.904105	0.169997
Prcp	-0.965806	1.031	-0.0651965
Bnip2	-1.03816	0.956882	0.0812747
Flt4	-1.15452	0.594699	0.559826
Pcbp2	-1.14682	0.456787	0.690034
Ubtd1	-1.05056	0.940296	0.110268
Parp4	-1.12686	0.781703	0.345154
Syk	-1.01728	0.981778	0.0354995
Smagp	-0.87191	1.09157	-0.219658
Zfp119a	-1.10283	0.847768	0.255061
Dab2	-1.0677	0.91465	0.153053
Ikzf2	-1.13367	0.75681	0.376862
Pdcd1lg2	-1.03153	0.965163	0.0663669
Cxcl5	-1.09575	0.86331	0.232439
Dennd2d	-1.03115	0.96563	0.0655178
Crtap	-0.826738	1.11149	-0.284756
Gngt2	-0.922356	1.0628	-0.14044
Map3k8	-1.09808	0.85833	0.239754
Zfp119b	-0.880175	1.08737	-0.20719
Tox4	-1.01457	0.984769	0.0297969
Ccnb1	-1.00671	0.993152	0.0135583
Cdh15	-1.05066	0.940164	0.110494
Rab8b	-1.15304	0.522903	0.630137
Rab21	-1.08289	0.888599	0.194288
Tor4a	-0.917102	1.06616	-0.149062
Ap1s3	-1.12207	0.797074	0.325
Dcakd	-0.721674	-0.419797	1.14147
Il7	-0.95989	1.03578	-0.0758946
Peli1	-1.10235	0.84886	0.253492
Manf	-1.06585	0.917605	0.148241
Cd38	-1.13503	0.383708	0.75132
Ret	-0.893908	-0.186051	1.07996
Arrdc1	-1.04586	0.946767	0.0990883
Gnai2	-1.1129	0.823078	0.289822
Itgax	-1.03581	0.959865	0.0759402
Etv6	-1.12575	0.785388	0.340364
A530032D15Rik	-0.995103	1.00483	-0.00972289
Rnd3	-1.04921	0.942185	0.107021
B230323A14Rik	-0.592165	-0.562408	1.15457
