# Supplementary material for: A cyclic pyrrole-imidazole polyamide reduces pathogenic RNA in CAG/CTG triplet repeat neurological disease models
Source: J Clin Invest. 2023 Nov 15;133(22):e164792. doi: 10.1172/JCI164792 (PMC10645379; doi:10.1172/JCI164792)
Supplement: Supplemental data set 5 [file jci-133-164792-s144.xlsx]

## Sheet: Sheet1
Gene symbol	baseMean	log2FoldChange(cPIP/Veh)	lfcSE	stat	pvalue	padj
Rsc1a1	55.0187	1.67666	0.365539	-4.58681	4.50063e-06	0.0841122		Supplementary File 5. Summary of RNA-Seq data on Supplementary Figure 3C.
Adnp	142.176	-1.31239	0.344614	3.80831	0.000139922	0.866097		Changes in gene expression between vehicle- and cPIP-treated normal mouse striatum after normilzed by spike-in controls.
Hbb-b1	709.117	0.66185	0.195609	-3.38354	0.000715576	0.866097
Per2	1062.24	0.625673	0.190369	-3.28663	0.00101394	0.866097
Tnfsfm13	20.8528	1.7957	0.551109	-3.25835	0.00112064	0.866097
Tle4	1726.12	0.545568	0.171968	-3.17249	0.00151136	0.866097
Slc5a7	853.434	0.538407	0.172212	-3.12641	0.00176952	0.866097
Rbm3	1208.9	0.569265	0.182758	-3.11486	0.00184032	0.866097
LOC100503496	17.8173	2.18488	0.717992	-3.04303	0.00234205	0.866097
Lrrtm2	1517.36	0.503734	0.167209	-3.01261	0.00259015	0.866097
Lrch4	161.086	0.800543	0.266143	-3.00795	0.00263017	0.866097
Snurf	400.512	0.685441	0.230524	-2.9734	0.00294517	0.866097
Srp54a	801.561	0.477196	0.163266	-2.92282	0.00346878	0.866097
Tacr3	132.372	0.700439	0.247526	-2.82976	0.00465822	0.866097
Mal2	2560.67	0.446821	0.162763	-2.74523	0.00604687	0.866097
Deptor	948.649	0.498317	0.181642	-2.7434	0.00608072	0.866097
Cdh11	832.905	0.499207	0.182506	-2.7353	0.00623243	0.866097
Rreb1	497.379	0.605217	0.221505	-2.73229	0.00628952	0.866097
Npas4	134.58	0.980731	0.359264	-2.72984	0.00633655	0.866097
P4ha1	962.079	0.487968	0.179584	-2.71721	0.00658347	0.866097
Nrp1	329.454	0.569323	0.209711	-2.7148	0.00663161	0.866097
Banp	206.408	0.649803	0.241627	-2.68928	0.00716062	0.866097
Scn3a	1372.08	0.503993	0.187975	-2.68117	0.00733649	0.866097
C130060K24Rik	79.6573	0.783292	0.294528	-2.65948	0.00782614	0.866097
Fut9	2313.32	0.457478	0.172059	-2.65884	0.007841	0.866097
Chat	448.163	0.488614	0.185374	-2.63582	0.00839333	0.866097
Ccl27a	441.723	0.600787	0.228285	-2.63175	0.00849476	0.866097
Kcnk2	2668.66	0.510322	0.193972	-2.63091	0.00851578	0.866097
Srpk1	872.143	0.457062	0.175232	-2.60833	0.00909851	0.866097
Rgs11	255.77	0.52888	0.203348	-2.60086	0.00929909	0.866097
Dab2ip	2576.11	0.402773	0.15553	-2.58967	0.00960668	0.866097
Arhgap25	93.2849	0.96386	0.373384	-2.58142	0.00983961	0.866097
Slc25a42	372.936	0.477509	0.185022	-2.58082	0.00985655	0.866097
Ccl21b	123.841	0.827795	0.321444	-2.57524	0.0100171	0.866097
Mme	1660.55	0.569459	0.222072	-2.5643	0.0103383	0.866097
Osbpl8	4822.71	0.496847	0.193922	-2.5621	0.0104043	0.866097
Slc8a3	1055.42	0.438486	0.171248	-2.56053	0.0104513	0.866097
Fundc2	813.533	0.444995	0.174079	-2.55628	0.0105798	0.866097
Slc18a3	161.593	0.572714	0.224523	-2.55081	0.0107474	0.866097
Pcdhga1	245.332	0.535256	0.210279	-2.54545	0.0109136	0.866097
Heatr3	494.248	0.47889	0.188388	-2.54204	0.0110207	0.866097
Ier5	967.962	0.500875	0.197085	-2.54142	0.0110403	0.866097
Smad4	1087.74	0.47555	0.187399	-2.53763	0.0111606	0.866097
Robo3	279.713	0.63735	0.252024	-2.52893	0.0114412	0.866097
Rundc1	1043.69	0.420665	0.166628	-2.52458	0.0115836	0.866097
Pcdha5	124.619	0.640063	0.254019	-2.51975	0.0117439	0.866097
Gm9855	549.224	0.455893	0.181596	-2.51048	0.0120568	0.866097
Arhgap15	58.5476	0.921983	0.367419	-2.50935	0.0120953	0.866097
Mcf2l	2751.3	0.397696	0.158677	-2.50632	0.0121995	0.866097
B3gnt2	1733.02	0.524144	0.209361	-2.50354	0.0122958	0.866097
Slc26a10	133.832	0.700081	0.280499	-2.49584	0.0125659	0.866097
Dusp14	579.502	0.509211	0.204142	-2.49439	0.0126172	0.866097
Gpr155	4145.45	0.629301	0.252356	-2.4937	0.0126418	0.866097
Rcn1	1195.25	0.55914	0.224624	-2.48923	0.012802	0.866097
Gpr52	611.673	0.517985	0.210677	-2.45867	0.0139452	0.866097
Ass1	66.5992	0.897271	0.365766	-2.45313	0.014162	0.866097
Pde4c	29.7925	1.19139	0.486454	-2.44912	0.0143205	0.866097
Sh3rf2	1295.76	0.552574	0.225959	-2.44546	0.0144666	0.866097
Hs3st5	207.157	0.529474	0.216563	-2.4449	0.0144891	0.866097
Slc24a2	15514.2	0.441061	0.181078	-2.43575	0.0148608	0.866097
Dynlt1b	128.543	0.628925	0.258299	-2.43487	0.0148972	0.866097
Spred1	3961.41	0.446494	0.183653	-2.43118	0.0150498	0.866097
Pld3	10273.3	0.4017	0.1653	-2.43013	0.0150934	0.866097
Mtcl1	2528.58	0.469147	0.193763	-2.42124	0.0154675	0.866097
Ddit3	270.164	0.497093	0.205539	-2.41848	0.0155854	0.866097
Ankrd12	1613.36	0.394597	0.163276	-2.41675	0.0156598	0.866097
Gm14295	672.534	0.491663	0.203538	-2.41558	0.0157101	0.866097
Clic5	223.854	0.534711	0.222311	-2.40524	0.0161619	0.866097
Fbxl21	156.491	0.561441	0.233638	-2.40304	0.0162595	0.866097
Socs2	220.169	0.498988	0.208561	-2.39253	0.0167327	0.866097
Rell1	225.178	0.595046	0.248732	-2.39232	0.0167423	0.866097
Spock3	7135.96	0.504639	0.210978	-2.3919	0.0167614	0.866097
Tnnt1	45.6619	0.90223	0.377527	-2.38984	0.0168557	0.866097
Nrgn	17900.9	0.436169	0.182703	-2.38731	0.016972	0.866097
Cdh12	114.616	0.599744	0.25169	-2.38287	0.0171783	0.866097
Cbr1	726.019	0.394316	0.165713	-2.37951	0.0173355	0.866097
Kcnk1	1799.59	0.424854	0.178809	-2.37602	0.0175006	0.866097
Rhobtb2	3790.88	0.420562	0.177146	-2.3741	0.0175919	0.866097
Aff1	627.753	0.432018	0.182541	-2.3667	0.0179477	0.866097
Gcnt2	2067.33	0.526769	0.222825	-2.36405	0.0180764	0.866097
Gm1821	50.3888	-0.819363	0.346674	2.3635	0.0181034	0.866097
Sybu	1099.17	0.406462	0.172488	-2.35646	0.01845	0.866097
Med19	451.445	0.439022	0.186352	-2.35587	0.0184794	0.866097
Spred2	840.174	0.429536	0.182527	-2.35328	0.0186088	0.866097
Acvrl1	1024.46	0.590833	0.251214	-2.35191	0.0186774	0.866097
Fbxo33	637.189	0.428028	0.182217	-2.349	0.0188239	0.866097
Nrxn3	4358.16	0.370429	0.157954	-2.34518	0.0190181	0.866097
Gm15319	5.67517	2.72796	1.16364	-2.34433	0.0190613	0.866097
Pcdhga3	602.312	0.459355	0.196215	-2.34108	0.0192283	0.866097
Slc10a4	298.043	0.451584	0.193573	-2.33288	0.0196544	0.866097
Ntrk3	1380.42	0.380038	0.16352	-2.32411	0.0201198	0.866097
Ptchd1	476.112	0.430568	0.185587	-2.32003	0.0203393	0.866097
Npsr1	19.3816	-3.17206	1.36818	2.31845	0.020425	0.866097
Tdrd7	974.408	0.404102	0.174412	-2.31694	0.0205071	0.866097
Srsf10	964.878	0.426579	0.184253	-2.31518	0.0206029	0.866097
Rxrg	2220.49	0.592316	0.255983	-2.31389	0.0206739	0.866097
Pcnxl3	927.841	0.403688	0.174645	-2.31148	0.0208063	0.866097
Fhit	51.7034	0.777981	0.336598	-2.3113	0.020816	0.866097
Zfhx2	1379.19	0.367889	0.159228	-2.31045	0.0208635	0.866097
Adgrf4	13.9432	1.5044	0.651672	-2.30853	0.0209699	0.866097
Lynx1	7050.08	0.358516	0.155952	-2.29889	0.021511	0.866097
Egr1	3935.22	0.515296	0.224853	-2.2917	0.021923	0.866097
Nup35	335.402	0.483274	0.211041	-2.28995	0.0220243	0.866097
Dusp11	893.939	0.434287	0.189665	-2.28975	0.0220356	0.866097
Nck2	314.456	0.477532	0.208836	-2.28663	0.0222173	0.866097
Irak2	244.198	0.494001	0.21614	-2.28556	0.0222799	0.866097
Slitrk2	611.838	0.451224	0.19755	-2.2841	0.0223659	0.866097
Grap2	22.2291	1.23631	0.542109	-2.28055	0.0225751	0.866097
Ddit4l	466.345	0.499466	0.219092	-2.2797	0.0226254	0.866097
Iqgap2	327.383	0.464148	0.204198	-2.27303	0.0230247	0.866097
9430020K01Rik	6594.12	0.432211	0.190267	-2.2716	0.0231107	0.866097
Dazl	167.848	0.576497	0.254044	-2.26928	0.0232515	0.866097
Pisd-ps1	2595.63	0.400044	0.176578	-2.26554	0.0234796	0.866097
LOC100861615	7.27812	-2.57808	1.14034	2.2608	0.0237713	0.866097
Med13	1739.9	0.392415	0.173654	-2.25975	0.0238366	0.866097
Lin7b	469.149	0.394108	0.174536	-2.25804	0.0239431	0.866097
Scg5	2416.69	0.35785	0.158652	-2.25556	0.024098	0.866097
C630031E19Rik	15.6409	1.42004	0.629608	-2.25543	0.0241061	0.866097
Cry1	431.117	0.457447	0.202892	-2.25463	0.0241567	0.866097
Ephb6	1418.15	0.413454	0.183511	-2.25302	0.0242579	0.866097
Kctd1	1825.64	0.403077	0.179116	-2.25037	0.0244254	0.866097
Gucy1a2	1880.91	0.371951	0.165297	-2.2502	0.0244365	0.866097
Pdp1	2742.18	0.411414	0.183017	-2.24796	0.0245787	0.866097
Esam	242.802	0.49041	0.218333	-2.24616	0.0246938	0.866097
Dcn	119.149	0.719717	0.320442	-2.24602	0.024703	0.866097
Atxn1	1818.17	0.398465	0.177543	-2.24433	0.0248111	0.866097
Klhl1	263.95	0.564625	0.251615	-2.244	0.0248324	0.866097
Slc4a4	5519.05	0.361929	0.161352	-2.2431	0.0248906	0.866097
Kctd17	4583.46	0.435814	0.194342	-2.24251	0.0249285	0.866097
Plekha6	1883.69	0.344072	0.153446	-2.24231	0.0249414	0.866097
Tbc1d15	692.413	0.417801	0.186431	-2.24105	0.0250228	0.866097
Tmem167	1005.31	0.424053	0.189227	-2.24097	0.0250277	0.866097
Hba-a1	902.934	0.55345	0.247071	-2.24004	0.0250882	0.866097
Cnr1	9538.67	0.501835	0.224047	-2.23986	0.0250999	0.866097
Fmnl1	1013.57	0.408061	0.182531	-2.23558	0.0253794	0.866097
Galnt13	1263.7	0.418227	0.187268	-2.23331	0.0255284	0.866097
Gm3893	550.374	0.460592	0.206265	-2.23301	0.0255484	0.866097
Neto2	2949.87	0.452552	0.202683	-2.23281	0.0255615	0.866097
Thrb	700.938	0.437221	0.19619	-2.22856	0.0258435	0.866097
Acly	4772.14	0.348803	0.156521	-2.22848	0.0258485	0.866097
2810403A07Rik	861.186	0.409387	0.18414	-2.22324	0.0261998	0.866097
Pisd-ps2	286.95	0.449817	0.202357	-2.22289	0.0262231	0.866097
Skil	2143.58	0.435739	0.196077	-2.22229	0.0262637	0.866097
Syt14	577.29	0.39898	0.17979	-2.21915	0.0264769	0.866097
Rnf112	4025.74	0.383509	0.172833	-2.21896	0.0264895	0.866097
Grm4	1009.24	0.423949	0.191101	-2.21846	0.0265235	0.866097
Aff3	1670.66	0.429191	0.193588	-2.21704	0.0266204	0.866097
Hhip	591.253	0.422496	0.190572	-2.21699	0.026624	0.866097
Nptn	11217.4	0.358481	0.162084	-2.2117	0.0269877	0.866097
Acvr1	602.303	0.433186	0.195924	-2.21099	0.0270363	0.866097
Sertad4	760.001	0.395042	0.178865	-2.2086	0.0272027	0.866097
Igfbp4	594.334	0.494791	0.224132	-2.20758	0.0272733	0.866097
Trpc3	614.794	0.456101	0.207672	-2.19625	0.0280739	0.866097
Jrkl	134.327	0.547643	0.249691	-2.19328	0.028287	0.866097
Astn2	647.95	0.39153	0.178574	-2.19254	0.0283404	0.866097
Nin	1112.48	0.3833	0.175461	-2.18453	0.028923	0.866097
Ppp1r3g	111.819	0.567436	0.259855	-2.18366	0.0289871	0.866097
Zfp932	576.154	0.427508	0.196161	-2.17937	0.0293039	0.866097
Krt9	283.79	0.575701	0.264188	-2.17913	0.029322	0.866097
Naa40	506.054	0.379553	0.174314	-2.17741	0.0294499	0.866097
Tbc1d8b	162.253	0.527322	0.242387	-2.17554	0.0295898	0.866097
Irf8	89.8452	0.651258	0.299631	-2.17354	0.02974	0.866097
Zbtb16	195.224	0.620107	0.285995	-2.16824	0.0301403	0.866097
Pcdh11x	464.151	0.392055	0.18107	-2.16521	0.0303713	0.866097
Peli1	590.784	0.395063	0.182675	-2.16266	0.0305677	0.866097
Pcdhga9	487.31	0.447881	0.207234	-2.16124	0.0306772	0.866097
Gdpd5	798.745	0.38186	0.176788	-2.15998	0.0307739	0.866097
Arpp19	11167.5	0.396104	0.183544	-2.15808	0.0309213	0.866097
Islr	49.903	0.7699	0.357255	-2.15504	0.0311585	0.866097
Sycp2	43.396	0.786183	0.364848	-2.15482	0.0311759	0.866097
Cpne9	345.498	0.475615	0.220813	-2.15392	0.0312464	0.866097
Cacng3	1187.08	0.401257	0.18637	-2.15301	0.0313179	0.866097
Tmem254a	18.7498	-1.15027	0.535375	2.14853	0.0316715	0.866097
Zbtb10	252.964	0.509667	0.237694	-2.14421	0.0320158	0.866097
D5Ertd579e	3558.6	0.383757	0.179052	-2.14327	0.0320914	0.866097
Me3	814.056	0.373621	0.174332	-2.14316	0.0321002	0.866097
Me2	1068.02	0.467525	0.218279	-2.14187	0.0322042	0.866097
AI593442	6002.92	0.47249	0.220789	-2.14001	0.0323539	0.866097
Ptp4a1	473.593	0.411561	0.192343	-2.13973	0.0323769	0.866097
Lzts1	689.106	0.389527	0.182252	-2.1373	0.0325739	0.866097
Haghl	1043.01	0.3612	0.169201	-2.13475	0.0327817	0.866097
Ranbp2	3031.56	0.388904	0.182527	-2.13067	0.0331167	0.866097
Arid5b	314.838	0.491647	0.230923	-2.12906	0.0332496	0.866097
Ecel1	733.157	0.391356	0.183843	-2.12875	0.0332748	0.866097
Psd	5468.97	0.328705	0.154418	-2.12867	0.0332817	0.866097
Egr3	2318.85	0.449444	0.211177	-2.12828	0.033314	0.866097
Lrrc49	1426.69	0.372071	0.17494	-2.12685	0.0334325	0.866097
Dkk3	1536.65	0.515489	0.24244	-2.12626	0.0334817	0.866097
Ddx3y	948.66	0.433479	0.203995	-2.12495	0.0335909	0.866097
Hist1h2be	126.527	0.649355	0.305654	-2.12448	0.0336302	0.866097
Cnot6l	804.919	0.388443	0.182946	-2.12326	0.0337317	0.866097
Spata2l	956.98	0.390434	0.183944	-2.12257	0.0337897	0.866097
Epor	175.901	0.530451	0.249981	-2.12196	0.0338409	0.866097
Uba6	413.277	0.399513	0.188699	-2.1172	0.034243	0.866097
Inmt	40.7944	0.808691	0.382184	-2.11597	0.0343471	0.866097
Tmem263	748.227	0.404207	0.191329	-2.11263	0.0346327	0.866097
Cntnap1	6283.11	0.338834	0.160386	-2.11261	0.0346342	0.866097
Vcl	697.431	0.38908	0.184321	-2.11088	0.0347823	0.866097
Etv6	289.661	0.431164	0.204314	-2.1103	0.0348327	0.866097
Snn	5025.39	0.332379	0.157576	-2.10932	0.0349166	0.866097
Ctsb	9480.76	0.325538	0.154359	-2.10896	0.034948	0.866097
Cnot7	1663.58	0.365585	0.173519	-2.10689	0.035127	0.866097
Ptbp3	537.149	0.389606	0.185222	-2.10345	0.0354262	0.866097
Gpr61	237.178	0.431388	0.205131	-2.10299	0.0354669	0.866097
Dach1	1449.98	0.505388	0.240352	-2.1027	0.0354919	0.866097
Tef	8326.91	0.31133	0.148093	-2.10225	0.0355311	0.866097
Zkscan3	320.807	0.43544	0.207202	-2.10152	0.0355951	0.866097
Micu1	1706.9	0.348082	0.165664	-2.10113	0.0356295	0.866097
Kdm7a	1328.24	0.380404	0.181054	-2.10106	0.0356361	0.866097
Cadm2	5492.45	0.381924	0.181951	-2.09905	0.0358128	0.866097
Slc41a1	2049.62	0.417348	0.198882	-2.09848	0.0358631	0.866097
Hlf	5008.24	0.371909	0.177501	-2.09524	0.0361493	0.866097
Tacc1	3513.08	0.344404	0.164396	-2.09497	0.0361739	0.866097
Cacnb4	5084.53	0.355483	0.16969	-2.0949	0.0361797	0.866097
Pik3c2b	948.117	0.386429	0.184508	-2.09438	0.0362262	0.866097
Akap9	4602.79	0.449965	0.214862	-2.0942	0.0362419	0.866097
Pten	3289.19	0.350698	0.167642	-2.09195	0.036443	0.866097
Tie1	168.157	0.467712	0.223585	-2.09187	0.03645	0.866097
Ppp1r16b	5763.18	0.405634	0.194186	-2.08889	0.0367175	0.866097
Cfap36	1379.43	0.364306	0.174832	-2.08374	0.0371834	0.866097
Dio2	1014.71	0.352267	0.169057	-2.08371	0.0371864	0.866097
Arf5	1130.98	0.33063	0.158786	-2.08224	0.0373207	0.866097
Sytl2	691.544	0.395923	0.190218	-2.08142	0.0373954	0.866097
Hist2h2bb	3.03363	3.17869	1.52826	-2.07994	0.0375314	0.866097
Garnl3	870.112	0.378761	0.182168	-2.07918	0.0376006	0.866097
Zxdb	347.786	0.40599	0.195397	-2.07777	0.0377303	0.866097
Shc3	392.154	0.379733	0.182775	-2.0776	0.0377461	0.866097
Tbc1d30	1677.57	0.344442	0.165807	-2.07737	0.0377676	0.866097
Sema7a	3143.2	0.402281	0.193776	-2.07601	0.0378933	0.866097
Mllt10	631.754	0.397295	0.191401	-2.07572	0.0379203	0.866097
Gfod1	1561.19	0.338624	0.163197	-2.07494	0.0379923	0.866097
Spg21	561.492	0.362583	0.174895	-2.07314	0.0381591	0.866097
Cd4	1734.92	0.44168	0.213127	-2.07238	0.0382296	0.866097
Dnaaf5	83.3033	0.57983	0.280057	-2.0704	0.0384152	0.866097
Nr1h2	529.558	0.368334	0.177945	-2.06993	0.0384593	0.866097
Syt4	2936.75	0.344231	0.166325	-2.06963	0.0384866	0.866097
Xbp1	1116.17	0.345162	0.16694	-2.06759	0.038679	0.866097
Sod3	180.469	0.464983	0.225355	-2.06334	0.0390807	0.866097
Ube2w	859.205	0.392601	0.190412	-2.06186	0.0392215	0.866097
Chrdl1	178.467	0.51511	0.249925	-2.06106	0.0392973	0.866097
Phyhip	11335.6	0.344972	0.167384	-2.06096	0.0393067	0.866097
Arhgef37	22.2653	1.0138	0.492975	-2.05649	0.0397351	0.866097
Mesdc1	1067.07	0.390927	0.190341	-2.05383	0.0399924	0.866097
Slc30a4	1479.17	0.34995	0.170414	-2.05353	0.0400213	0.866097
Rc3h2	1267.44	0.352276	0.171576	-2.05317	0.0400557	0.866097
Ephb1	1308.33	0.390241	0.190299	-2.05067	0.0402991	0.866097
Gsk3b	5350.3	0.338272	0.165058	-2.04942	0.0404214	0.866097
Kbtbd11	2249.07	0.329367	0.160715	-2.04939	0.0404245	0.866097
Klhl34	802.418	0.341638	0.166711	-2.04928	0.0404349	0.866097
Foxp2	1167.75	0.421969	0.206078	-2.04762	0.0405971	0.866097
AI314180	1798.82	0.334926	0.1636	-2.04722	0.0406363	0.866097
Gria2	9783.32	0.336089	0.164201	-2.04682	0.0406762	0.866097
Rrp8	200.655	0.455001	0.222309	-2.0467	0.0406874	0.866097
Hivep2	4031.72	0.352095	0.172107	-2.0458	0.0407765	0.866097
2610100L16Rik	59.6286	0.679018	0.331946	-2.04557	0.040799	0.866097
Ythdf3	1060.32	0.370415	0.181164	-2.04464	0.0408904	0.866097
Brinp1	3423.25	0.339283	0.165965	-2.04431	0.040923	0.866097
Usp48	1659.74	0.354032	0.173185	-2.04424	0.0409298	0.866097
Sptb	5062.56	0.336432	0.164757	-2.04199	0.0411525	0.866097
Ppp1cb	5016.04	0.348327	0.1706	-2.04177	0.0411741	0.866097
Rasgef1b	1895.25	0.401586	0.196961	-2.03891	0.0414591	0.866097
Ap1ar	1841.47	0.341509	0.167588	-2.03779	0.0415711	0.866097
Zfyve1	825.388	0.341722	0.167741	-2.0372	0.0416302	0.866097
Snhg11	14101.3	0.364787	0.179064	-2.03719	0.0416311	0.866097
Ube2g1	901.722	0.34845	0.171151	-2.03592	0.041758	0.866097
Pptc7	1901.83	0.346192	0.170047	-2.03586	0.0417648	0.866097
Pcdh7	1941.74	0.387925	0.190588	-2.03541	0.0418097	0.866097
Actn1	3121.24	0.396683	0.194897	-2.03535	0.0418156	0.866097
Dnajc21	223.395	0.583457	0.28682	-2.03423	0.0419288	0.866097
Tmem181b-ps	3638.67	0.41925	0.206238	-2.03284	0.0420686	0.866097
Pitpnb	1374.58	0.343893	0.169219	-2.03223	0.0421301	0.866097
Fut8	999.167	0.362579	0.178493	-2.03133	0.0422215	0.866097
Zfp523	1499.68	0.329611	0.162336	-2.03043	0.0423132	0.866097
Cd72	100.475	0.706989	0.34824	-2.03018	0.0423386	0.866097
D430042O09Rik	429.323	0.37878	0.186688	-2.02894	0.0424643	0.866097
Pde7a	316.637	0.417023	0.205585	-2.02847	0.0425126	0.866097
Ntn5	10.2899	1.60584	0.79222	-2.02701	0.0426613	0.866097
Rbms1	433.875	0.395666	0.195525	-2.0236	0.043011	0.866097
Cipc	2132.11	0.320237	0.158342	-2.02243	0.0431316	0.866097
Rap1gap	9676.61	0.370444	0.183303	-2.02093	0.0432867	0.866097
Irf2bp2	459.337	0.380018	0.188047	-2.02087	0.0432937	0.866097
Snapc4	387.976	0.399295	0.19761	-2.02062	0.0433188	0.866097
Gm10635	13.3749	1.6419	0.812596	-2.02056	0.0433255	0.866097
Pfkfb3	841.23	0.39614	0.196061	-2.0205	0.0433318	0.866097
Calm2	27382.8	0.334031	0.165342	-2.02025	0.0433577	0.866097
Atg13	1343.78	0.326155	0.161444	-2.02023	0.0433591	0.866097
Vrk1	580.895	0.418582	0.207298	-2.01923	0.0434632	0.866097
Chic1	715.779	0.395443	0.195907	-2.01852	0.043537	0.866097
Eri1	223.729	0.436823	0.216459	-2.01804	0.0435868	0.866097
Pkp1	7.88235	1.93877	0.961458	-2.01649	0.0437484	0.866097
Epb4.1	854.981	0.363255	0.180185	-2.01601	0.0437984	0.866097
Ptges3l	33.0102	0.863785	0.428515	-2.01576	0.0438249	0.866097
Trib2	842.258	0.384093	0.190581	-2.01538	0.0438647	0.866097
Homer1	3167.02	0.386047	0.191696	-2.01385	0.044025	0.866097
Map1s	675.318	0.35433	0.175988	-2.01338	0.0440743	0.866097
Senp7	570.698	0.357377	0.177505	-2.01334	0.0440789	0.866097
Txnrd1	1192.24	0.329334	0.163762	-2.01106	0.0443193	0.866097
Lrrtm4	617.382	0.349171	0.173738	-2.00975	0.0444572	0.866097
Gm13251	27.2758	1.22748	0.612174	-2.00511	0.0449509	0.866097
Gm14420	631.703	0.383826	0.191583	-2.00345	0.0451291	0.866097
F8	77.8312	0.575195	0.28713	-2.00326	0.0451497	0.866097
Garem	954.921	0.385701	0.193045	-1.99799	0.0457179	0.866097
Mpped2	1020.01	0.363797	0.182104	-1.99774	0.0457449	0.866097
Foxp1	5062.7	0.445839	0.22323	-1.99722	0.0458011	0.866097
Clpp	461.52	0.375085	0.187818	-1.99706	0.0458182	0.866097
Diras2	5017.29	0.354253	0.177436	-1.99651	0.0458782	0.866097
Fibcd1	274.401	0.395286	0.198002	-1.99638	0.0458929	0.866097
Fmr1	1008.9	0.386827	0.193961	-1.99436	0.0461131	0.866097
Snhg14	161.077	0.487054	0.244311	-1.99358	0.0461977	0.866097
Phip	1025.21	0.377558	0.189398	-1.99346	0.0462107	0.866097
Klf15	325.488	0.381612	0.191536	-1.99238	0.0463289	0.866097
Rasgrp2	3326.41	0.419285	0.21051	-1.99176	0.0463978	0.866097
Lzts3	7270.18	0.363322	0.182448	-1.99137	0.0464402	0.866097
Fam133b	406.709	0.385255	0.193636	-1.98959	0.0466363	0.866097
Srsf11	1084.6	0.351303	0.176813	-1.98685	0.0469385	0.866097
Hexdc	285.618	0.404956	0.20394	-1.98566	0.0470708	0.866097
Rhot2	1322.8	0.322674	0.162515	-1.9855	0.047089	0.866097
Lrrc3b	198.829	0.429612	0.216415	-1.98513	0.0471302	0.866097
Pradc1	231.035	0.439922	0.22169	-1.9844	0.0472113	0.866097
Hpca	23122.4	0.402391	0.202812	-1.98406	0.0472488	0.866097
Dhrs3	178.235	0.460408	0.232098	-1.98368	0.047292	0.866097
Bmpr1a	1175.6	0.355036	0.179016	-1.98327	0.0473375	0.866097
Hsd11b1	125.491	0.535405	0.269994	-1.98303	0.0473642	0.866097
Mettl8	162.923	0.487065	0.245729	-1.98212	0.0474656	0.866097
Rnft1	255.994	0.412959	0.208509	-1.98054	0.0476434	0.866097
Robo2	3090.6	0.336051	0.16968	-1.98049	0.0476483	0.866097
Trabd2b	29.5422	1.08042	0.545633	-1.98012	0.0476901	0.866097
Stat6	289.118	0.40542	0.2049	-1.97862	0.0478591	0.866097
Cttnbp2	2125.79	0.352561	0.178282	-1.97755	0.0479795	0.866097
Cdh6	160.491	0.481887	0.243882	-1.9759	0.0481659	0.866097
Mbd2	866.727	0.375439	0.190242	-1.97348	0.048441	0.866097
Necab1	2937.19	0.34472	0.174808	-1.97199	0.0486111	0.866097
Birc2	557.616	0.403908	0.204864	-1.97159	0.0486567	0.866097
Tmem191c	656.379	0.349419	0.177283	-1.97096	0.0487279	0.866097
Rbck1	1574.73	0.345904	0.175535	-1.97057	0.0487734	0.866097
E130309D14Rik	806.58	0.354807	0.180099	-1.97007	0.0488304	0.866097
Fam174a	613.919	0.370162	0.187899	-1.97001	0.0488375	0.866097
Jak2	1116.43	0.373798	0.189745	-1.97001	0.0488376	0.866097
Slc17a8	327.98	0.461078	0.234101	-1.96957	0.0488882	0.866097
Itpa	760.238	0.332659	0.168922	-1.9693	0.0489185	0.866097
Snrpb	583.155	0.361718	0.18368	-1.96928	0.0489213	0.866097
Tmem55b	862.114	0.350207	0.177855	-1.96906	0.048946	0.866097
Lmo3	1886.84	0.325207	0.165165	-1.96899	0.0489544	0.866097
Wbscr17	877.935	0.344955	0.175357	-1.96715	0.0491654	0.866097
Peli2	696.674	0.381641	0.194044	-1.96678	0.049209	0.866097
Serinc2	16.8438	1.43262	0.728452	-1.96666	0.0492219	0.866097
Dnajb5	1158.98	0.363925	0.185078	-1.96633	0.0492606	0.866097
Hbb-bs	20.8864	-7.68342	3.90866	1.96574	0.0493285	0.866097
Nsun5	79.5064	0.563597	0.28682	-1.96499	0.0494159	0.866097
Lypla1	345.421	0.392575	0.199809	-1.96475	0.0494435	0.866097
Kcnab1	8809.77	0.423565	0.215648	-1.96415	0.0495123	0.866097
Ppp4r4	1157.62	0.363752	0.185723	-1.95857	0.0501634	0.866097
Camkk1	2036.33	0.312584	0.159625	-1.95824	0.0502022	0.866097
Inpp4a	2320.72	0.325428	0.166254	-1.95741	0.0502991	0.866097
Lppr5	939.159	0.390494	0.199573	-1.95664	0.0503893	0.866097
Kcnt1	3057.54	0.312242	0.159583	-1.95661	0.0503933	0.866097
Ap5m1	297.808	0.417226	0.213389	-1.95524	0.0505548	0.866097
Syndig1l	5270.11	0.457192	0.23385	-1.95507	0.050575	0.866097
E2f3	454.312	0.395358	0.202275	-1.95455	0.0506357	0.866097
Atp2a2	17469.7	0.318248	0.162915	-1.95346	0.0507656	0.866097
Klhl7	1375.24	0.335834	0.171927	-1.95336	0.0507775	0.866097
Slk	2650.51	0.333245	0.170631	-1.95302	0.0508175	0.866097
Etnk1	7888.02	0.317078	0.162377	-1.95273	0.0508519	0.866097
Exph5	258.778	0.43766	0.224333	-1.95094	0.0510645	0.866097
Cdh8	1441.56	0.417887	0.214199	-1.95093	0.0510651	0.866097
Atg12	976.548	0.332964	0.17071	-1.95047	0.0511201	0.866097
1300002E11Rik	139.632	0.503059	0.25795	-1.95022	0.0511495	0.866097
Arpp21	18763.9	0.368889	0.189171	-1.95003	0.0511729	0.866097
Car7	143.023	0.505256	0.259136	-1.94977	0.0512032	0.866097
Mettl9	1104.61	0.338047	0.173403	-1.94949	0.0512367	0.866097
Pik3r4	1269.16	0.349159	0.179395	-1.94631	0.0516173	0.866097
Serpina9	615.789	0.501686	0.257815	-1.94592	0.0516649	0.866097
Eml5	1711.75	0.339649	0.174559	-1.94575	0.0516847	0.866097
Rnf6	1366.06	0.335928	0.172695	-1.94521	0.05175	0.866097
Mllt1	1243.68	0.32923	0.169296	-1.9447	0.0518114	0.866097
Serpinb8	40.0262	1.58783	0.816494	-1.9447	0.0518114	0.866097
Bcl2l12	14.2092	1.18457	0.609231	-1.94437	0.0518513	0.866097
Pcmtd2	1382.56	0.346418	0.178222	-1.94375	0.0519259	0.866097
Traf7	682.596	0.345917	0.177981	-1.94356	0.0519488	0.866097
Msl3	286.566	0.419613	0.215967	-1.94295	0.0520221	0.866097
Hipk4	1073.99	0.456374	0.234991	-1.94209	0.0521266	0.866097
Ccdc109b	16.0522	1.11406	0.57414	-1.9404	0.052331	0.866097
Zeb1	1738.45	0.348635	0.179678	-1.94033	0.0523393	0.866097
Dagla	1993.3	0.319455	0.164656	-1.94014	0.0523629	0.866097
Grm1	1607.76	0.330209	0.170225	-1.93984	0.0523995	0.866097
Cpsf6	1142.96	0.359037	0.185137	-1.93931	0.0524639	0.866097
Lpcat4	1925.09	0.359799	0.185548	-1.93912	0.052487	0.866097
Emc4	1038.4	0.335827	0.173202	-1.93893	0.05251	0.866097
Pcdhga8	559.942	0.393141	0.202869	-1.9379	0.052635	0.866097
Acvr1c	1762.25	0.440802	0.22756	-1.93708	0.0527357	0.866097
Prss23	152.499	0.561723	0.290015	-1.93688	0.0527606	0.866097
Matk	1899.5	0.329939	0.170416	-1.93608	0.0528577	0.866097
Man2a1	519.198	0.387583	0.20024	-1.93559	0.0529174	0.866097
Bbip1	614.632	0.364196	0.188238	-1.93476	0.0530195	0.866097
1700113A16Rik	235.236	0.416024	0.215162	-1.93354	0.0531697	0.866097
Mir124a-1hg	1395.83	0.365841	0.189316	-1.93243	0.053306	0.866097
Gm14322	227.741	0.466782	0.241577	-1.93223	0.0533308	0.866097
Sfxn3	1970.1	0.299604	0.155136	-1.93123	0.053454	0.866097
Epha4	3555.71	0.374255	0.193845	-1.93069	0.053521	0.866097
Mbnl1	1678.96	0.34928	0.18099	-1.92983	0.0536274	0.866097
Unc79	1339.09	0.323431	0.16765	-1.9292	0.0537063	0.866097
9530082P21Rik	1392.24	0.332897	0.172569	-1.92906	0.0537231	0.866097
Zbtb8a	139.461	0.49351	0.255848	-1.92892	0.0537411	0.866097
Herc1	4417.83	0.308541	0.159985	-1.92856	0.053785	0.866097
Dock4	2538.63	0.363376	0.188456	-1.92818	0.0538333	0.866097
Cbr3	493.148	0.412135	0.214056	-1.92536	0.0541841	0.866097
Fam212b	1904.57	0.335289	0.174163	-1.92514	0.0542114	0.866097
Ccdc149	831.018	0.331946	0.172538	-1.9239	0.0543676	0.866097
Acbd5	1515.07	0.363576	0.189075	-1.92292	0.05449	0.866097
Coq10b	529.271	0.356907	0.185649	-1.92248	0.0545456	0.866097
Tbc1d17	611.656	0.351874	0.183086	-1.92191	0.054617	0.866097
Prrt2	3759.12	0.304943	0.158822	-1.92003	0.0548537	0.866097
Nipal3	3105.8	0.315391	0.164276	-1.91988	0.0548726	0.866097
Eps8l1	42.7794	0.773649	0.403051	-1.91948	0.0549231	0.866097
Prpf3	318.406	0.379674	0.197934	-1.91819	0.0550872	0.866097
Mospd2	353.92	0.389006	0.202841	-1.91779	0.0551375	0.866097
Nudt19	781.273	0.337288	0.175917	-1.91732	0.0551972	0.866097
Fam84b	323.53	0.51432	0.268313	-1.91687	0.055255	0.866097
2900026A02Rik	725.209	0.341162	0.178013	-1.9165	0.055302	0.866097
Gm1976	359.435	0.382529	0.199629	-1.9162	0.0553397	0.866097
Zmym2	2095.81	0.316442	0.165186	-1.91568	0.0554063	0.866097
Scn4b	33241.1	0.42532	0.222024	-1.91565	0.0554096	0.866097
Sub1	3012.96	0.324404	0.169521	-1.91365	0.0556651	0.866097
Prima1	246.183	0.475636	0.248612	-1.91317	0.0557266	0.866097
Traip	437.842	0.387666	0.202642	-1.91305	0.0557411	0.866097
Map9	1892.04	0.318792	0.166701	-1.91235	0.0558309	0.866097
Ubald1	1325.61	0.313825	0.164105	-1.91234	0.0558325	0.866097
Gnb5	4257.28	0.367483	0.192167	-1.91231	0.0558366	0.866097
Inhba	104.343	0.537359	0.281035	-1.91207	0.0558673	0.866097
Gm10754	197.167	0.494546	0.258663	-1.91193	0.0558852	0.866097
Grik5	4263.46	0.290073	0.151749	-1.91153	0.0559361	0.866097
Grap	61.2337	0.598141	0.313066	-1.91059	0.056057	0.866097
Ercc5	381.868	0.387354	0.202747	-1.91053	0.0560645	0.866097
Strn3	1531.46	0.333487	0.174556	-1.91049	0.0560703	0.866097
Cpeb4	2095.35	0.32347	0.169437	-1.90909	0.0562511	0.866097
Fnbp1l	2699.19	0.370152	0.193918	-1.90881	0.0562867	0.866097
Uqcr10	781.376	0.339521	0.177954	-1.90792	0.0564021	0.866097
Crebrf	1129.04	0.332078	0.174134	-1.90703	0.0565172	0.866097
Tiam2	1844.75	0.370813	0.194459	-1.90689	0.0565344	0.866097
Osbp2	1803.78	0.342055	0.179393	-1.90674	0.0565549	0.866097
Tmem14a	454.735	0.368901	0.193527	-1.9062	0.0566246	0.866097
Ano3	9031.11	0.394907	0.207174	-1.90616	0.0566288	0.866097
Klf4	66.5601	0.650058	0.341094	-1.9058	0.0566758	0.866097
Nr1d2	2612.98	0.318604	0.1672	-1.90553	0.056711	0.866097
Mbtd1	430.686	0.384954	0.202109	-1.90468	0.0568214	0.866097
Mbnl2	4697.57	0.332056	0.174357	-1.90446	0.0568505	0.866097
Rttn	82.3076	0.53259	0.280142	-1.90114	0.057283	0.866097
Stra6l	7.28395	1.77937	0.936061	-1.90091	0.0573136	0.866097
Orc4	644.33	0.378672	0.199223	-1.90074	0.0573357	0.866097
Lpl	1492.15	0.375597	0.197706	-1.89977	0.0574633	0.866097
Pdlim7	415.851	0.36664	0.193088	-1.89882	0.0575883	0.866097
Vsig2	33.5419	0.789085	0.415661	-1.89839	0.0576453	0.866097
Fbxl16	29609.5	0.349572	0.184176	-1.89803	0.0576919	0.866097
Ufc1	681.689	0.347929	0.183337	-1.89776	0.0577281	0.866097
Oprd1	567.971	0.345959	0.182372	-1.897	0.057828	0.866097
Nr3c1	1667.46	0.334365	0.176269	-1.8969	0.0578411	0.866097
Slc30a5	666.939	0.354478	0.186881	-1.89681	0.057853	0.866097
Plvap	102.219	0.50747	0.267709	-1.8956	0.058013	0.866097
Rps6ka4	895.507	0.317601	0.16766	-1.89432	0.0581832	0.866097
Ogt	4336.13	0.3079	0.16262	-1.89337	0.0583092	0.866097
Rps6kb1	735.434	0.369005	0.194897	-1.89333	0.0583143	0.866097
Rit1	407.371	0.364369	0.192462	-1.8932	0.0583316	0.866097
Med6	233.935	0.405117	0.214003	-1.89304	0.058352	0.866097
Pgr	527.39	0.351009	0.185427	-1.89298	0.0583611	0.866097
Asphd1	96.164	0.506505	0.267696	-1.89209	0.0584788	0.866097
Lrrc1	316.598	0.442771	0.23411	-1.89129	0.0585851	0.866097
Adora2a	5127.08	0.379077	0.200533	-1.89035	0.0587111	0.866097
Irf6	16.7706	1.05006	0.55558	-1.89002	0.0587549	0.866097
Gtf2h2	287.065	0.406216	0.215012	-1.88927	0.0588555	0.866097
Smug1	258.779	0.386856	0.204828	-1.88868	0.0589344	0.866097
Kctd16	188.656	0.413274	0.218817	-1.88867	0.0589355	0.866097
Slc1a1	2518.16	0.316589	0.167643	-1.88848	0.0589622	0.866097
Thbs3	251.157	0.448826	0.237671	-1.88843	0.0589678	0.866097
Mbtps1	2320.92	0.321391	0.170322	-1.88696	0.0591657	0.866097
Tle6	35.8421	0.740617	0.392583	-1.88652	0.0592244	0.866097
Nacc1	1997.75	0.311372	0.165057	-1.88645	0.0592337	0.866097
Fkbp8	3944.96	0.296969	0.157449	-1.88613	0.0592774	0.866097
Fam49b	3139.98	0.321055	0.170293	-1.88531	0.0593875	0.866097
Gpcpd1	1706.96	0.325067	0.172451	-1.88498	0.0594326	0.866097
Cstf3	415.349	0.370384	0.19658	-1.88413	0.0595469	0.866097
Atp2b1	25873.8	0.365712	0.194104	-1.8841	0.059551	0.866097
Hsd3b3	3.69437	2.38048	1.26352	-1.88401	0.0595634	0.866097
Flcn	654.862	0.345693	0.183535	-1.88353	0.0596289	0.866097
Exosc3	109.042	0.508983	0.270266	-1.88326	0.0596645	0.866097
Pop1	133.887	0.498762	0.264921	-1.88269	0.0597431	0.866097
Ccnd2	1745.06	0.363564	0.193205	-1.88175	0.0598696	0.866097
Ckb	26447.2	0.305822	0.162598	-1.88085	0.0599923	0.866097
Zfp365	9030.51	0.309183	0.164389	-1.8808	0.0599988	0.866097
Bzrap1	4119.44	0.303354	0.161348	-1.88012	0.0600921	0.866097
Usp28	708.381	0.368727	0.196132	-1.88	0.0601086	0.866097
Bbx	897.221	0.33156	0.17638	-1.87981	0.0601338	0.866097
Plcb1	8509.31	0.32531	0.173143	-1.87886	0.0602639	0.866097
9930111J21Rik2	1.70276	-4.06093	2.16284	1.87759	0.060437	0.866097
B4gat1	1593.56	0.30051	0.160229	-1.87551	0.0607228	0.866097
Ppp3ca	43163.7	0.337304	0.179848	-1.87549	0.060725	0.866097
Fam184a	566.931	0.352411	0.187916	-1.87536	0.0607429	0.866097
Lims1	410.729	0.380282	0.202815	-1.87502	0.0607894	0.866097
Cox14	469.225	0.345078	0.184076	-1.87465	0.0608406	0.866097
Flna	1587.03	0.34122	0.18202	-1.87463	0.0608433	0.866097
Zfp180	1426.81	0.32933	0.175693	-1.87446	0.0608674	0.866097
Dtx3	2561.88	0.295549	0.157685	-1.87431	0.0608884	0.866097
Kbtbd2	982.219	0.311915	0.166487	-1.87352	0.0609972	0.866097
Gm7367	229.263	0.443111	0.236598	-1.87285	0.0610897	0.866097
Fam53b	644.697	0.353821	0.188926	-1.8728	0.0610967	0.866097
Smpdl3a	413.15	0.370413	0.19795	-1.87124	0.0613114	0.866097
Actr6	262.422	0.427343	0.228465	-1.8705	0.0614146	0.866097
Nus1	2164.91	0.325283	0.173911	-1.8704	0.0614277	0.866097
Camta1	4260.7	0.322526	0.17251	-1.8696	0.0615389	0.866097
Klf9	4405.64	0.331327	0.177258	-1.86918	0.0615981	0.866097
Abcc5	1884	0.316615	0.169453	-1.86846	0.0616986	0.866097
Eme1	1.52219	-3.90094	2.08789	1.86836	0.0617117	0.866097
Mrpl44	280.214	0.427225	0.228818	-1.8671	0.0618883	0.866097
Arhgdib	540.67	0.466069	0.249675	-1.8667	0.0619436	0.866097
Phf6	452.64	0.350661	0.187962	-1.86559	0.0620984	0.866097
Cd34	404.968	0.423056	0.226836	-1.86503	0.0621775	0.866097
Kcnh3	1896.08	0.306272	0.164237	-1.86481	0.0622076	0.866097
Fam160b2	1132.44	0.347802	0.186521	-1.86468	0.0622264	0.866097
Bag5	1054.83	0.326296	0.174998	-1.86457	0.0622416	0.866097
Rerg	548.221	0.437548	0.234746	-1.86392	0.0623325	0.866097
Slc35a4	713.019	0.330482	0.177382	-1.86311	0.0624469	0.866097
Pcsk7	426.45	0.353413	0.189874	-1.8613	0.0627022	0.866097
H3f3a	2333.47	0.342931	0.184277	-1.86095	0.0627511	0.866097
Ppp1r9a	14573.2	0.334474	0.179759	-1.86068	0.0627895	0.866097
Rasd2	13433	0.415576	0.223351	-1.86064	0.0627946	0.866097
Ubox5	256.437	0.389888	0.209557	-1.86053	0.0628103	0.866097
Gba2	1444.67	0.291388	0.156657	-1.86003	0.0628806	0.866097
Pex1	307.803	0.389391	0.20945	-1.85911	0.0630114	0.866097
Srsf7	1312.64	0.316837	0.170425	-1.8591	0.0630123	0.866097
Wapal	1069.7	0.334494	0.179936	-1.85895	0.0630336	0.866097
Zfp960	106.541	0.519341	0.279463	-1.85835	0.0631188	0.866097
Mzt1	1139.23	0.351876	0.189426	-1.85759	0.0632272	0.866097
Urod	451.74	0.349216	0.188052	-1.85702	0.0633084	0.866097
Dctn3	704.5	0.320528	0.172624	-1.8568	0.0633391	0.866097
Shprh	772.507	0.337948	0.182008	-1.85678	0.0633432	0.866097
Ppp1ca	5738.44	0.340519	0.183424	-1.85646	0.0633886	0.866097
Tmem170b	1219.86	0.34054	0.18344	-1.85641	0.0633952	0.866097
Shox2	9.84376	-3.07126	1.65487	1.85589	0.0634699	0.866097
Acap3	1891.27	0.316342	0.170529	-1.85507	0.0635864	0.866097
Szrd1	523.526	0.373937	0.201622	-1.85465	0.0636469	0.866097
Gabra4	3687.88	0.338363	0.182465	-1.8544	0.0636817	0.866097
Tnmd	9.05445	1.61426	0.870607	-1.85418	0.0637129	0.866097
Mast3	4699.82	0.312638	0.168619	-1.8541	0.0637244	0.866097
Nrg1	110.49	0.485603	0.262107	-1.85269	0.0639266	0.866097
Hdgf	1893.34	0.324525	0.175221	-1.85209	0.0640134	0.866097
Unkl	813.354	0.328282	0.177287	-1.8517	0.064069	0.866097
Parp6	1962.29	0.296102	0.159927	-1.85149	0.0640994	0.866097
Zfyve28	1399.38	0.335337	0.181125	-1.85141	0.0641103	0.866097
Arhgef9	11842.2	0.303175	0.163765	-1.85128	0.0641299	0.866097
Heca	350.033	0.379121	0.204871	-1.85053	0.0642367	0.866097
Ric8b	2591.27	0.332079	0.17947	-1.85033	0.0642654	0.866097
AW549877	1278.07	0.336753	0.182013	-1.85016	0.0642911	0.866097
Syt6	2198.01	0.41956	0.226832	-1.84965	0.0643636	0.866097
Vcpip1	1407.21	0.338086	0.182809	-1.8494	0.0644002	0.866097
Cyb561d2	148.566	0.437858	0.236883	-1.84842	0.0645419	0.866097
Klhl8	497.873	0.330183	0.17871	-1.84759	0.0646618	0.866097
Zfp354c	731.268	0.369494	0.2002	-1.84562	0.0649468	0.866097
Gm17751	1.47643	4.16576	2.25737	-1.8454	0.064979	0.866097
Mir684-1	1.47643	4.16576	2.25737	-1.8454	0.064979	0.866097
Ppp1r12c	1704.79	0.311963	0.169058	-1.8453	0.0649933	0.866097
Sgpp2	1006.45	0.337941	0.183154	-1.84512	0.0650205	0.866097
Zfp938	270.787	0.371442	0.201467	-1.84368	0.0652293	0.866097
Tbc1d10c	50.4531	0.720808	0.391123	-1.84292	0.065341	0.866097
Atp5g1	1367.82	0.299715	0.162693	-1.84221	0.0654446	0.866097
Socs5	2593.77	0.297754	0.161641	-1.84207	0.0654653	0.866097
Mpc1	1538.15	0.339237	0.184192	-1.84176	0.0655104	0.866097
Umad1	428.839	0.36001	0.195474	-1.84173	0.0655151	0.866097
Grin1	8175.57	0.275932	0.149916	-1.84058	0.0656828	0.866097
Mphosph8	869.854	0.324598	0.17642	-1.83992	0.0657806	0.866097
Ppp4r1	429.155	0.374524	0.203564	-1.83983	0.0657927	0.866097
Ctdspl2	426.255	0.35052	0.190525	-1.83976	0.0658041	0.866097
Trmt44	70.1575	0.598108	0.32512	-1.83965	0.0658194	0.866097
2510009E07Rik	1707.66	0.353594	0.192265	-1.8391	0.0659005	0.866097
Ercc3	420.91	0.353345	0.192254	-1.8379	0.0660766	0.866097
9430016H08Rik	153.472	0.454344	0.247209	-1.83789	0.0660779	0.866097
Zmat3	1783.61	0.287972	0.156704	-1.83768	0.0661094	0.866097
Etv5	1347.21	0.364764	0.198499	-1.83762	0.0661191	0.866097
Tasp1	359.19	0.351011	0.19104	-1.83737	0.0661559	0.866097
Ntrk1	207.751	0.417417	0.227209	-1.83715	0.0661876	0.866097
A230070E04Rik	169.424	0.451103	0.245558	-1.83705	0.0662018	0.866097
Atp2b2	15333.2	0.303196	0.165092	-1.83653	0.0662798	0.866097
Nup93	600.905	0.351116	0.191234	-1.83606	0.0663489	0.866097
Mllt6	2655.27	0.308879	0.168318	-1.8351	0.0664915	0.866097
Lsm8	202.074	0.417592	0.227582	-1.83491	0.0665191	0.866097
Exosc1	155.087	0.444277	0.24224	-1.83404	0.0666485	0.866097
Thoc2	914.686	0.336042	0.183239	-1.8339	0.0666689	0.866097
Stx5a	570.118	0.337048	0.183808	-1.8337	0.0666983	0.866097
Pou3f1	745.7	0.433069	0.23621	-1.83341	0.066742	0.866097
Sppl2b	459.799	0.360592	0.196722	-1.83301	0.0668013	0.866097
Clvs1	1642.01	0.312025	0.170242	-1.83283	0.0668276	0.866097
Xiap	1765.96	0.332495	0.181411	-1.83282	0.0668289	0.866097
Rrm2b	732.273	0.355442	0.193979	-1.83237	0.066896	0.866097
Smyd5	665.127	0.320548	0.175012	-1.83157	0.0670149	0.866097
Sdpr	164.76	0.419165	0.228863	-1.83151	0.0670248	0.866097
Abcc12	53.0434	0.724967	0.395903	-1.83117	0.0670748	0.866097
Camkk2	4554.09	0.306668	0.167492	-1.83094	0.0671099	0.866097
Ccdc88a	1383.7	0.341448	0.186748	-1.82839	0.0674915	0.866097
Ippk	484.391	0.352843	0.19299	-1.82829	0.0675058	0.866097
Pcsk2	6861.72	0.30081	0.16457	-1.82786	0.0675706	0.866097
Bnip3	1961.17	0.313312	0.171411	-1.82784	0.067574	0.866097
Mlst8	580.829	0.331125	0.181202	-1.82738	0.0676425	0.866097
Zbtb2	166.502	0.442737	0.242299	-1.82723	0.0676647	0.866097
Rmnd5b	655.868	0.327781	0.1794	-1.8271	0.0676848	0.866097
Rgs7bp	11639.6	0.334437	0.183064	-1.82688	0.0677173	0.866097
Epn2	2058.77	0.31645	0.173318	-1.82584	0.0678745	0.866097
Tmsb15b2	31.9617	0.994626	0.544845	-1.82552	0.0679224	0.866097
Rpl37rt	231.922	0.51465	0.282	-1.825	0.0680008	0.866097
Them6	987.762	0.321445	0.176185	-1.82447	0.0680804	0.866097
Zfp781	352.554	0.37596	0.206112	-1.82406	0.0681436	0.866097
Zscan26	1451.72	0.343498	0.188333	-1.82388	0.0681696	0.866097
Tmem72	12.7932	1.57409	0.863108	-1.82375	0.0681899	0.866097
Ldhb	8336.29	0.301159	0.165213	-1.82286	0.068325	0.866097
Taf9	883.609	0.314782	0.172756	-1.82211	0.0684377	0.866097
Gnpat	978.421	0.324824	0.178293	-1.82185	0.0684776	0.866097
Arid4a	814.971	0.323068	0.177348	-1.82166	0.0685059	0.866097
Ntm	1733.45	0.319867	0.175595	-1.82162	0.0685124	0.866097
F11r	145.843	0.473422	0.260025	-1.82068	0.0686559	0.866097
Ppp1r1b	28976.3	0.371021	0.203803	-1.82049	0.0686842	0.866097
4933412E12Rik	55.6101	0.645271	0.354504	-1.82021	0.0687277	0.866097
Purb	8554.93	0.315712	0.173557	-1.81907	0.0689003	0.866097
Coro7	1487.63	0.328035	0.180373	-1.81865	0.0689647	0.866097
Ccdc106	543.034	0.325658	0.179076	-1.81855	0.0689804	0.866097
Csnk1g3	1033.29	0.340174	0.187109	-1.81805	0.0690563	0.866097
Smarcd1	3760.45	0.295124	0.16235	-1.81783	0.0690902	0.866097
Bub1	2.0503	3.57776	1.96816	-1.81782	0.0690913	0.866097
Pxdn	1765.42	0.348443	0.191698	-1.81767	0.0691152	0.866097
Pcp4	12513.7	0.367144	0.202165	-1.81606	0.0693609	0.866097
Celf1	4412.64	0.30005	0.165249	-1.81574	0.0694099	0.866097
Lrrc10b	5797.35	0.40547	0.223341	-1.81547	0.069451	0.866097
Lcorl	322.007	0.370907	0.204396	-1.81465	0.0695779	0.866097
Frrs1l	3443.55	0.289034	0.159285	-1.81457	0.0695905	0.866097
Atf2	1880.43	0.303348	0.167181	-1.81449	0.0696029	0.866097
Adcy9	1918.32	0.302825	0.167035	-1.81294	0.0698409	0.866097
Nup153	865.555	0.32462	0.179184	-1.81166	0.0700393	0.866097
Cobl	1557.66	0.304126	0.167899	-1.81136	0.0700849	0.866097
Slmap	3424.51	0.310641	0.171497	-1.81135	0.0700862	0.866097
Cxcl14	1020.84	0.289967	0.160098	-1.81119	0.0701115	0.866097
Cdk2ap1	701.756	0.347399	0.191951	-1.80983	0.070322	0.866097
Psma4	1134.06	0.325094	0.17968	-1.8093	0.070405	0.866097
Bank1	26.1871	0.866208	0.478766	-1.80925	0.0704121	0.866097
Meis1	347.129	0.39159	0.216449	-1.80915	0.0704269	0.866097
Mef2d	1507.25	0.288876	0.159682	-1.80908	0.0704392	0.866097
Prkci	1324.64	0.341199	0.188633	-1.8088	0.0704821	0.866097
Mn1	1093.72	0.3272	0.180903	-1.8087	0.0704977	0.866097
Baiap2	6365.53	0.315965	0.174714	-1.80847	0.0705336	0.866097
Napa	2788.55	0.290642	0.160744	-1.80811	0.0705896	0.866097
Efr3b	4264.54	0.287489	0.159052	-1.80752	0.0706811	0.866097
Rbm18	809.247	0.326286	0.180522	-1.80746	0.0706909	0.866097
Atg9a	2228.03	0.278029	0.153828	-1.80741	0.0706988	0.866097
Cacnb2	1731.89	0.342627	0.189574	-1.80735	0.0707074	0.866097
Mir546	13.4368	1.1916	0.659314	-1.80734	0.0707094	0.866097
Ddt	354.273	0.343596	0.190119	-1.80727	0.0707208	0.866097
Slc22a23	1522.59	0.323337	0.178912	-1.80723	0.0707257	0.866097
Rassf3	486.894	0.366357	0.202803	-1.80646	0.0708461	0.866097
Inpp5a	1142.91	0.306284	0.16955	-1.80645	0.0708475	0.866097
Txnl4a	1476.3	0.32277	0.178677	-1.80644	0.0708497	0.866097
Rad52	86.5144	0.507779	0.28119	-1.80583	0.0709457	0.866097
Spsb1	333.438	0.443871	0.245887	-1.80518	0.0710458	0.866097
Trrap	2689.51	0.281368	0.155909	-1.80469	0.0711233	0.866097
Gsg1l	2702.93	0.311689	0.172712	-1.80468	0.0711254	0.866097
Rock2	3791.82	0.31239	0.173163	-1.80402	0.0712289	0.866097
Tomm20	7554.24	0.289886	0.160709	-1.8038	0.0712625	0.866097
Gng7	19033.9	0.363537	0.201543	-1.80377	0.0712668	0.866097
Scn2a1	5605.32	0.287759	0.159572	-1.80332	0.0713387	0.866097
Ppig	1206.17	0.332458	0.184392	-1.803	0.0713888	0.866097
Gm14436	564.474	0.357009	0.198044	-1.80267	0.0714394	0.866097
Nme2	715.973	0.33242	0.184421	-1.80251	0.0714653	0.866097
Frmd7	89.1861	0.532521	0.295436	-1.80249	0.0714683	0.866097
Wwc1	919.508	0.305554	0.16955	-1.80215	0.071522	0.866097
Plch2	707.229	0.32047	0.177834	-1.80207	0.0715342	0.866097
Ppp3cb	4457.99	0.295798	0.164166	-1.80182	0.0715735	0.866097
Sec61a1	907.148	0.315338	0.175084	-1.80106	0.0716934	0.866097
C030023E24Rik	67.5149	0.615308	0.34183	-1.80004	0.0718542	0.866097
Wash1	380.288	0.332134	0.184525	-1.79994	0.0718695	0.866097
Man2a2	5466.14	0.296356	0.164666	-1.79975	0.0719008	0.866097
Rpe	450.683	0.357441	0.198641	-1.79943	0.0719505	0.866097
Pard6g	146.212	0.430573	0.239302	-1.79928	0.0719737	0.866097
Rnf17	29.1555	0.807748	0.449001	-1.79899	0.07202	0.866097
Sft2d1	234.149	0.38566	0.214414	-1.79867	0.0720716	0.866097
Serinc1	14458.5	0.308412	0.171487	-1.79846	0.0721049	0.866097
Ccng2	864.558	0.328	0.182406	-1.79818	0.0721482	0.866097
Ivns1abp	6253.78	0.333972	0.18576	-1.79787	0.0721981	0.866097
Slco1a4	883.502	0.336715	0.187383	-1.79693	0.0723465	0.866097
Sptbn4	3401.89	0.284409	0.158279	-1.79689	0.0723536	0.866097
Mybpc1	9.5214	1.33727	0.744385	-1.79648	0.0724182	0.866097
Gm37013	10.6816	7.02291	3.91138	-1.79551	0.0725725	0.866097
Drd2	2797.48	0.387077	0.215695	-1.79456	0.0727245	0.866097
Sema4b	188.893	0.442094	0.246387	-1.7943	0.0727646	0.866097
1600020E01Rik	55.4146	0.598178	0.333426	-1.79403	0.0728077	0.866097
Ccser2	1962.97	0.32573	0.181621	-1.79346	0.0728999	0.866097
Fbxl3	1296.8	0.325692	0.181662	-1.79285	0.0729968	0.866097
Acacb	90.6814	0.532065	0.296814	-1.79259	0.0730391	0.866097
Arhgef15	516.77	0.326024	0.181881	-1.79251	0.0730506	0.866097
Cyld	7543.28	0.329234	0.183691	-1.79232	0.073081	0.866097
Rcc2	1527.74	0.295275	0.164746	-1.79231	0.0730838	0.866097
Caap1	91.0875	0.496586	0.277075	-1.79225	0.0730935	0.866097
Ubl3	3562.2	0.314875	0.175709	-1.79203	0.0731289	0.866097
Katna1	146.659	0.435171	0.24284	-1.79201	0.073132	0.866097
Pcp4l1	7679.58	0.381348	0.212825	-1.79184	0.0731584	0.866097
Scp2	1675.97	0.324137	0.180898	-1.79182	0.0731615	0.866097
Stim1	1729.82	0.280878	0.156774	-1.7916	0.0731966	0.866097
Vps37a	1122.04	0.343131	0.191538	-1.79145	0.0732205	0.866097
Riok3	831.562	0.313669	0.17511	-1.79126	0.0732509	0.866097
Ido1	394.276	0.434682	0.24268	-1.79118	0.073265	0.866097
Mrpl20	519.396	0.335579	0.187384	-1.79086	0.0733158	0.866097
Pml	267.788	0.362072	0.202215	-1.79053	0.073369	0.866097
Apcdd1	278.547	0.389095	0.217341	-1.79025	0.073414	0.866097
Dusp6	552.841	0.371039	0.207364	-1.78931	0.0735653	0.866097
Klhl2	5140.06	0.329491	0.184189	-1.78887	0.0736353	0.866097
Gsr	454.604	0.342856	0.191664	-1.78884	0.0736406	0.866097
Fam179b	1033.75	0.305839	0.170988	-1.78866	0.0736698	0.866097
Cacng2	752.533	0.347153	0.19411	-1.78843	0.0737059	0.866097
Kdm4b	1722.99	0.311349	0.17414	-1.78792	0.0737884	0.866097
Rsbn1l	416.99	0.368193	0.205952	-1.78776	0.0738148	0.866097
Fam134c	964.243	0.323118	0.180801	-1.78715	0.0739133	0.866097
Kcnip2	4490.43	0.311569	0.174415	-1.78636	0.0740405	0.866097
Gkn3	42.8001	0.672799	0.376712	-1.78598	0.0741028	0.866097
Brcc3	467.198	0.367236	0.205623	-1.78597	0.0741045	0.866097
Fn3krp	373.176	0.34998	0.195989	-1.78571	0.0741456	0.866097
Slc35f3	730.324	0.3237	0.181312	-1.78532	0.0742099	0.866097
Pja2	12764.9	0.287232	0.160937	-1.78475	0.0743025	0.866097
Lgi1	2668.94	0.288722	0.16189	-1.78344	0.0745142	0.866097
Fam43a	163.208	0.452099	0.253558	-1.78302	0.0745835	0.866097
Slc7a5	898.877	0.315516	0.176981	-1.78277	0.0746244	0.866097
Pcdhb20	232.439	0.383565	0.21519	-1.78245	0.0746766	0.866097
Tia1	756.08	0.341903	0.191838	-1.78225	0.0747092	0.866097
Ttc1	480.663	0.368725	0.206952	-1.78169	0.0747995	0.866097
Bcl11b	5581.95	0.349949	0.196453	-1.78134	0.0748569	0.866097
Mark2	2120.41	0.2944	0.165471	-1.77916	0.0752133	0.866097
Zic1	224.259	0.380312	0.213765	-1.77911	0.0752217	0.866097
Lrtm2	1711.28	0.31619	0.177735	-1.779	0.0752401	0.866097
Ece1	1210.08	0.31349	0.176305	-1.77811	0.0753859	0.866097
Gm17296	79.1222	0.525502	0.295575	-1.7779	0.075421	0.866097
Brf1	478.172	0.33773	0.189964	-1.77786	0.0754261	0.866097
Mrps23	410.927	0.364636	0.205101	-1.77784	0.0754309	0.866097
Clint1	724.749	0.343218	0.193056	-1.77782	0.0754338	0.866097
Slc8a2	5305.17	0.276935	0.155824	-1.77723	0.075531	0.866097
Gipc1	675.285	0.321358	0.180869	-1.77675	0.07561	0.866097
Lum	18.4507	1.09241	0.614941	-1.77644	0.0756599	0.866097
Armc1	1470.91	0.323383	0.182062	-1.77623	0.0756958	0.866097
Lingo3	2177.9	0.365975	0.206061	-1.77605	0.0757248	0.866097
Slc25a33	621.676	0.314957	0.17735	-1.77591	0.075748	0.866097
Adgrl1	9643.66	0.27116	0.152725	-1.77548	0.0758191	0.866097
Rasgef1a	5345.17	0.285129	0.160603	-1.77536	0.0758381	0.866097
Slc7a14	2641.48	0.312218	0.175917	-1.7748	0.0759312	0.866097
Abtb2	215.493	0.409621	0.230843	-1.77446	0.0759878	0.866097
Parg	620.604	0.328558	0.185189	-1.77418	0.0760335	0.866097
Cyp7b1	169.039	0.419413	0.236459	-1.77372	0.0761095	0.866097
Wdr45	440.294	0.335629	0.189263	-1.77335	0.076171	0.866097
Asphd2	1437.88	0.309473	0.174542	-1.77305	0.0762201	0.866097
Actr3b	1481.35	0.288388	0.162712	-1.77238	0.0763311	0.866097
Auts2	1555.21	0.307978	0.173849	-1.77153	0.0764731	0.866097
Psmd7	1466.03	0.31207	0.176169	-1.77143	0.0764898	0.866097
Cisd2	675.607	0.335421	0.189436	-1.77063	0.0766216	0.866097
Prom1	293.992	0.39216	0.221637	-1.76938	0.0768302	0.866097
Zfand5	2477.03	0.293368	0.165817	-1.76922	0.0768568	0.866097
Nap1l2	1698.07	0.293918	0.166133	-1.76917	0.0768651	0.866097
Mtr	217.739	0.369832	0.209218	-1.76768	0.077114	0.866097
Arid4b	967.339	0.316321	0.179024	-1.76692	0.0772424	0.866097
Smek2	1020.63	0.30903	0.174912	-1.76678	0.0772658	0.866097
Crtc1	2954.03	0.276163	0.156322	-1.76663	0.077291	0.866097
Ttl	1614.56	0.294027	0.166454	-1.76642	0.0773261	0.866097
Hspa5	3183.17	0.31821	0.180183	-1.76603	0.07739	0.866097
Pcolce2	125.961	0.516684	0.292607	-1.7658	0.07743	0.866097
Cd302	276.143	0.387318	0.219357	-1.7657	0.0774468	0.866097
Twf2	406.417	0.35849	0.203058	-1.76545	0.0774875	0.866097
Il17rc	83.2277	0.516649	0.292654	-1.76539	0.0774979	0.866097
Pla1a	30.4609	0.754984	0.427759	-1.76498	0.0775678	0.866097
Uqcr11	1114.27	0.309541	0.175388	-1.76489	0.0775825	0.866097
Ttc8	314.445	0.346137	0.196161	-1.76455	0.0776388	0.866097
Hectd2	210.071	0.404479	0.229251	-1.76435	0.0776724	0.866097
Jade1	823.385	0.314719	0.178394	-1.76418	0.0777015	0.866097
Wipf2	1238.32	0.331769	0.188163	-1.7632	0.0778662	0.866097
Speg	2763.25	0.287242	0.162933	-1.76295	0.0779093	0.866097
1700067K01Rik	3.02925	2.50954	1.42354	-1.76289	0.0779191	0.866097
Osgin1	9.90738	1.31164	0.744086	-1.76275	0.0779431	0.866097
Mmp17	2782.69	0.296106	0.167989	-1.76265	0.0779593	0.866097
Dmtn	5526.44	0.289329	0.164173	-1.76234	0.0780112	0.866097
Ndnl2	263.834	0.400278	0.227144	-1.76222	0.0780314	0.866097
Higd1b	28.0352	0.802947	0.455664	-1.76215	0.0780444	0.866097
Mgat5b	2038.87	0.323672	0.18372	-1.76176	0.0781092	0.866097
Ablim2	3546.69	0.333274	0.189187	-1.76161	0.0781351	0.866097
Txnip	386.58	0.341352	0.193773	-1.76161	0.0781354	0.866097
Ndufaf4	547.851	0.35416	0.20117	-1.76051	0.078322	0.866097
Camk2n1	23000.2	0.278086	0.157979	-1.76027	0.0783613	0.866097
Rbfox1	7510.33	0.298957	0.169864	-1.75998	0.0784104	0.866097
Atp13a3	1300.21	0.310533	0.176444	-1.75995	0.0784164	0.866097
Kcna4	1119.29	0.375804	0.213543	-1.75985	0.078434	0.866097
Scamp1	5594.32	0.293758	0.166948	-1.75958	0.0784793	0.866097
Snrnp48	145.259	0.453489	0.257728	-1.75957	0.0784815	0.866097
Abi1	2221.76	0.304699	0.173209	-1.75914	0.0785539	0.866097
A430078I02Rik	2.98657	2.53049	1.43937	-1.75806	0.0787374	0.866097
Gid8	981.265	0.32748	0.186303	-1.75778	0.0787854	0.866097
Ercc1	203.322	0.413146	0.235069	-1.75755	0.0788238	0.866097
Fam204a	258.588	0.397718	0.226293	-1.75753	0.0788275	0.866097
Igip	526.599	0.381457	0.217082	-1.7572	0.078884	0.866097
Gca	219.78	0.448996	0.255555	-1.75695	0.0789264	0.866097
D630003M21Rik	100.812	0.480793	0.273706	-1.7566	0.078986	0.866097
Ccdc170	1.37365	-3.75193	2.13614	1.7564	0.0790199	0.866097
Syncrip	1585.45	0.328853	0.187266	-1.75607	0.0790757	0.866097
Mrpl17	363.828	0.336394	0.191781	-1.75405	0.0794217	0.866097
Tmem181a	1743.99	0.314118	0.179146	-1.75342	0.0795306	0.866097
Fam20c	785.28	0.315762	0.180092	-1.75334	0.0795441	0.866097
Ehd1	698.332	0.329222	0.187841	-1.75267	0.0796591	0.866097
5730508B09Rik	109.474	0.517899	0.295504	-1.7526	0.0796713	0.866097
Aip	820.346	0.326382	0.186238	-1.7525	0.0796882	0.866097
Phrf1	769.289	0.32397	0.184904	-1.7521	0.0797571	0.866097
Mtrr	185.733	0.415161	0.236973	-1.75193	0.0797853	0.866097
Eif2ak3	465.17	0.360738	0.20593	-1.75175	0.0798166	0.866097
Kmt2e	2127.15	0.278686	0.159094	-1.75171	0.0798238	0.866097
Cope	784.609	0.325783	0.185989	-1.75162	0.0798385	0.866097
Cdh9	633.864	0.332327	0.189759	-1.75131	0.0798922	0.866097
Pex26	289.748	0.340295	0.194341	-1.75102	0.0799417	0.866097
Synpo	3087.15	0.271231	0.154901	-1.751	0.079946	0.866097
Ubr7	716.017	0.319475	0.182453	-1.751	0.0799465	0.866097
Nkiras1	1182.11	0.312681	0.178692	-1.74983	0.0801472	0.866097
Asic4	1589.35	0.351703	0.201048	-1.74935	0.0802312	0.866097
Zxda	96.0546	0.52329	0.299303	-1.74837	0.0804008	0.866097
Nipa2	439.195	0.327286	0.187375	-1.7467	0.0806902	0.866097
Rapgef4	12045.1	0.317024	0.181603	-1.7457	0.0808633	0.866097
Znfx1	1708.02	0.29952	0.171579	-1.74566	0.0808692	0.866097
Papln	114.486	0.452579	0.259262	-1.74564	0.0808732	0.866097
Ddc	133.366	0.470278	0.269439	-1.74539	0.0809163	0.866097
Xlr5b	3.42237	2.25836	1.29396	-1.74531	0.0809303	0.866097
Mrps33	891.695	0.333892	0.191385	-1.7446	0.0810537	0.866097
Esrra	787.226	0.293418	0.168193	-1.74453	0.0810666	0.866097
D130043K22Rik	717.99	0.2861	0.164029	-1.7442	0.0811241	0.866097
Mxi1	1217.2	0.294799	0.16902	-1.74416	0.0811308	0.866097
Gpt2	1025.99	0.320692	0.183907	-1.74377	0.0811992	0.866097
Gemin4	340.61	0.363471	0.208447	-1.74371	0.0812096	0.866097
Zbtb41	410.318	0.354013	0.203128	-1.7428	0.0813678	0.866097
Pelp1	472.426	0.329187	0.188894	-1.74271	0.0813848	0.866097
Epdr1	1665.06	0.317693	0.182308	-1.74261	0.0814018	0.866097
Ppp1r3d	107.03	0.459726	0.263834	-1.74248	0.0814241	0.866097
Atp6v1e1	3815.57	0.298564	0.171349	-1.74243	0.0814333	0.866097
Rbm22	451.958	0.342198	0.196411	-1.74225	0.0814641	0.866097
Kcnb1	4830.04	0.2964	0.170152	-1.74197	0.0815145	0.866097
Mat2b	1661.65	0.289493	0.166213	-1.74169	0.0815621	0.866097
Rnf123	815.227	0.295208	0.169504	-1.7416	0.0815788	0.866097
Il1a	10.4895	1.28669	0.739126	-1.74083	0.0817134	0.866097
Syt3	877.199	0.284175	0.163267	-1.74055	0.0817624	0.866097
E2f2	5.6708	-1.74318	1.00181	1.74004	0.0818525	0.866097
Avpi1	317.721	0.32682	0.187831	-1.73997	0.0818645	0.866097
Ubtd2	562.356	0.330868	0.190248	-1.73914	0.0820102	0.866097
Gls2	249.303	0.382483	0.219991	-1.73863	0.0820994	0.866097
Myh11	261.379	0.382553	0.220054	-1.73845	0.082132	0.866097
Gpr88	22848.5	0.402855	0.231818	-1.73781	0.0822448	0.866097
Dct	4.74714	2.05638	1.1835	-1.73755	0.0822903	0.866097
Nubp2	263.171	0.371356	0.213732	-1.73748	0.0823023	0.866097
Phex	103.298	1.25295	0.721426	-1.73676	0.0824294	0.866097
Bcl2	427.615	0.375034	0.216023	-1.73609	0.0825486	0.866097
Atp2c1	2494.79	0.31485	0.181361	-1.73604	0.0825573	0.866097
Rundc3a	3368.65	0.286482	0.165068	-1.73554	0.082645	0.866097
Fam110b	646.265	0.322187	0.185657	-1.73539	0.0826719	0.866097
Pde4dip	4724.82	0.296698	0.171001	-1.73506	0.0827295	0.866097
Rbm12	345.807	0.373406	0.215253	-1.73473	0.0827888	0.866097
Zfp598	632.864	0.296004	0.170636	-1.7347	0.0827933	0.866097
Parp12	106.615	0.458581	0.264373	-1.7346	0.0828121	0.866097
Slc6a6	4153.63	0.301664	0.173921	-1.73449	0.0828315	0.866097
Esco1	383.509	0.357095	0.20588	-1.73448	0.0828333	0.866097
Lyst	1456.04	0.28276	0.163069	-1.73399	0.0829207	0.866097
1110059E24Rik	278.303	0.361627	0.208634	-1.7333	0.0830415	0.866097
Arhgef17	4372.72	0.269889	0.155724	-1.73312	0.0830744	0.866097
Fam227b	1.34162	-3.72264	2.14802	1.73305	0.083086	0.866097
Tmeff1	1945.4	0.341341	0.196976	-1.73291	0.0831115	0.866097
Rnf145	1937.11	0.282517	0.163047	-1.73273	0.0831435	0.866097
Cd163	106.828	0.477877	0.275923	-1.73192	0.0832878	0.866097
Ncapd3	424.875	0.325224	0.187923	-1.73062	0.0835191	0.866097
Dact2	811.22	0.288707	0.16685	-1.73034	0.0835693	0.866097
Ptrh2	324.655	0.390927	0.225926	-1.73033	0.0835708	0.866097
Peg13	5606.12	0.281632	0.162781	-1.73013	0.0836076	0.866097
Chdh	127.374	0.522032	0.301777	-1.72986	0.0836552	0.866097
Pip5k1c	4483.77	0.310362	0.179416	-1.72984	0.0836584	0.866097
Scn3b	2316.13	0.292616	0.169184	-1.72957	0.0837071	0.866097
Hpgd	122.164	0.476482	0.275579	-1.72902	0.0838049	0.866097
Atp8b2	1318.69	0.283811	0.164309	-1.72729	0.0841148	0.866097
AW495222	26.8292	0.779446	0.451277	-1.7272	0.0841321	0.866097
Igf1r	1051.78	0.337949	0.195679	-1.72705	0.0841581	0.866097
AW146154	88.5199	0.529489	0.306595	-1.727	0.0841682	0.866097
Atl2	1422.92	0.300268	0.173867	-1.72699	0.0841688	0.866097
Phf24	3005.59	0.279141	0.161645	-1.72688	0.0841887	0.866097
Ccdc90b	177.377	0.419537	0.242961	-1.72677	0.084209	0.866097
Aamdc	262.639	0.378975	0.219479	-1.7267	0.084221	0.866097
Lnp	956.073	0.331141	0.191856	-1.72599	0.0843496	0.866097
Zfp945	317.765	0.364791	0.211394	-1.72565	0.0844108	0.866097
Sppl2a	926.395	0.317781	0.18418	-1.72538	0.0844584	0.866097
E2f6	480.31	0.347527	0.201432	-1.72528	0.0844766	0.866097
Pnlip	14.0729	1.06314	0.616519	-1.72442	0.0846317	0.866097
Atxn7	434.558	0.337716	0.195905	-1.72388	0.0847291	0.866097
Cnbp	3502.66	0.301595	0.174964	-1.72376	0.0847518	0.866097
Cd2ap	451.211	0.368786	0.213963	-1.7236	0.0847805	0.866097
Impa1	1199.62	0.296346	0.171967	-1.72327	0.0848402	0.866097
Ppp3r1	17609.2	0.286564	0.166324	-1.72293	0.0849019	0.866097
Snrnp70	3325.6	0.298596	0.173314	-1.72287	0.0849128	0.866097
Thsd7a	2342.87	0.350017	0.203183	-1.72266	0.0849493	0.866097
Cdc40	722.594	0.316328	0.183641	-1.72253	0.0849734	0.866097
B630005N14Rik	441.187	0.367508	0.21344	-1.72184	0.0850993	0.866097
Nemf	798.6	0.329199	0.191217	-1.72159	0.085143	0.866097
Nfic	1512.1	0.302333	0.175626	-1.72145	0.0851685	0.866097
Fst	94.3768	0.499396	0.290167	-1.72106	0.0852393	0.866097
Atg14	399.203	0.321167	0.186675	-1.72046	0.0853497	0.866097
Dip2b	1410.57	0.306299	0.178044	-1.72036	0.0853675	0.866097
Mib2	1090.72	0.305398	0.177553	-1.72003	0.0854266	0.866097
1810037I17Rik	618.82	0.318234	0.185202	-1.71831	0.0857408	0.866097
Adora1	3610.62	0.286967	0.167032	-1.71804	0.0857899	0.866097
Aftph	1546.46	0.302347	0.176055	-1.71735	0.085916	0.866097
Ube2b	1872.19	0.298913	0.174093	-1.71697	0.0859847	0.866097
Ric1	703.84	0.326561	0.190255	-1.71644	0.086081	0.866097
Sepw1	7307.26	0.273643	0.159436	-1.71631	0.086105	0.866097
Fam103a1	977.313	0.324238	0.188998	-1.71556	0.0862421	0.866097
Dfna5	263.235	0.367834	0.21445	-1.71525	0.0863002	0.866097
Kcna1	5253.78	0.308742	0.180124	-1.71405	0.0865187	0.866097
Rab1b	1691.41	0.282861	0.165051	-1.71378	0.0865694	0.866097
Lif	8.0581	1.39193	0.812251	-1.71367	0.0865894	0.866097
Arhgef2	2978.32	0.297502	0.173678	-1.71295	0.0867213	0.866097
Fcho1	1560.45	0.279977	0.163476	-1.71265	0.0867767	0.866097
Slc39a3	1189.12	0.283324	0.165436	-1.71259	0.0867875	0.866097
Pkd1	1679.93	0.279133	0.163011	-1.71236	0.0868303	0.866097
Nrsn1	3682.97	0.280793	0.163989	-1.71227	0.0868467	0.866097
Adipor1	1252.58	0.29552	0.172613	-1.71204	0.0868891	0.866097
Aebp2	1309.3	0.305481	0.178501	-1.71137	0.0870135	0.866097
Tmem64	704.572	0.293568	0.171579	-1.71098	0.0870857	0.866097
Pdpk1	3450.42	0.269107	0.157289	-1.71091	0.0870977	0.866097
Fam178a	977.697	0.296177	0.173126	-1.71076	0.0871263	0.866097
Ldb1	1451.94	0.276452	0.161637	-1.71033	0.0872046	0.866097
Lamp2	1223.34	0.342672	0.200422	-1.70975	0.087312	0.866097
Inip	296.581	0.361463	0.211432	-1.7096	0.0873404	0.866097
Edc4	878.961	0.289828	0.169534	-1.70956	0.0873472	0.866097
Ubr2	1390.48	0.291472	0.170517	-1.70934	0.0873877	0.866097
Cdk17	4453.81	0.290853	0.17016	-1.70929	0.0873964	0.866097
Ccnh	764.071	0.328351	0.192171	-1.70864	0.0875172	0.866097
Ddx26b	667.163	0.318924	0.18667	-1.70849	0.0875446	0.866097
Gpx4	3045.68	0.295069	0.172773	-1.70784	0.0876653	0.866097
Runx1t1	693.155	0.30441	0.178273	-1.70755	0.0877193	0.866097
1700030K09Rik	131.386	0.428702	0.251069	-1.70751	0.0877277	0.866097
Tdrd3	311.148	0.354978	0.207908	-1.70737	0.0877526	0.866097
Ccm2	1388.3	0.328406	0.192369	-1.70717	0.0877907	0.866097
Cst6	59.1393	0.556321	0.325946	-1.70679	0.0878606	0.866097
Med27	296.456	0.361536	0.211826	-1.70676	0.0878665	0.866097
Zfp871	2020.23	0.291705	0.170931	-1.70656	0.0879031	0.866097
Golgb1	2090.26	0.294873	0.172842	-1.70603	0.0880031	0.866097
Cbx4	1035.75	0.291885	0.171172	-1.70522	0.0881542	0.866097
2610042L04Rik	8.92847	-1.38694	0.813375	1.70517	0.0881633	0.866097
Inf2	9467.69	0.335865	0.196991	-1.70498	0.0881989	0.866097
Myo5c	88.3987	0.546805	0.32072	-1.70493	0.0882072	0.866097
Sntb2	222.319	0.370512	0.217447	-1.70392	0.0883966	0.866097
Lrrc4	1097.11	0.287386	0.168736	-1.70317	0.0885372	0.866097
Lrrc57	334.739	0.3788	0.222487	-1.70257	0.0886487	0.866097
B4galt3	542.003	0.297502	0.174751	-1.70244	0.0886737	0.866097
Ptpn14	107.453	0.505257	0.296794	-1.70238	0.0886835	0.866097
Klc4	262.048	0.389604	0.228893	-1.70212	0.0887323	0.866097
Ralgps2	819.172	0.322028	0.189209	-1.70197	0.0887613	0.866097
5031425E22Rik	120.742	0.463	0.272182	-1.70107	0.0889299	0.866097
Hipk3	1786.51	0.305124	0.179388	-1.70091	0.0889592	0.866097
Larp4	931.53	0.296723	0.174456	-1.70085	0.088971	0.866097
Bbs2	552.622	0.320942	0.1887	-1.70081	0.0889792	0.866097
Tpd52l1	379.879	0.374265	0.220057	-1.70077	0.0889869	0.866097
AI854517	328.425	0.38204	0.224672	-1.70043	0.0890495	0.866097
Necab2	2570.28	0.311719	0.183333	-1.70029	0.0890767	0.866097
Actn2	2015	0.361723	0.212788	-1.69992	0.0891452	0.866097
Rpusd1	742.739	0.281382	0.165535	-1.69983	0.0891629	0.866097
Zfp326	330.596	0.35499	0.208877	-1.69952	0.089222	0.866097
Osbpl6	1023.47	0.295323	0.173789	-1.69932	0.0892588	0.866097
Fsd1l	411.176	0.346827	0.204098	-1.69931	0.0892603	0.866097
Zfand1	263.91	0.357144	0.210185	-1.69919	0.0892835	0.866097
Pcdhga5	499.919	0.363304	0.213837	-1.69898	0.0893234	0.866097
Lrrc4c	2127.05	0.309506	0.182178	-1.69892	0.0893341	0.866097
Plcl2	1660.88	0.292228	0.172064	-1.69837	0.0894375	0.866097
Wdr60	256.502	0.356277	0.209814	-1.69806	0.0894957	0.866097
Dnajb4	1411.32	0.295395	0.173973	-1.69794	0.0895191	0.866097
Tmem223	326.379	0.352915	0.207865	-1.69781	0.089544	0.866097
Zfp758	191.41	0.447611	0.263717	-1.69731	0.0896376	0.866097
Otx1	36.6367	0.726766	0.428376	-1.69656	0.0897799	0.866097
Gorasp1	489.569	0.313111	0.184578	-1.69637	0.0898165	0.866097
Enox1	498.61	0.333868	0.196944	-1.69525	0.0900284	0.866097
Trim17	77.3287	0.512311	0.302222	-1.69515	0.0900472	0.866097
Gm8923	1.44874	-3.83807	2.26518	1.69438	0.0901935	0.866097
Rnf114	725.095	0.313397	0.184987	-1.69416	0.0902352	0.866097
Cyp2s1	433.617	0.371038	0.219012	-1.69415	0.0902373	0.866097
Sec14l1	5707.03	0.308689	0.18221	-1.69413	0.0902399	0.866097
Ptpn1	651.026	0.31841	0.187957	-1.69406	0.090254	0.866097
Cdk19	2391.4	0.305021	0.180057	-1.69402	0.0902614	0.866097
Rnf34	910.871	0.296557	0.17513	-1.69335	0.0903893	0.866097
Ntan1	466.204	0.330536	0.19522	-1.69315	0.0904269	0.866097
Atp11c	323.118	0.376828	0.22257	-1.69307	0.0904418	0.866097
Klhl24	958.425	0.291245	0.172072	-1.69257	0.0905364	0.866097
Stk26	263.273	0.377875	0.22327	-1.69246	0.0905587	0.866097
Itga5	494.982	0.415409	0.245502	-1.69208	0.0906302	0.866097
Tmx1	557.002	0.321514	0.190033	-1.69188	0.0906683	0.866097
Angel2	977.615	0.278463	0.164616	-1.69159	0.0907235	0.866097
Chst11	1857.37	0.322367	0.19067	-1.69071	0.0908925	0.866097
Car11	3648.04	0.294617	0.174278	-1.6905	0.090932	0.866097
Mcfd2	994.244	0.291579	0.172491	-1.6904	0.0909514	0.866097
Ttc19	1804.67	0.297112	0.17577	-1.69035	0.0909613	0.866097
Rplp2-ps1	7.3452	-1.70943	1.01138	1.6902	0.09099	0.866097
Slc35e2	685.533	0.323572	0.191468	-1.68996	0.0910363	0.866097
Fau	1506.09	0.303441	0.179558	-1.68993	0.0910409	0.866097
Uqcrq	867.24	0.297248	0.175896	-1.68991	0.0910452	0.866097
Gpx1	1153.37	0.3202	0.189509	-1.68962	0.0911001	0.866097
Gnb2	4762.81	0.269757	0.159657	-1.6896	0.0911051	0.866097
Cacna1i	2788.89	0.314297	0.186028	-1.68951	0.091121	0.866097
Zdhhc13	369.991	0.348016	0.206047	-1.68901	0.0912172	0.866097
Drd1	4709.47	0.350035	0.207273	-1.68876	0.0912651	0.866097
Nufip2	834.526	0.314013	0.185966	-1.68855	0.0913064	0.866097
6430706D22Rik	519.517	0.34722	0.205657	-1.68835	0.0913445	0.866097
4833420G17Rik	436.059	0.335316	0.198643	-1.68804	0.0914044	0.866097
Ankrd26	266.249	0.373256	0.221187	-1.68751	0.0915051	0.866097
Dek	1096.82	0.309738	0.183615	-1.68689	0.0916238	0.866097
Plekho1	212.829	0.428329	0.253916	-1.68689	0.0916245	0.866097
Arglu1	929.961	0.300516	0.17815	-1.68687	0.0916285	0.866097
F3	628.705	0.299167	0.177525	-1.68521	0.0919481	0.866097
Setd8	655.428	0.322371	0.191326	-1.68493	0.0920016	0.866097
Slc25a5	4291.23	0.27977	0.166049	-1.68486	0.0920147	0.866097
Polg	829.568	0.294666	0.174894	-1.68482	0.0920226	0.866097
Zfp385b	1058.46	0.352911	0.209467	-1.68481	0.0920261	0.866097
C130046K22Rik	117.995	0.435735	0.2587	-1.68432	0.0921194	0.866097
Coro1b	968.312	0.288891	0.171551	-1.684	0.0921817	0.866097
Maneal	1095.04	0.288958	0.171631	-1.68359	0.0922602	0.866097
Clk4	488.562	0.329579	0.19581	-1.68315	0.0923452	0.866097
Pik3c2a	621.658	0.318476	0.189262	-1.68272	0.0924292	0.866097
Kansl1	1395.36	0.290598	0.172733	-1.68236	0.0924998	0.866097
Gm5512	177.943	0.562977	0.334694	-1.68206	0.0925569	0.866097
Golga4	2135.92	0.282387	0.167945	-1.68142	0.0926804	0.866097
Ctnna1	1675.22	0.340522	0.202527	-1.68136	0.0926922	0.866097
Scube3	317.891	0.416162	0.247522	-1.68131	0.0927021	0.866097
Rnf4	1182.66	0.294715	0.175296	-1.68125	0.0927153	0.866097
Aggf1	1005.82	0.303194	0.180351	-1.68113	0.092737	0.866097
Fgfr1op2	1654.07	0.298736	0.17777	-1.68047	0.0928664	0.866097
Tbrg1	556.421	0.30271	0.180143	-1.68039	0.0928816	0.866097
Naa30	653.918	0.341294	0.203138	-1.68011	0.0929361	0.866097
Wdr8	236.95	0.368978	0.219635	-1.67996	0.0929644	0.866097
Tnk2	3577.25	0.273696	0.162969	-1.67943	0.093068	0.866097
Parp1	1086.54	0.300986	0.179233	-1.67931	0.0930926	0.866097
Akap11	5927.48	0.270815	0.161281	-1.67915	0.0931236	0.866097
Zbtb18	2904.25	0.294371	0.175316	-1.67909	0.0931345	0.866097
Ctdsp2	1692.2	0.271588	0.161765	-1.6789	0.0931716	0.866097
Mfsd8	418.379	0.351085	0.209164	-1.67851	0.0932469	0.866097
Trpm7	822.452	0.301263	0.179484	-1.67849	0.0932507	0.866097
Inppl1	680.278	0.304566	0.181496	-1.67809	0.0933298	0.866097
Ccdc28b	173.179	0.368393	0.219541	-1.67802	0.0933437	0.866097
Meis2	7728.92	0.296708	0.176856	-1.67768	0.0934099	0.866097
Rpp14	398.734	0.327327	0.195199	-1.67689	0.0935645	0.866097
H3f3b	2363.45	0.317129	0.189123	-1.67684	0.093574	0.866097
Pum2	3241.93	0.287484	0.171501	-1.67628	0.093683	0.866097
Prpf18	740.247	0.31317	0.186911	-1.6755	0.0938355	0.866097
Eif4e3	204.731	0.356611	0.212883	-1.67514	0.0939058	0.866097
1110034G24Rik	93.5987	0.470484	0.280964	-1.67453	0.0940257	0.866097
Chrna7	225.564	0.388789	0.23224	-1.67408	0.094114	0.866097
Pcdhb16	202.12	0.374226	0.22361	-1.67357	0.0942155	0.866097
Ehmt2	2698.18	0.277646	0.165937	-1.6732	0.0942886	0.866097
Iqsec1	4825.56	0.286594	0.171297	-1.67309	0.0943101	0.866097
Zfp280d	689.349	0.297587	0.177891	-1.67286	0.0943545	0.866097
Alg12	117.672	0.448046	0.267843	-1.6728	0.0943674	0.866097
Il11ra1	233.04	0.349722	0.209197	-1.67174	0.094576	0.866097
Map3k13	656.441	0.321788	0.192489	-1.67172	0.0945805	0.866097
Fam126b	1610.74	0.289981	0.173471	-1.67164	0.0945958	0.866097
Zfp934	73.3539	0.504753	0.301986	-1.67144	0.0946341	0.866097
Atp10d	83.5832	0.497145	0.29746	-1.6713	0.0946627	0.866097
Gpm6a	12993.9	0.313415	0.18758	-1.67083	0.0947552	0.866097
Irf1	58.282	0.544196	0.325748	-1.6706	0.0948002	0.866097
3200001D21Rik	4.34253	1.90903	1.1428	-1.67048	0.0948254	0.866097
Tpm2	368.702	0.350865	0.210063	-1.67028	0.0948635	0.866097
Pnisr	1881.09	0.308065	0.184479	-1.66992	0.0949357	0.866097
Ptpn2	318.348	0.353232	0.211589	-1.66943	0.0950322	0.866097
Kcnd2	3369.44	0.291438	0.174584	-1.66933	0.0950526	0.866097
Myt1	190.088	0.397014	0.237833	-1.6693	0.0950584	0.866097
Dnal4	726.221	0.300344	0.179951	-1.66903	0.0951119	0.866097
Fam189b	657.493	0.290756	0.174251	-1.66861	0.0951954	0.866097
Arf4	1461.23	0.287435	0.172348	-1.66775	0.0953644	0.866097
BC030500	192.269	0.388161	0.232806	-1.66731	0.0954525	0.866097
Eaf1	420.465	0.334065	0.200371	-1.66723	0.0954683	0.866097
Ankrd13a	1361.12	0.321364	0.192788	-1.66693	0.0955282	0.866097
Hccs	381.061	0.364952	0.218943	-1.66688	0.0955383	0.866097
Gpr6	729.031	0.378058	0.226909	-1.66612	0.0956895	0.866097
Hecw2	1390.15	0.316332	0.189864	-1.6661	0.0956933	0.866097
Ogfrl1	2428.58	0.305581	0.183425	-1.66597	0.0957193	0.866097
Bmpr2	3287.71	0.312384	0.187549	-1.66561	0.0957907	0.866097
E030024N20Rik	34.6101	0.663504	0.398371	-1.66554	0.0958048	0.866097
Clip4	1871.07	0.285735	0.171566	-1.66545	0.0958235	0.866097
Vps18	883.032	0.297819	0.178833	-1.66534	0.0958444	0.866097
Arhgef3	1752.31	0.273401	0.164181	-1.66524	0.0958647	0.866097
Zfp62	557.747	0.353523	0.212327	-1.66499	0.095914	0.866097
Cnot3	519.024	0.317704	0.190815	-1.66499	0.0959149	0.866097
Reln	2130.97	0.338793	0.203499	-1.66484	0.0959447	0.866097
Lmo2	778.745	0.362461	0.217743	-1.66463	0.0959862	0.866097
Papd7	601.938	0.312726	0.187875	-1.66454	0.0960046	0.866097
Stk32c	2916.74	0.266874	0.160334	-1.66449	0.096015	0.866097
Bmpr1b	340.147	0.372502	0.223798	-1.66446	0.0960213	0.866097
Naa20	683.693	0.320711	0.192786	-1.66356	0.0962008	0.866097
Tmem59	2611.87	0.285871	0.171852	-1.66347	0.0962176	0.866097
Mettl22	191.723	0.382849	0.230167	-1.66335	0.0962414	0.866097
Yme1l1	1569.59	0.299901	0.180301	-1.66334	0.0962453	0.866097
Zcchc8	398.701	0.349366	0.210056	-1.6632	0.0962722	0.866097
Mif4gd	158.605	0.402115	0.241786	-1.6631	0.0962924	0.866097
Top1	1670.27	0.282311	0.169751	-1.66309	0.0962935	0.866097
Nupl1	592.489	0.309046	0.185835	-1.66301	0.0963102	0.866097
Usp4	1333.71	0.298998	0.179849	-1.66249	0.096414	0.866097
Trp53	261.004	0.339953	0.204521	-1.66219	0.096474	0.866097
Gadd45a	57.8122	0.608665	0.366194	-1.66214	0.0964845	0.866097
Cnot2	811.982	0.307968	0.185288	-1.6621	0.0964921	0.866097
Ryk	505.168	0.316081	0.190176	-1.66204	0.0965045	0.866097
Cyfip2	17949.6	0.261412	0.157312	-1.66174	0.0965657	0.866097
Srrm3	602.948	0.325392	0.19583	-1.6616	0.0965929	0.866097
Cx3cl1	11532.9	0.268637	0.161694	-1.66139	0.096635	0.866097
Eya3	511.77	0.324709	0.195492	-1.66098	0.0967167	0.866097
Syt12	721.075	0.31835	0.191672	-1.66091	0.096732	0.866097
Gbp4	34.3025	0.676396	0.407488	-1.65992	0.0969308	0.866097
Celf2	6966.47	0.270903	0.163217	-1.65977	0.0969605	0.866097
Las1l	698.885	0.301457	0.181654	-1.65951	0.0970131	0.866097
Sntn	2.22964	-3.36676	2.0297	1.65875	0.097166	0.866097
Eif1ad	336.972	0.328374	0.198006	-1.6584	0.0972359	0.866097
Rragd	5002.69	0.288365	0.17391	-1.65813	0.0972915	0.866097
Ubl4a	1049.23	0.271676	0.163855	-1.65803	0.0973111	0.866097
Egln2	941.306	0.288915	0.174305	-1.65753	0.0974128	0.866097
Rnpc3	338.063	0.358624	0.216386	-1.65733	0.0974519	0.866097
Spns1	695.329	0.286384	0.172866	-1.65668	0.0975844	0.866097
Tmem47	2133.05	0.333716	0.201447	-1.65659	0.0976021	0.866097
Ccdc132	1188.22	0.293737	0.177326	-1.65647	0.0976257	0.866097
Kbtbd4	441.574	0.327016	0.197473	-1.656	0.097721	0.866097
Chst15	1215.13	0.318821	0.192546	-1.65582	0.0977589	0.866097
Ahctf1	1210.46	0.290276	0.175309	-1.6558	0.0977617	0.866097
Smpd3	5450.32	0.320963	0.193847	-1.65575	0.0977726	0.866097
Gm4980	161.97	0.422315	0.255074	-1.65565	0.0977919	0.866097
Dsel	487.619	0.331484	0.200236	-1.65547	0.0978301	0.866097
Ly6d	5.98076	1.94442	1.17461	-1.65538	0.0978465	0.866097
Zfp426	324.512	0.392579	0.237174	-1.65524	0.0978765	0.866097
Cnep1r1	381.333	0.335914	0.203006	-1.6547	0.0979856	0.866097
Slc35d3	671.301	0.365917	0.221286	-1.65359	0.0982111	0.866097
Phtf1	757.608	0.327594	0.198138	-1.65337	0.0982562	0.866097
Prkcz	5138.86	0.26713	0.161577	-1.65327	0.0982762	0.866097
Uhrf2	627.795	0.312604	0.189089	-1.65321	0.0982873	0.866097
Rb1cc1	1737.51	0.30443	0.184181	-1.65289	0.0983541	0.866097
Cnppd1	485.99	0.323883	0.195999	-1.65247	0.0984382	0.866097
Bdp1	693.511	0.297199	0.179879	-1.65222	0.0984899	0.866097
Ndufs7	731.888	0.301835	0.182686	-1.6522	0.098493	0.866097
Map2k6	171.187	0.368622	0.223169	-1.65176	0.0985829	0.866097
Ddb2	95.4327	0.448161	0.271339	-1.65166	0.098603	0.866097
Stk16	581.568	0.323572	0.195941	-1.65137	0.0986623	0.866097
Rps6ka5	998.897	0.334712	0.202696	-1.6513	0.0986782	0.866097
2010111I01Rik	441.681	0.322547	0.195359	-1.65104	0.0987294	0.866097
Ttc33	555.75	0.32219	0.195169	-1.65083	0.0987736	0.866097
Rnf44	2673.3	0.280402	0.169877	-1.65062	0.0988166	0.866097
Olfr920	1.7547	3.31206	2.00669	-1.65051	0.0988391	0.866097
Trappc4	478.697	0.311374	0.188656	-1.65049	0.0988427	0.866097
Mrps35	193.686	0.359417	0.217777	-1.65039	0.0988627	0.866097
Psmd3	1663.29	0.279493	0.16935	-1.65038	0.0988647	0.866097
Vps54	531.423	0.316487	0.191796	-1.65013	0.0989173	0.866097
Tmem196	136.74	0.553009	0.335166	-1.64995	0.0989527	0.866097
Kcnh4	789.751	0.369627	0.224079	-1.64954	0.0990372	0.866097
Son	4889.57	0.2767	0.167748	-1.6495	0.0990443	0.866097
Fxyd7	250.807	0.464002	0.281304	-1.64947	0.0990516	0.866097
Fbxo3	1068.77	0.290945	0.176437	-1.649	0.0991472	0.866097
Ccnl2	705.292	0.31874	0.193318	-1.64878	0.0991923	0.866097
Gm5803	10.3497	1.28106	0.777093	-1.64853	0.0992445	0.866097
Slc9b2	29.3417	0.716195	0.43458	-1.64802	0.0993491	0.866097
Xdh	214.977	0.370395	0.224757	-1.64798	0.0993569	0.866097
Vars	477.994	0.319987	0.194187	-1.64783	0.0993873	0.866097
Stim2	1106.26	0.305832	0.185626	-1.64756	0.0994422	0.866097
A830010M20Rik	2430.17	0.287671	0.174688	-1.64677	0.0996049	0.866097
Pnoc	22.8756	-0.94471	0.573762	1.64652	0.0996571	0.866097
Plcxd1	500.214	0.335283	0.20364	-1.64645	0.0996715	0.866097
Ppm1b	2078.36	0.289871	0.176059	-1.64644	0.0996726	0.866097
Lama1	54.8043	0.569515	0.34592	-1.64638	0.0996859	0.866097
Tmem40	19.1197	-1.06895	0.649421	1.64601	0.099762	0.866097
Srrt	1890.04	0.28958	0.175949	-1.64581	0.0998019	0.866097
Tfb2m	467.013	0.297899	0.18106	-1.64531	0.0999067	0.866097
Klhl9	1892.08	0.271291	0.16491	-1.64508	0.0999527	0.866097
Xpnpep3	132.765	0.401607	0.244136	-1.64501	0.0999677	0.866097
Lin7c	1370.92	0.294949	0.179309	-1.64492	0.0999856	0.866097
Slmo1	556.848	0.298844	0.181687	-1.64484	0.100004	0.866097
Rgs9	9465.24	0.34907	0.212229	-1.64478	0.100016	0.866097
Avl9	1144.13	0.284455	0.173006	-1.64419	0.100137	0.866097
Ngef	9086.12	0.282788	0.171996	-1.64415	0.100145	0.866097
Baz1b	1885.19	0.286654	0.174348	-1.64415	0.100145	0.866097
Dennd1b	191.195	0.374392	0.227744	-1.64392	0.100193	0.866097
Slc6a15	884.868	0.300062	0.18254	-1.64381	0.100215	0.866097
Nphp4	217.309	0.360865	0.219563	-1.64356	0.100267	0.866097
Ccrn4l	812.482	0.310745	0.189089	-1.64338	0.100305	0.866097
Pmpca	1395.27	0.277629	0.168944	-1.64332	0.100317	0.866097
Tmem212	4.73773	-2.38981	1.45471	1.64281	0.100423	0.866097
Oxsm	155.311	0.409223	0.249103	-1.64278	0.100427	0.866097
0610009B22Rik	196.96	0.385067	0.234412	-1.6427	0.100446	0.866097
Dot1l	879.099	0.281148	0.171205	-1.64217	0.100554	0.866097
2300009A05Rik	63.1847	0.545578	0.332237	-1.64214	0.100562	0.866097
Plk2	4109.21	0.274663	0.167262	-1.64211	0.100567	0.866097
Msra	369.393	0.338655	0.206255	-1.64193	0.100605	0.866097
Tvp23b	331.568	0.346851	0.211249	-1.64191	0.100609	0.866097
Zfp949	343.457	0.323404	0.196977	-1.64184	0.100624	0.866097
Rsrp1	2027.31	0.262632	0.159968	-1.64178	0.100637	0.866097
Sephs1	366.748	0.322646	0.196528	-1.64173	0.100647	0.866097
Pnn	1053.77	0.294646	0.179482	-1.64164	0.100664	0.866097
Pex5	548.765	0.300943	0.183323	-1.6416	0.100674	0.866097
Dhx8	703.353	0.284319	0.173201	-1.64156	0.100682	0.866097
R3hcc1	227.366	0.360927	0.219913	-1.64123	0.10075	0.866097
Urm1	414.417	0.341499	0.208115	-1.64091	0.100815	0.866097
Dusp3	2744.37	0.292075	0.177998	-1.64089	0.10082	0.866097
Nlgn3	1130.72	0.267104	0.162786	-1.64083	0.100833	0.866097
Rbm12b2	312.312	0.331113	0.201803	-1.64077	0.100846	0.866097
Prss36	58.8203	0.580616	0.353916	-1.64054	0.100892	0.866097
Urb2	289.339	0.31774	0.193703	-1.64034	0.100933	0.866097
Bhlhe41	1130.62	0.283812	0.173033	-1.64022	0.10096	0.866097
Yipf4	743.855	0.310653	0.189428	-1.63995	0.101015	0.866097
Cabp1	825.31	0.334881	0.204236	-1.63968	0.101072	0.866097
Adcy3	1434.11	0.263581	0.160764	-1.63956	0.101097	0.866097
Clptm1	3204.21	0.268122	0.163552	-1.63937	0.101137	0.866097
Bag4	1202.74	0.284057	0.173432	-1.63786	0.101452	0.866097
Tbpl1	660.632	0.323216	0.197383	-1.63751	0.101525	0.866097
Got1	5340.42	0.265984	0.162482	-1.63701	0.101628	0.866097
Il1rapl2	62.5428	0.516164	0.315363	-1.63673	0.101688	0.866097
Fut10	179.306	0.36332	0.221995	-1.63662	0.101711	0.866097
Cbx6	6255.7	0.256083	0.156476	-1.63657	0.101721	0.866097
Klf10	352.465	0.310724	0.189895	-1.6363	0.101778	0.866097
Cav1	222.67	0.368445	0.225172	-1.63628	0.10178	0.866097
Abracl	128.094	0.436074	0.266507	-1.63626	0.101786	0.866097
Lrrc58	1648.4	0.288958	0.176639	-1.63586	0.101869	0.866097
Zfp148	1691.57	0.302814	0.185113	-1.63583	0.101875	0.866097
Celf3	1825.13	0.271305	0.16586	-1.63574	0.101893	0.866097
Sgta	1514.24	0.298238	0.182343	-1.63558	0.101927	0.866097
Lrp11	2470.26	0.26834	0.164066	-1.63557	0.101931	0.866097
Efcab14	1150.36	0.342243	0.209291	-1.63525	0.101997	0.866097
Zfp942	330.31	0.357577	0.218682	-1.63515	0.102018	0.866097
Slc35a3	215.088	0.373014	0.228168	-1.63482	0.102087	0.866097
Sptbn2	13786.2	0.263216	0.161037	-1.63451	0.102153	0.866097
Pcdhgb6	729.971	0.313338	0.191713	-1.63441	0.102173	0.866097
Ndnf	157.418	0.417741	0.255613	-1.63427	0.102203	0.866097
Nebl	766.84	0.294205	0.180026	-1.63424	0.102209	0.866097
Srsf1	2593.21	0.295522	0.180886	-1.63375	0.102311	0.866097
Gm10406	15.6202	0.979323	0.599436	-1.63374	0.102313	0.866097
Uty	279.706	0.34514	0.211274	-1.63362	0.102339	0.866097
Tctn3	417.695	0.299401	0.183277	-1.63359	0.102344	0.866097
Pgbd5	1818.06	0.271505	0.166245	-1.63316	0.102435	0.866097
BC030336	923.422	0.328071	0.200955	-1.63256	0.102562	0.866097
Sorcs2	1945.26	0.33564	0.205665	-1.63197	0.102685	0.866097
Eml1	1524.71	0.322864	0.19786	-1.63178	0.102726	0.866097
Zc2hc1a	896.642	0.308797	0.18926	-1.63161	0.102762	0.866097
Ankrd33b	1436.66	0.313431	0.192132	-1.63133	0.10282	0.866097
Fam214a	1038.53	0.279862	0.17156	-1.63128	0.102831	0.866097
Fzd7	113.883	0.465729	0.285603	-1.63069	0.102956	0.866097
Atf7ip	1018.05	0.298185	0.182876	-1.63053	0.10299	0.866097
Inha	178.186	0.389995	0.239291	-1.62979	0.103145	0.866097
B930041F14Rik	294.638	0.349836	0.214674	-1.62962	0.103182	0.866097
Gabrd	1768.03	0.321845	0.197543	-1.62924	0.103261	0.866097
Per3	746.703	0.287552	0.176577	-1.62848	0.103424	0.866097
Nol8	478.62	0.29589	0.181704	-1.62841	0.103437	0.866097
Ddx6	3409.58	0.287111	0.176346	-1.62811	0.103501	0.866097
Nyap1	1058.49	0.282204	0.173341	-1.62803	0.10352	0.866097
Irf2bp1	621.391	0.294775	0.181074	-1.62792	0.103542	0.866097
Ptpn11	4571.83	0.274391	0.168562	-1.62784	0.10356	0.866097
Fzd4	121.808	0.414648	0.254791	-1.62741	0.103651	0.866097
Arrdc3	1357.01	0.319634	0.196445	-1.62709	0.103718	0.866097
Aven	111.595	0.434659	0.267156	-1.62698	0.10374	0.866097
Tbc1d8	1809.26	0.325378	0.199989	-1.62698	0.103742	0.866097
Dus3l	670.041	0.304464	0.187141	-1.62692	0.103754	0.866097
Syndig1	662.894	0.292915	0.180049	-1.62686	0.103768	0.866097
Smg5	2449.9	0.280261	0.172295	-1.62663	0.103815	0.866097
Tssc1	392.766	0.319719	0.196558	-1.62659	0.103824	0.866097
Chuk	453.271	0.334882	0.205895	-1.62647	0.10385	0.866097
Trim68	54.2588	0.563531	0.34652	-1.62626	0.103894	0.866097
Selt	3277.85	0.30849	0.189701	-1.62619	0.103908	0.866097
D430041D05Rik	3531.22	0.271616	0.167033	-1.62612	0.103925	0.866097
C130060C02Rik	4.18946	-1.85631	1.1416	1.62607	0.103936	0.866097
St6galnac6	1679.07	0.268834	0.165334	-1.62601	0.103948	0.866097
Acot13	580.66	0.315867	0.194269	-1.62592	0.103966	0.866097
Emc3	1185.27	0.288969	0.177755	-1.62565	0.104024	0.866097
Igf2	406.491	0.38818	0.238921	-1.62472	0.104223	0.866097
Cyp46a1	3973.04	0.276757	0.170359	-1.62456	0.104257	0.866097
Chrm1	2659.9	0.249844	0.15381	-1.62436	0.104299	0.866097
Gtdc1	473.463	0.363729	0.223943	-1.6242	0.104333	0.866097
Phospho2	390.563	0.302983	0.186553	-1.62411	0.104353	0.866097
5330434G04Rik	88.1661	0.463156	0.285212	-1.6239	0.104397	0.866097
Tmem254b	313.777	0.349322	0.215165	-1.62351	0.10448	0.866097
Heatr6	304.096	0.324815	0.200079	-1.62344	0.104496	0.866097
Adck5	130.67	0.407231	0.251	-1.62243	0.104711	0.866097
Btbd10	960.864	0.31931	0.196816	-1.62238	0.104722	0.866097
9330159F19Rik	1161.81	0.303139	0.186858	-1.6223	0.104739	0.866097
Cep128	242.995	0.345287	0.212874	-1.62202	0.104798	0.866097
Iah1	143.405	0.405064	0.249746	-1.6219	0.104825	0.866097
Rpl18a	2492.54	0.28797	0.177561	-1.62181	0.104844	0.866097
Vma21	909.277	0.330017	0.203525	-1.62151	0.104909	0.866097
Vezf1	617.696	0.350974	0.216471	-1.62135	0.104943	0.866097
Cox7a2l	2083.04	0.274744	0.169462	-1.62128	0.104959	0.866097
Zc3h3	240.36	0.347826	0.214556	-1.62114	0.104987	0.866097
Rps14	1842.95	0.261643	0.161399	-1.6211	0.104997	0.866097
Gm14685	57.5256	0.612425	0.37779	-1.62107	0.105002	0.866097
Elp6	122.862	0.421192	0.259838	-1.62098	0.105023	0.866097
Zfp207	1426.47	0.300804	0.185585	-1.62084	0.105051	0.866097
Crbn	1353.19	0.28537	0.176063	-1.62084	0.105052	0.866097
Il4i1	1.37408	-3.75316	2.31559	1.62082	0.105056	0.866097
2310067B10Rik	1599.37	0.274758	0.169522	-1.62078	0.105064	0.866097
Rbbp6	1473.74	0.295439	0.182297	-1.62065	0.105094	0.866097
Sgpp1	724.021	0.304501	0.187909	-1.62047	0.105132	0.866097
Slc12a4	310.801	0.357912	0.2209	-1.62025	0.105179	0.866097
Tspan5	1747.35	0.305419	0.188557	-1.61977	0.105282	0.866097
Gm996	1900.75	0.253563	0.156573	-1.61946	0.105348	0.866097
Rpp25	190.458	0.38846	0.239995	-1.61862	0.105529	0.866097
Ssbp2	1777.28	0.268758	0.166067	-1.61837	0.105583	0.866097
Crebl2	487.905	0.292354	0.180658	-1.61828	0.105603	0.866097
Dnah9	21.8529	-0.908507	0.56146	1.61811	0.105638	0.866097
Icam5	2947.24	0.254795	0.157484	-1.61791	0.105682	0.866097
Carf	348.831	0.324626	0.200699	-1.61747	0.105776	0.866097
Tspan7	15243.8	0.249627	0.154333	-1.61746	0.105779	0.866097
Otulin	201.615	0.343176	0.21219	-1.6173	0.105813	0.866097
Shf	411.801	0.290036	0.179339	-1.61725	0.105825	0.866097
Gadd45b	176.784	0.384964	0.238052	-1.61714	0.105849	0.866097
Hs6st1	1163.77	0.29104	0.179997	-1.61691	0.105897	0.866097
Cox19	153.292	0.410231	0.253775	-1.61651	0.105983	0.866097
Hipk1	2401.11	0.27785	0.171926	-1.61611	0.106072	0.866097
2010300C02Rik	6832.24	0.265536	0.164448	-1.61471	0.106374	0.866097
Pcdhb12	126.919	0.441663	0.273579	-1.61439	0.106442	0.866097
D430036J16Rik	149.825	0.386786	0.239701	-1.61362	0.10661	0.866097
Drp2	1195.91	0.286569	0.177622	-1.61336	0.106666	0.866097
Slc24a4	673.586	0.275394	0.170696	-1.61336	0.106666	0.866097
Ttll11	680.031	0.303995	0.188442	-1.6132	0.106701	0.866097
Mtmr3	1375.22	0.288324	0.17873	-1.61318	0.106705	0.866097
Zfp266	682.901	0.296499	0.183798	-1.61318	0.106706	0.866097
Gm16386	43.6322	0.585306	0.362856	-1.61306	0.106733	0.866097
Tceb1	958.376	0.324357	0.201131	-1.61266	0.106818	0.866097
Chrm4	1712.55	0.331208	0.205383	-1.61263	0.106825	0.866097
Dlgap3	8195.4	0.281411	0.174508	-1.6126	0.106832	0.866097
Trim35	2917.83	0.259166	0.160759	-1.61215	0.10693	0.866097
Fbrs	448.983	0.318674	0.197672	-1.61213	0.106933	0.866097
Fn1	728.686	0.303019	0.187967	-1.61209	0.106943	0.866097
Arpc5	997.444	0.282056	0.174976	-1.61197	0.106969	0.866097
Zdhhc8	1077.37	0.290612	0.180338	-1.61149	0.107073	0.866097
Cox6a1	3169.01	0.258799	0.160622	-1.61124	0.107128	0.866097
2023-09-15	1844.42	0.275997	0.171333	-1.61088	0.107206	0.866097
Strn4	2827.34	0.259348	0.161008	-1.61077	0.107229	0.866097
AI837181	479.865	0.320147	0.198764	-1.61069	0.107248	0.866097
Dhrs7	474.17	0.302823	0.188038	-1.61044	0.107302	0.866097
Ctnnal1	228.279	0.38693	0.240264	-1.61044	0.107303	0.866097
Sbk1	1794.55	0.26605	0.165284	-1.60965	0.107474	0.866097
Cdc42ep4	480.592	0.311743	0.193688	-1.60951	0.107505	0.866097
Atad2b	288.79	0.34792	0.216185	-1.60936	0.107537	0.866097
Mdga2	921.179	0.286496	0.178033	-1.60923	0.107567	0.866097
Usp19	1815.62	0.271444	0.168686	-1.60917	0.10758	0.866097
Camkv	11385.6	0.265161	0.164789	-1.60909	0.107596	0.866097
Prpf38b	741.735	0.28741	0.178681	-1.60851	0.107724	0.866097
Calcoco1	1732.22	0.274586	0.170725	-1.60835	0.107758	0.866097
Ank	2930.21	0.2981	0.185382	-1.60803	0.107829	0.866097
Aph1a	701.474	0.29577	0.183953	-1.60786	0.107866	0.866097
Tceal7	17.2635	0.874454	0.543908	-1.60772	0.107895	0.866097
Daglb	454.39	0.322637	0.200753	-1.60714	0.108025	0.866097
1500011K16Rik	199.654	0.368024	0.229	-1.60709	0.108034	0.866097
Gltscr1l	949.746	0.281493	0.175167	-1.607	0.108055	0.866097
Tph2	26.7056	0.767366	0.477549	-1.60689	0.108079	0.866097
Ttc7	159.113	0.392609	0.24433	-1.60688	0.10808	0.866097
Nipbl	1141.1	0.285529	0.177723	-1.6066	0.108142	0.866097
Tnni1	94.4422	0.455878	0.283826	-1.60619	0.108233	0.866097
Ghitm	8528.36	0.269015	0.167489	-1.60617	0.108237	0.866097
Slc35b2	299.275	0.337732	0.210293	-1.60601	0.108272	0.866097
Ino80	563.56	0.306142	0.190656	-1.60573	0.108332	0.866097
Fis1	1304.13	0.271125	0.168876	-1.60547	0.108391	0.866097
Asxl2	593.743	0.293513	0.182888	-1.60487	0.108522	0.866097
Pink1	5239.38	0.283494	0.176674	-1.60462	0.108578	0.866097
4930447K03Rik	1.84984	-3.0814	1.92087	1.60417	0.108676	0.866097
Rgs2	1542.63	0.330668	0.206135	-1.60414	0.108684	0.866097
Ddx28	150.067	0.373957	0.233122	-1.60412	0.108687	0.866097
Flywch1	3039.36	0.280882	0.175117	-1.60397	0.108721	0.866097
Otud6b	1210.09	0.27264	0.170005	-1.60372	0.108777	0.866097
Prkce	8230.7	0.260364	0.162352	-1.6037	0.10878	0.866097
Dohh	511.624	0.296319	0.184792	-1.60353	0.108819	0.866097
Naa50	1093.31	0.299013	0.186487	-1.6034	0.108847	0.866097
Abhd11	270.777	0.331953	0.20704	-1.60333	0.108861	0.866097
Flnb	859.307	0.299795	0.18703	-1.60292	0.108952	0.866097
Slirp	227.412	0.379067	0.236516	-1.60271	0.108999	0.866097
Plekhm3	816.694	0.329756	0.205793	-1.60237	0.109075	0.866097
Smim10l1	2343.07	0.292254	0.18241	-1.60218	0.109116	0.866097
Slc38a8	19.038	0.892146	0.556867	-1.60208	0.109138	0.866097
C1galt1c1	349.34	0.34113	0.212965	-1.60181	0.109198	0.866097
Lamtor3	503.329	0.303136	0.189373	-1.60074	0.109435	0.866097
Abtb1	347.279	0.32325	0.201953	-1.60062	0.109462	0.866097
Dnajb9	640.785	0.309607	0.193453	-1.60043	0.109504	0.866097
Gdap1	1851.34	0.293209	0.183247	-1.60007	0.109582	0.866097
Kpna4	1291.81	0.277179	0.173306	-1.59936	0.10974	0.866097
Rps6kc1	671.377	0.296271	0.185251	-1.5993	0.109755	0.866097
Gnao1	12905.5	0.262851	0.164358	-1.59925	0.109764	0.866097
Ncoa7	1303.89	0.262153	0.163923	-1.59925	0.109766	0.866097
Rgs8	4039.31	0.255499	0.15981	-1.59877	0.109873	0.866097
Ssbp4	1343.83	0.255035	0.159571	-1.59825	0.109987	0.866097
Dtna	1994.46	0.286902	0.179517	-1.59818	0.110002	0.866097
Bax	332.39	0.318648	0.199399	-1.59805	0.110033	0.866097
Myt1l	7608.61	0.270633	0.169366	-1.59792	0.110061	0.866097
Mrc1	37.3541	0.616576	0.385887	-1.59781	0.110084	0.866097
2410006H16Rik	151.314	0.398278	0.24932	-1.59745	0.110165	0.866097
Pef1	795.534	0.271728	0.170128	-1.5972	0.110222	0.866097
Ppt2	389.784	0.310297	0.194288	-1.5971	0.110244	0.866097
Rpl22l1	489.625	0.344777	0.215981	-1.59633	0.110415	0.866097
Cdadc1	735.951	0.291373	0.182545	-1.59617	0.110452	0.866097
Krr1	678.818	0.304071	0.190531	-1.59591	0.110508	0.866097
Pbx3	858.051	0.294904	0.184818	-1.59565	0.110568	0.866097
Med8	282.136	0.323843	0.202971	-1.59551	0.110598	0.866097
Gli3	411.136	0.309926	0.194266	-1.59536	0.110631	0.866097
Dnpep	518.617	0.291886	0.183087	-1.59425	0.11088	0.866097
Ift20	397.985	0.316065	0.198271	-1.5941	0.110914	0.866097
2900092D14Rik	321.405	0.351413	0.220515	-1.5936	0.111025	0.866097
Gm765	1.60656	3.19749	2.00713	-1.59307	0.111145	0.866097
Tmem38a	1435.76	0.264458	0.16603	-1.59284	0.111196	0.866097
Ubb	21890.2	0.255141	0.160217	-1.59247	0.111279	0.866097
Mtf1	685.882	0.291935	0.183326	-1.59244	0.111286	0.866097
Gng5	301.565	0.348745	0.219025	-1.59226	0.111326	0.866097
Nat8l	4412.43	0.28776	0.180754	-1.592	0.111386	0.866097
Tesc	1338.03	0.287197	0.180412	-1.5919	0.111408	0.866097
Mprip	5315.75	0.263457	0.16554	-1.5915	0.111497	0.866097
Jph1	435.231	0.319223	0.200584	-1.59147	0.111504	0.866097
Gabra2	499.041	0.309825	0.194715	-1.59117	0.111571	0.866097
Dennd5b	1271.74	0.28285	0.177784	-1.59097	0.111615	0.866097
Snapc3	211.423	0.378775	0.238132	-1.59061	0.111696	0.866097
Plekha3	617.341	0.317578	0.199661	-1.59059	0.111703	0.866097
R3hdm4	3056.56	0.261474	0.164406	-1.59042	0.11174	0.866097
Synj2bp	702.22	0.307663	0.193454	-1.59037	0.111753	0.866097
Rnf40	969.65	0.269822	0.169683	-1.59015	0.111801	0.866097
Eif3e	1067.82	0.279186	0.175611	-1.5898	0.11188	0.866097
C2cd2l	3908.36	0.26887	0.169151	-1.58953	0.111942	0.866097
Aqp1	9.00574	1.68404	1.05955	-1.58939	0.111973	0.866097
Dock6	268.514	0.352653	0.221897	-1.58927	0.112001	0.866097
Mlx	379.561	0.315592	0.198582	-1.58923	0.112008	0.866097
Tusc3	2066.13	0.258829	0.162899	-1.5889	0.112084	0.866097
Tlr12	12.6731	1.02764	0.646953	-1.58843	0.112188	0.866097
Arhgap32	8026.89	0.25542	0.160806	-1.58837	0.112202	0.866097
Slc29a1	458.286	0.311198	0.195928	-1.58833	0.112212	0.866097
Rnf166	505.71	0.306184	0.192773	-1.58832	0.112214	0.866097
Map3k4	796.355	0.295535	0.186068	-1.58831	0.112215	0.866097
H2afv	448.453	0.327942	0.206473	-1.58831	0.112217	0.866097
Tacr1	666.454	0.299869	0.1888	-1.58829	0.11222	0.866097
Ranbp3	888.856	0.271746	0.171103	-1.5882	0.112241	0.866097
Fam32a	880.291	0.298959	0.188253	-1.58807	0.11227	0.866097
Tmub2	785.523	0.293128	0.184586	-1.58803	0.11228	0.866097
2310033P09Rik	150.355	0.366072	0.230531	-1.58795	0.112297	0.866097
Hsdl1	826.936	0.270951	0.170724	-1.58707	0.112496	0.866097
Scrn3	663.533	0.292771	0.184478	-1.58702	0.112507	0.866097
Ppih	149.553	0.380955	0.240075	-1.58682	0.112554	0.866097
Adam22	4430.58	0.263317	0.165954	-1.58669	0.112583	0.866097
Tbx20	1.06636	3.70573	2.33609	-1.58629	0.112673	0.866097
Pcdhgb2	380.665	0.317901	0.200427	-1.58612	0.112712	0.866097
Bmx	27.0654	0.702738	0.443153	-1.58577	0.112792	0.866097
Ddx5	15170.6	0.269353	0.169905	-1.58531	0.112895	0.866097
Ccr10	6.1337	1.44817	0.913606	-1.58512	0.112939	0.866097
Srsf2	1191.12	0.292885	0.184777	-1.58507	0.112951	0.866097
Cd109	7.32774	-1.76185	1.11158	1.58499	0.112968	0.866097
Plxdc1	388.567	0.315926	0.19933	-1.58493	0.112981	0.866097
Zbed6	673.361	0.280857	0.17722	-1.5848	0.113013	0.866097
Xrcc4	174.931	0.37374	0.235836	-1.58475	0.113024	0.866097
Tmx3	1200.28	0.289744	0.182836	-1.58472	0.11303	0.866097
Oat	1129.72	0.289301	0.182598	-1.58436	0.113112	0.866097
Chmp7	1317.85	0.278438	0.17575	-1.58428	0.113129	0.866097
Ss18	457.062	0.341226	0.215386	-1.58425	0.113137	0.866097
Trim9	3045.4	0.272754	0.172175	-1.58417	0.113156	0.866097
Raf1	980.61	0.272442	0.172	-1.58396	0.113203	0.866097
Ankzf1	294.527	0.337066	0.212826	-1.58376	0.113248	0.866097
Trerf1	610.62	0.28154	0.177769	-1.58374	0.113253	0.866097
Tacc2	959.264	0.288941	0.182442	-1.58374	0.113254	0.866097
Taf2	505.035	0.305221	0.192783	-1.58323	0.113369	0.866097
Adgrf5	915.799	0.290457	0.183473	-1.58311	0.113396	0.866097
Ankrd49	142.59	0.400362	0.252987	-1.58254	0.113526	0.866097
Invs	210.582	0.356537	0.225297	-1.58252	0.11353	0.866097
Ccdc66	270.631	0.343656	0.217168	-1.58244	0.113548	0.866097
Scmh1	704.243	0.297742	0.188157	-1.58241	0.113555	0.866097
Trappc11	1104.68	0.268464	0.169658	-1.58239	0.113561	0.866097
Ddx27	328.013	0.340996	0.215511	-1.58227	0.113589	0.866097
Psmc2	1514.29	0.27683	0.174965	-1.5822	0.113604	0.866097
Etf1	1419.64	0.297016	0.187724	-1.5822	0.113604	0.866097
Eif5b	1415.42	0.299128	0.189061	-1.58218	0.113609	0.866097
Gm5141	74.594	0.50228	0.31748	-1.58208	0.113631	0.866097
Zfp14	193.618	0.36452	0.230407	-1.58207	0.113633	0.866097
Iffo1	750.063	0.273785	0.173074	-1.5819	0.113673	0.866097
Rnf111	602.998	0.285046	0.180212	-1.58173	0.113712	0.866097
Kcnj4	2827.55	0.262555	0.166004	-1.58162	0.113737	0.866097
Gbp3	85.6899	0.450618	0.284921	-1.58155	0.113751	0.866097
Hook3	1241.26	0.31134	0.196865	-1.58149	0.113767	0.866097
Armc8	1266.37	0.277156	0.175301	-1.58103	0.113872	0.866097
Plekhg5	642.439	0.304674	0.192764	-1.58056	0.113979	0.866097
Usp21	516.783	0.289684	0.183347	-1.57998	0.114111	0.866097
Mbd6	789.206	0.281403	0.178142	-1.57966	0.114184	0.866097
Setd4	62.9685	0.495983	0.314001	-1.57956	0.114208	0.866097
Lgals6	1.344	4.04583	2.5623	-1.57898	0.11434	0.866097
Armcx3	1874.13	0.270138	0.171115	-1.57869	0.114407	0.866097
Rmnd5a	3120.24	0.266785	0.169007	-1.57854	0.114441	0.866097
Gm9899	171.28	0.421973	0.267338	-1.57843	0.114467	0.866097
Nfatc2	472.344	0.331322	0.209911	-1.57839	0.114476	0.866097
Tomm40l	864.465	0.27086	0.171641	-1.57806	0.114552	0.866097
Pcdhga6	914.16	0.370818	0.234984	-1.57805	0.114553	0.866097
1700015F17Rik	1.57623	3.15615	2.00036	-1.57779	0.114613	0.866097
Mapre2	4856.93	0.250612	0.158882	-1.57734	0.114717	0.866097
Rps6kl1	439.225	0.29211	0.18522	-1.5771	0.114774	0.866097
Tspyl1	3147.49	0.262492	0.166471	-1.5768	0.114841	0.866097
Trim41	679.96	0.289628	0.183754	-1.57617	0.114987	0.866097
Csmd1	1046.03	0.265545	0.168481	-1.57611	0.115	0.866097
Sugp1	542.47	0.329306	0.20898	-1.57577	0.115078	0.866097
Pcyox1	2067.79	0.251368	0.159522	-1.57576	0.115082	0.866097
Fcho2	593.231	0.326915	0.207532	-1.57525	0.115199	0.866097
Rps5	1577.67	0.274433	0.174226	-1.57516	0.11522	0.866097
Diexf	271.372	0.322084	0.20449	-1.57507	0.115241	0.866097
Gli2	70.1008	0.525188	0.333499	-1.57478	0.115307	0.866097
Diap1	1043.98	0.280288	0.178018	-1.57449	0.115374	0.866097
Tgif2	28.4537	0.714744	0.454112	-1.57394	0.115501	0.866097
Hnrnph2	2166.1	0.291032	0.184942	-1.57364	0.115571	0.866097
Itga9	697.813	0.34909	0.221855	-1.5735	0.115602	0.866097
1110012L19Rik	104.786	0.415578	0.264121	-1.57344	0.115618	0.866097
Colec12	145.721	0.412193	0.261996	-1.57328	0.115654	0.866097
Pde10a	31278.5	0.347297	0.220773	-1.57309	0.115697	0.866097
Ndst1	2000.08	0.246519	0.156724	-1.57295	0.115731	0.866097
Gm14440	435.389	0.343567	0.218444	-1.57279	0.115767	0.866097
Cdca5	1.18457	3.83479	2.43826	-1.57276	0.115775	0.866097
Nae1	508.988	0.328646	0.208968	-1.5727	0.115787	0.866097
Lmbrd1	3001.16	0.282615	0.179711	-1.57261	0.11581	0.866097
Ctxn1	4958.19	0.254194	0.161645	-1.57254	0.115824	0.866097
Rabac1	863.315	0.276875	0.17607	-1.57253	0.115828	0.866097
Lincppara	27.3628	0.711902	0.452726	-1.57248	0.115839	0.866097
Prpf6	939.169	0.27849	0.177117	-1.57235	0.11587	0.866097
Pus7	278.1	0.320236	0.203691	-1.57216	0.115913	0.866097
Net1	355.373	0.380429	0.242026	-1.57185	0.115985	0.866097
Ptprb	980.704	0.3232	0.205643	-1.57165	0.116031	0.866097
Tns1	1310.95	0.310663	0.197668	-1.57164	0.116034	0.866097
Fam105a	498.582	0.289193	0.184037	-1.57138	0.116094	0.866097
Trim46	1205.49	0.266577	0.16967	-1.57115	0.116148	0.866097
Fyttd1	1146.23	0.290218	0.184735	-1.571	0.116183	0.866097
Timm17b	142.03	0.419706	0.267225	-1.57061	0.116274	0.866097
4833439L19Rik	1993.67	0.262477	0.167135	-1.57045	0.11631	0.866097
Hspa14	447.462	0.312517	0.199	-1.57044	0.116312	0.866097
Ccnt2	589.473	0.288501	0.183727	-1.57027	0.116352	0.866097
Srrm2	8387.48	0.261078	0.166305	-1.56987	0.116444	0.866097
Cir1	432.814	0.302393	0.192682	-1.56939	0.116558	0.866097
Zfp760	140.565	0.416649	0.265504	-1.56928	0.116583	0.866097
Ubtf	1993.64	0.275491	0.175556	-1.56924	0.116591	0.866097
Krt73	3.71741	-1.97982	1.26165	1.56923	0.116595	0.866097
Dopey2	1553	0.261357	0.16656	-1.56915	0.116614	0.866097
Gm608	1232.38	0.254612	0.16228	-1.56897	0.116656	0.866097
Zfp2	430.097	0.304366	0.194019	-1.56874	0.116709	0.866097
Usp45	919.274	0.307315	0.19593	-1.56849	0.116767	0.866097
Capza2	3323.57	0.25773	0.164408	-1.56763	0.116968	0.866097
Thumpd3	358.053	0.327611	0.209037	-1.56724	0.117058	0.866097
Tbp	274.96	0.339559	0.216671	-1.56716	0.117076	0.866097
Spopl	156.792	0.369676	0.235893	-1.56713	0.117084	0.866097
Agfg1	633.676	0.289394	0.1847	-1.56683	0.117153	0.866097
Gpm6b	19928.9	0.28763	0.183574	-1.56683	0.117155	0.866097
Anxa10	6.72265	1.48437	0.947522	-1.56659	0.117212	0.866097
Pcdha1	60.8113	0.525513	0.335481	-1.56644	0.117245	0.866097
Cers1	1529.11	0.257208	0.1642	-1.56643	0.117248	0.866097
Tmem41a	260.131	0.336429	0.214842	-1.56594	0.117363	0.866097
Gclc	1200.9	0.280877	0.179368	-1.56593	0.117366	0.866097
Ddx50	850.24	0.293835	0.187645	-1.56591	0.11737	0.866097
Slc2a1	1770.36	0.288524	0.184256	-1.56589	0.117375	0.866097
Sdhc	1055.67	0.26359	0.168352	-1.56571	0.117416	0.866097
Tank	513.92	0.289195	0.184706	-1.5657	0.117418	0.866097
Myeov2	488.766	0.312703	0.199723	-1.56568	0.117422	0.866097
Itpka	1838.3	0.262024	0.167412	-1.56514	0.117549	0.866097
Cacnb1	2702.65	0.245157	0.15666	-1.5649	0.117606	0.866097
Usp32	2496.97	0.275885	0.176298	-1.56488	0.11761	0.866097
Ptpn5	9590.11	0.322031	0.205796	-1.56481	0.117628	0.866097
Syne1	10059.8	0.267769	0.171126	-1.56475	0.117641	0.866097
1700003M07Rik	228.625	0.355058	0.226948	-1.56449	0.117702	0.866097
Adgrb1	6057.36	0.249651	0.159577	-1.56445	0.117711	0.866097
Ggnbp2	1297.13	0.273887	0.175074	-1.56441	0.117722	0.866097
Pcgf2	318.762	0.299424	0.19144	-1.56406	0.117803	0.866097
Kansl1l	195.313	0.387126	0.247527	-1.56397	0.117824	0.866097
Dhx32	889.805	0.256478	0.163991	-1.56397	0.117824	0.866097
Cbx7	869.736	0.2682	0.171506	-1.56379	0.117866	0.866097
Ints9	271.804	0.330831	0.211564	-1.56374	0.117879	0.866097
Alg6	120.093	0.4315	0.275993	-1.56345	0.117947	0.866097
Ptk2	1383.31	0.30392	0.19446	-1.56289	0.118078	0.866097
Commd5	178.497	0.375814	0.240507	-1.56259	0.118149	0.866097
Zpbp	34.7128	0.63696	0.407679	-1.56241	0.118192	0.866097
Scfd1	500.501	0.309372	0.198037	-1.56219	0.118243	0.866097
Mrpl16	333.791	0.319701	0.204663	-1.56208	0.118269	0.866097
Kitl	752.657	0.322005	0.206155	-1.56196	0.118298	0.866097
Slc2a13	3418.45	0.270982	0.173496	-1.5619	0.118312	0.866097
Nucks1	2360.3	0.266834	0.170842	-1.56188	0.118317	0.866097
Ctdspl	744.688	0.272974	0.174811	-1.56153	0.118398	0.866097
Fam129b	406.132	0.363265	0.232709	-1.56103	0.118518	0.866097
Qk	5394.72	0.328923	0.210737	-1.56082	0.118566	0.866097
Dcp1a	398.692	0.295617	0.189486	-1.5601	0.118737	0.866097
Sdhd	1183.98	0.273272	0.175202	-1.55976	0.118818	0.866097
Nxf1	989.034	0.291859	0.187148	-1.55951	0.118876	0.866097
Sp3	987.561	0.287078	0.184106	-1.55931	0.118923	0.866097
Vmp1	1859.61	0.300213	0.192547	-1.55917	0.118957	0.866097
Bop1	638.52	0.271041	0.173862	-1.55895	0.119009	0.866097
Ncmap	16.5458	0.938961	0.602316	-1.55892	0.119016	0.866097
Swt1	179.421	0.363044	0.232886	-1.55889	0.119022	0.866097
Snx11	326.384	0.310871	0.199438	-1.55874	0.119058	0.866097
4930404N11Rik	35.2239	0.626051	0.401685	-1.55856	0.1191	0.866097
Sap18	695.432	0.293068	0.18806	-1.55837	0.119145	0.866097
Clk1	1198.37	0.292735	0.187865	-1.55822	0.119182	0.866097
Tmem119	335.792	0.330768	0.212282	-1.55815	0.119197	0.866097
Skiv2l	927.36	0.280898	0.180307	-1.55789	0.11926	0.866097
Ilf3	1312.43	0.262855	0.168728	-1.55786	0.119267	0.866097
Zzef1	1131.22	0.254832	0.163582	-1.55782	0.119275	0.866097
Chd4	4058.66	0.26317	0.16895	-1.55768	0.11931	0.866097
Abcb4	101.879	0.414201	0.265915	-1.55764	0.119317	0.866097
Sun2	2152.86	0.293588	0.1885	-1.55749	0.119353	0.866097
A230050P20Rik	643.93	0.282874	0.181623	-1.55748	0.119356	0.866097
Kcnj2	917.65	0.292076	0.187576	-1.55711	0.119445	0.866097
Utrn	2251	0.289931	0.186282	-1.55641	0.119611	0.866097
Hagh	847.773	0.298529	0.191808	-1.55639	0.119615	0.866097
Isca1	2958.86	0.252668	0.162381	-1.55602	0.119703	0.866097
Dnttip2	437.437	0.306922	0.197251	-1.55599	0.11971	0.866097
Crlf2	163.995	0.352458	0.226585	-1.55553	0.119821	0.866097
Stard10	923.832	0.287667	0.184986	-1.55507	0.119929	0.866097
Snd1	1138.27	0.263732	0.16962	-1.55484	0.119984	0.866097
Phf1	541.211	0.280661	0.180536	-1.5546	0.120041	0.866097
Chd9	1234.64	0.275135	0.176985	-1.55456	0.120051	0.866097
Zfp263	321.725	0.319259	0.205371	-1.55455	0.120054	0.866097
D1Ertd622e	635.824	0.305944	0.196808	-1.55453	0.120059	0.866097
Ddhd2	978.539	0.27276	0.175514	-1.55407	0.120168	0.866097
U2surp	1376.32	0.279535	0.179916	-1.5537	0.120256	0.866097
Spag9	7476.37	0.262862	0.169196	-1.5536	0.120281	0.866097
Cd2	1.54109	3.14379	2.02366	-1.55352	0.120299	0.866097
Cebpz	719.191	0.300135	0.193208	-1.55343	0.120319	0.866097
Ilk	1178.51	0.292086	0.188044	-1.55328	0.120355	0.866097
Sfswap	579.865	0.314657	0.202605	-1.55305	0.12041	0.866097
Mta2	752.413	0.279474	0.179958	-1.553	0.120423	0.866097
Zfp950	687.375	0.32833	0.211424	-1.55294	0.120437	0.866097
Cnst	1791.68	0.287966	0.185479	-1.55255	0.120531	0.866097
Cops6	1111.22	0.274994	0.177151	-1.55231	0.120588	0.866097
Sh3bgrl	1060.9	0.323137	0.20818	-1.5522	0.120614	0.866097
Rbfox3	4382.94	0.253717	0.163472	-1.55205	0.120649	0.866097
Gosr2	1415.52	0.269956	0.173943	-1.55198	0.120667	0.866097
Tmem259	1539.6	0.259043	0.166936	-1.55175	0.120721	0.866097
Patz1	427.476	0.315705	0.203453	-1.55173	0.120727	0.866097
Sh2d5	2707.76	0.290015	0.186916	-1.55158	0.120762	0.866097
Klc2	2554.66	0.280752	0.180988	-1.55122	0.12085	0.866097
Slc16a6	451.873	0.33327	0.214848	-1.55119	0.120857	0.866097
Jph3	4105.96	0.237197	0.152915	-1.55117	0.12086	0.866097
Psmb5	892.667	0.281771	0.181658	-1.55111	0.120876	0.866097
Far1	1445.54	0.296705	0.191288	-1.55109	0.12088	0.866097
Acta2	252.765	0.397985	0.256597	-1.55101	0.120898	0.866097
Cntn6	236.282	0.353406	0.227916	-1.5506	0.120998	0.866097
Clstn2	783.671	0.310171	0.200035	-1.55058	0.121001	0.866097
Cnot4	540.356	0.311429	0.200877	-1.55035	0.121057	0.866097
Nudt16l1	617.226	0.275834	0.177936	-1.55018	0.121098	0.866097
Chmp3	2400.42	0.267065	0.172303	-1.54997	0.121148	0.866097
Tex261	295.561	0.324723	0.20952	-1.54984	0.121179	0.866097
Hiatl1	809.787	0.295121	0.190423	-1.54982	0.121185	0.866097
Pagr1a	427.625	0.3186	0.205576	-1.54979	0.121191	0.866097
Cbll1	332.111	0.312003	0.201418	-1.54903	0.121373	0.866097
Abhd17a	1255.35	0.253207	0.163469	-1.54897	0.12139	0.866097
Scrn1	3353.18	0.265134	0.171188	-1.54879	0.121432	0.866097
1700086L19Rik	298.253	0.353482	0.228258	-1.54861	0.121476	0.866097
Cdc42ep3	472.558	0.283094	0.182827	-1.54843	0.121519	0.866097
Sh3glb2	2032.65	0.253909	0.163998	-1.54825	0.121563	0.866097
Uhrf1bp1l	1749.94	0.270451	0.174683	-1.54824	0.121565	0.866097
Lrrc55	224.599	0.462479	0.298749	-1.54805	0.12161	0.866097
Rps15	3007.25	0.261329	0.168819	-1.54799	0.121625	0.866097
Tob1	515.221	0.331766	0.214341	-1.54784	0.121661	0.866097
Zbtb11	766.208	0.292714	0.189151	-1.54751	0.12174	0.866097
Wbp2	4502	0.259813	0.167895	-1.54748	0.121748	0.866097
Fpgt	425.488	0.321058	0.207488	-1.54736	0.121777	0.866097
Ago4	458.449	0.359716	0.232516	-1.54706	0.121848	0.866097
Narf	907.684	0.252042	0.162919	-1.54704	0.121853	0.866097
Rimbp2	1194.22	0.285358	0.184456	-1.54703	0.121857	0.866097
Acap2	1710.22	0.286865	0.185453	-1.54684	0.121903	0.866097
Fam171a1	1951.06	0.272451	0.17616	-1.54661	0.121958	0.866097
Lemd3	488.425	0.318782	0.206121	-1.54658	0.121965	0.866097
Ppargc1b	174.969	0.342101	0.221206	-1.54653	0.121977	0.866097
Ypel2	1874.59	0.282638	0.182802	-1.54614	0.12207	0.866097
Phc2	1334.68	0.253054	0.163672	-1.5461	0.122079	0.866097
Brd4	1341.54	0.263354	0.170351	-1.54595	0.122116	0.866097
Sorbs1	3340.74	0.273902	0.177175	-1.54594	0.122119	0.866097
Rgl2	479.841	0.292706	0.189379	-1.54562	0.122197	0.866097
B230219D22Rik	2115.43	0.276004	0.178598	-1.5454	0.12225	0.866097
Hydin	7.51623	-1.50248	0.972256	1.54535	0.12226	0.866097
Rabl6	2352.15	0.252881	0.163672	-1.54505	0.122335	0.866097
Cul9	1027.27	0.260796	0.168855	-1.54449	0.122468	0.866097
Sf1	2068.84	0.266485	0.172548	-1.54441	0.122489	0.866097
Cntn5	131.171	0.43043	0.278724	-1.54429	0.122519	0.866097
Il17ra	187.273	0.414108	0.268166	-1.54422	0.122534	0.866097
Yipf6	756.023	0.291319	0.188665	-1.54411	0.122563	0.866097
Qtrtd1	163.418	0.3557	0.230435	-1.5436	0.122684	0.866097
Nmt2	1273.66	0.280082	0.181487	-1.54326	0.122767	0.866097
4930480K23Rik	60.9283	0.555767	0.360139	-1.5432	0.122782	0.866097
Sertad2	736.983	0.267676	0.173481	-1.54297	0.122838	0.866097
Gtf2h1	671.7	0.274408	0.177864	-1.5428	0.12288	0.866097
Cacna1c	2062.4	0.258913	0.167823	-1.54277	0.122887	0.866097
Rab35	1106.78	0.273333	0.177173	-1.54274	0.122893	0.866097
Lrp1b	919.538	0.292805	0.189826	-1.5425	0.122953	0.866097
Mpzl2	8.95211	1.19584	0.77535	-1.54232	0.122996	0.866097
Esf1	454.941	0.317982	0.20619	-1.54218	0.12303	0.866097
Ppp1cc	4645.6	0.254094	0.164765	-1.54216	0.123035	0.866097
Tmem41b	597.564	0.292392	0.189601	-1.54214	0.12304	0.866097
Ubxn2b	963.025	0.302312	0.196058	-1.54195	0.123086	0.866097
Fam84a	974.91	0.274085	0.177764	-1.54184	0.123111	0.866097
Rbm27	821.661	0.280432	0.181902	-1.54166	0.123156	0.866097
Zfp668	180.976	0.343476	0.222825	-1.54146	0.123205	0.866097
Gpr137c	332.244	0.309822	0.201013	-1.5413	0.123243	0.866097
Slc38a2	1603.86	0.332391	0.215663	-1.54125	0.123255	0.866097
Ept1	1415.82	0.262157	0.170104	-1.54115	0.12328	0.866097
Slc35a1	269.67	0.320502	0.207963	-1.54115	0.12328	0.866097
Dclk1	15316.2	0.239189	0.155213	-1.54104	0.123308	0.866097
P2ry12	759.161	0.337143	0.218779	-1.54102	0.123312	0.866097
Ctage5	763.024	0.2879	0.186835	-1.54093	0.123333	0.866097
Pde2a	13120.4	0.2641	0.171405	-1.54079	0.123367	0.866097
Lao1	2.22942	2.74494	1.78228	-1.54013	0.123528	0.866097
Arhgap27	471.523	0.266402	0.172986	-1.54002	0.123555	0.866097
Mogs	344.009	0.305756	0.198546	-1.53998	0.123565	0.866097
Epc2	732.257	0.308116	0.200112	-1.53972	0.123629	0.866097
Tmem201	1062.13	0.279071	0.18125	-1.5397	0.123633	0.866097
Paqr9	378.516	0.297873	0.193485	-1.53952	0.123678	0.866097
Zfp955b	420.445	0.303604	0.197209	-1.5395	0.123682	0.866097
Polr2g	624.793	0.272793	0.177208	-1.5394	0.123707	0.866097
Commd4	297.382	0.311738	0.202509	-1.53938	0.123712	0.866097
Gid4	1356.28	0.281356	0.182789	-1.53925	0.123744	0.866097
Zbtb14	486.061	0.302515	0.19658	-1.53889	0.123831	0.866097
Copb1	1024.85	0.269251	0.175002	-1.53856	0.123911	0.866097
Dnaja2	2997.48	0.266277	0.173113	-1.53817	0.124007	0.866097
Hs3st4	1043.91	0.302404	0.196688	-1.53748	0.124175	0.866097
Dag1	2124.96	0.250975	0.163241	-1.53745	0.124183	0.866097
4930453N24Rik	246.788	0.33727	0.219394	-1.53728	0.124225	0.866097
Mapkbp1	1162.84	0.26438	0.171991	-1.53717	0.124251	0.866097
Zcchc4	155.288	0.373279	0.242929	-1.53657	0.124398	0.866097
Hes5	112.245	0.43284	0.281737	-1.53632	0.124459	0.866097
Tfdp1	696.563	0.280063	0.182298	-1.53629	0.124467	0.866097
Pik3ca	1368.34	0.282837	0.184132	-1.53606	0.124524	0.866097
Stk11	796.434	0.273902	0.178324	-1.53598	0.124543	0.866097
Mpp3	572.929	0.304981	0.198591	-1.53573	0.124606	0.866097
Msmo1	1354.51	0.263422	0.171551	-1.53553	0.124653	0.866097
Ube2k	1574.21	0.281356	0.183237	-1.53548	0.124667	0.866097
Ccdc61	87.9285	0.432121	0.281481	-1.53517	0.124742	0.866097
Sntg1	357.591	0.299257	0.19495	-1.53505	0.124772	0.866097
Prex2	1321.73	0.286582	0.186708	-1.53492	0.124803	0.866097
Eif1	4839.97	0.246777	0.160784	-1.53483	0.124825	0.866097
Rab40c	596.779	0.274975	0.179176	-1.53466	0.124867	0.866097
Mchr1	713.745	0.26611	0.173418	-1.5345	0.124907	0.866097
Chmp2b	837.655	0.278719	0.181635	-1.5345	0.124907	0.866097
Lepr	28.4107	0.674449	0.439535	-1.53446	0.124916	0.866097
Tut1	433.08	0.289105	0.188423	-1.53434	0.124945	0.866097
Mapk6	1499.12	0.251629	0.164002	-1.53431	0.124954	0.866097
Snph	4525.72	0.244456	0.159348	-1.53411	0.125004	0.866097
Ddx24	2602.69	0.258209	0.168352	-1.53375	0.125092	0.866097
Gper1	45.9126	0.554685	0.361671	-1.53367	0.12511	0.866097
Arnt	481.772	0.301237	0.196437	-1.53351	0.125151	0.866097
Gcc2	1801.14	0.27182	0.177256	-1.53349	0.125155	0.866097
Mum1	404.922	0.311355	0.203085	-1.53313	0.125244	0.866097
Rhoa	2318.07	0.282069	0.184001	-1.53298	0.125281	0.866097
Mex3c	746.171	0.274252	0.178956	-1.53251	0.125397	0.866097
Suz12	682.748	0.286817	0.187169	-1.5324	0.125424	0.866097
Rab4a	509.099	0.315202	0.2057	-1.53234	0.125439	0.866097
Ttc9	782.738	0.265133	0.173029	-1.5323	0.125447	0.866097
Frmd4b	677.526	0.328281	0.214254	-1.5322	0.125473	0.866097
Mettl7a1	391.212	0.336555	0.219685	-1.53199	0.125525	0.866097
Cxx1a	1327.64	0.251653	0.16428	-1.53185	0.125559	0.866097
Prr14l	1047.08	0.276822	0.180718	-1.53179	0.125575	0.866097
Alg11	599.583	0.29475	0.192434	-1.5317	0.125596	0.866097
Cenpt	112.048	0.401045	0.261835	-1.53167	0.125604	0.866097
Lrwd1	148.398	0.36904	0.240976	-1.53144	0.12566	0.866097
Aco2	8980.85	0.258978	0.169133	-1.53121	0.125719	0.866097
Mtpn	5931.86	0.263928	0.172379	-1.53109	0.125747	0.866097
Klf2	91.281	0.436414	0.285094	-1.53078	0.125825	0.866097
Zfand6	542.017	0.307056	0.200622	-1.53052	0.125889	0.866097
Pgm1	82.173	0.471469	0.308076	-1.53036	0.125927	0.866097
Gm17066	314.344	0.322577	0.210793	-1.5303	0.125943	0.866097
Sin3b	929.743	0.275167	0.179842	-1.53005	0.126005	0.866097
Lin28b	81.4189	0.462266	0.302144	-1.52995	0.126029	0.866097
Btf3l4	1100.47	0.279888	0.18294	-1.52994	0.12603	0.866097
Ecsit	610.358	0.276841	0.180956	-1.52988	0.126046	0.866097
Fbxo41	1686.4	0.242404	0.158455	-1.5298	0.126067	0.866097
Mcc	153.686	0.388083	0.253708	-1.52964	0.126105	0.866097
Tmed7	1640.42	0.285003	0.186366	-1.52927	0.126198	0.866097
Araf	2060.18	0.268624	0.175674	-1.52911	0.126238	0.866097
Birc6	1997.23	0.277158	0.181265	-1.52902	0.12626	0.866097
Fam134a	2522.52	0.238216	0.155803	-1.52895	0.126276	0.866097
Ppp2r2a	3961.44	0.274033	0.179232	-1.52893	0.126283	0.866097
Polrmt	370.479	0.301103	0.196957	-1.52877	0.126321	0.866097
4933427D14Rik	405.01	0.281115	0.183911	-1.52854	0.126378	0.866097
Arhgef12	4467.35	0.249567	0.163311	-1.52817	0.12647	0.866097
Zfp729b	267.128	0.317688	0.207899	-1.52809	0.126491	0.866097
Adcy1	7405.16	0.335286	0.219426	-1.52801	0.12651	0.866097
Mlxip	406.925	0.302347	0.197885	-1.5279	0.126539	0.866097
Ndfip2	2538.82	0.27979	0.183144	-1.52771	0.126584	0.866097
Nptxr	569.212	-1.14219	0.747666	1.52767	0.126594	0.866097
Ctsl	1327.08	0.272429	0.178355	-1.52745	0.126649	0.866097
Cep19	1073.76	0.270653	0.177203	-1.52736	0.126671	0.866097
Hp1bp3	3933.26	0.249182	0.163148	-1.52734	0.126677	0.866097
Gpr158	6773.37	0.289365	0.189474	-1.5272	0.126711	0.866097
Plscr3	150.178	0.361086	0.23646	-1.52705	0.126749	0.866097
Scel	79.1929	0.4474	0.293001	-1.52696	0.126771	0.866097
Tmem106b	3652.5	0.26239	0.171846	-1.52689	0.126788	0.866097
Zfp13	163.78	0.366581	0.2401	-1.52678	0.126815	0.866097
Tmem132a	2239.83	0.29815	0.195291	-1.52669	0.126837	0.866097
Suco	820.17	0.296102	0.193958	-1.52663	0.126853	0.866097
Chm	1063.24	0.274327	0.179698	-1.5266	0.12686	0.866097
BC031181	1180.69	0.275688	0.180666	-1.52595	0.127021	0.866097
Npb	3.05834	2.09701	1.37441	-1.52575	0.127072	0.866097
Pggt1b	148.164	0.398138	0.260947	-1.52574	0.127074	0.866097
Atf6	1899.09	0.272846	0.178847	-1.52558	0.127113	0.866097
Itga1	138.662	0.376667	0.246935	-1.52537	0.127168	0.866097
Ipo13	1560.76	0.2692	0.176493	-1.52527	0.127191	0.866097
Inpp5k	538.786	0.300414	0.196992	-1.52501	0.127257	0.866097
Mmd	3746.91	0.257399	0.168813	-1.52476	0.12732	0.866097
Tmtc3	297.505	0.323006	0.211867	-1.52457	0.127366	0.866097
Asic1	1960.1	0.254122	0.166716	-1.52428	0.127439	0.866097
Dcbld1	215.814	0.350028	0.229643	-1.52423	0.127452	0.866097
Mul1	646.046	0.266383	0.174836	-1.52362	0.127605	0.866097
Josd2	322.967	0.343148	0.225242	-1.52347	0.127642	0.866097
Adam23	4294.96	0.240497	0.157864	-1.52345	0.127646	0.866097
Klhl40	31.9657	0.662086	0.434609	-1.52341	0.127657	0.866097
Sox21	85.1017	0.464438	0.304899	-1.52325	0.127697	0.866097
Fndc3b	382.949	0.287582	0.188836	-1.52291	0.12778	0.866097
Noc2l	1384.96	0.252121	0.165608	-1.5224	0.127909	0.866097
Sun1	1178.26	0.260946	0.171407	-1.52238	0.127914	0.866097
Numb	545.819	0.295107	0.193847	-1.52237	0.127916	0.866097
Igsf8	2265.75	0.253891	0.166807	-1.52207	0.127992	0.866097
Actr2	6074.23	0.257805	0.169381	-1.52205	0.127998	0.866097
0610037L13Rik	249.005	0.328292	0.215696	-1.52201	0.128007	0.866097
Tmem234	368.923	0.304017	0.199774	-1.5218	0.128058	0.866097
Syk	60.641	0.487618	0.320429	-1.52177	0.128067	0.866097
Nedd4l	4019.18	0.2811	0.184823	-1.52092	0.128281	0.866097
Zfp433	150.914	0.394757	0.259566	-1.52083	0.128302	0.866097
Abhd11os	159.52	0.406747	0.267459	-1.52078	0.128315	0.866097
2310022A10Rik	277.234	0.318114	0.209187	-1.52072	0.12833	0.866097
Phf3	1622.5	0.276224	0.181652	-1.52062	0.128354	0.866097
Rnf185	510.628	0.284447	0.187078	-1.52047	0.128392	0.866097
Dph6	439.276	0.282978	0.186147	-1.52019	0.128464	0.866097
Dbx2	182.798	0.369645	0.243178	-1.52006	0.128495	0.866097
Gart	435.444	0.30565	0.20112	-1.51974	0.128576	0.866097
Dnmt3a	1593.66	0.259024	0.170479	-1.51939	0.128665	0.866097
Tgoln1	2388.33	0.278946	0.183614	-1.51919	0.128714	0.866097
Abcb9	1130.83	0.265425	0.174718	-1.51917	0.128721	0.866097
Hnrnpm	1526.24	0.268551	0.176779	-1.51913	0.12873	0.866097
Snx13	1546.99	0.276601	0.182091	-1.51902	0.128756	0.866097
Slc17a9	5.13342	1.50533	0.991061	-1.51891	0.128786	0.866097
4933427I22Rik	4.39611	1.65632	1.09047	-1.5189	0.128787	0.866097
Hyal3	4.33858	1.66071	1.09336	-1.5189	0.128787	0.866097
Atp6v1d	3332.16	0.254443	0.167535	-1.51874	0.128827	0.866097
Bcap31	702.448	0.326096	0.214716	-1.51874	0.128829	0.866097
Stam	877.98	0.29315	0.193026	-1.51871	0.128835	0.866097
Arpin	347.212	0.303221	0.199668	-1.51863	0.128857	0.866097
Pdcd5	325.425	0.334266	0.220136	-1.51845	0.128901	0.866097
Asap1	1501.67	0.297177	0.195733	-1.51828	0.128944	0.866097
Pusl1	130.097	0.384563	0.253305	-1.51818	0.128969	0.866097
Tprgl	1931.95	0.254132	0.167406	-1.51806	0.128999	0.866097
Nrd1	2273.43	0.267874	0.176464	-1.51801	0.129013	0.866097
Atp5g2	971.804	0.256303	0.168949	-1.51704	0.129256	0.866097
Sowaha	2845.81	0.243472	0.160529	-1.51668	0.129347	0.866097
Prpf39	542.247	0.322069	0.212463	-1.51588	0.129549	0.866097
Ncoa3	793.9	0.282571	0.186446	-1.51557	0.129628	0.866097
Rfx7	735.44	0.287044	0.189415	-1.51543	0.129664	0.866097
Gm5	1.69062	-2.93831	1.93917	1.51524	0.129711	0.866097
Ezh1	929.698	0.267484	0.176534	-1.5152	0.129722	0.866097
Rem2	744.252	0.332414	0.219452	-1.51474	0.129837	0.866097
Tpp2	979.302	0.265737	0.175457	-1.51454	0.129889	0.866097
Ak1	1084.64	0.284186	0.187656	-1.51439	0.129926	0.866097
Secisbp2	257.078	0.329256	0.217418	-1.51439	0.129926	0.866097
Mpp6	768.273	0.270177	0.178412	-1.51435	0.129938	0.866097
Gm21949	29.4242	-0.907749	0.599436	1.51434	0.12994	0.866097
Gmcl1	435.12	0.302674	0.199898	-1.51414	0.129989	0.866097
Rnf121	250.698	0.325361	0.214933	-1.51378	0.130083	0.866097
Icmt	1311.89	0.260876	0.172348	-1.51366	0.130113	0.866097
Pcdhga11	714.783	0.293351	0.193824	-1.51349	0.130155	0.866097
Pno1	376.092	0.297912	0.196883	-1.51315	0.130242	0.866097
Prkar2b	2256.7	0.284599	0.188085	-1.51314	0.130243	0.866097
Ddx47	540.963	0.287567	0.190053	-1.51309	0.130257	0.866097
Jph4	6128.52	0.234392	0.154912	-1.51307	0.130262	0.866097
Kdm3a	1287.3	0.275104	0.181846	-1.51284	0.130321	0.866097
Rad54b	19.8144	0.837884	0.553879	-1.51276	0.130341	0.866097
Pthlh	69.7082	0.520321	0.344053	-1.51233	0.130451	0.866097
Timm17a	727.778	0.272479	0.180227	-1.51186	0.130569	0.866097
2410089E03Rik	706.801	0.280386	0.185468	-1.51177	0.130592	0.866097
Myo9a	2389.54	0.245099	0.162136	-1.51168	0.130614	0.866097
Tor1aip2	856.744	0.277893	0.183841	-1.51159	0.130637	0.866097
Cant1	595.557	0.293648	0.194266	-1.51157	0.130642	0.866097
Kat6b	1013.22	0.275229	0.182103	-1.51139	0.130689	0.866097
Zfp26	382.093	0.308174	0.203945	-1.51107	0.130771	0.866097
Srek1	601.507	0.302246	0.200059	-1.51079	0.130843	0.866097
Pbx2	978.843	0.248811	0.164701	-1.51068	0.130869	0.866097
Tmem68	697.484	0.29347	0.194281	-1.51055	0.130904	0.866097
Ythdc2	539.486	0.287337	0.190235	-1.51043	0.130933	0.866097
Ttc14	1395.27	0.300986	0.199272	-1.51043	0.130934	0.866097
Sertad1	100.891	0.422523	0.279849	-1.50983	0.131088	0.866097
Scyl1	929.264	0.279764	0.185306	-1.50974	0.131109	0.866097
Cep63	432.227	0.301488	0.199703	-1.50968	0.131125	0.866097
Mapkap1	914.989	0.273604	0.18124	-1.50962	0.131141	0.866097
Rit2	1266.16	0.273144	0.18096	-1.50941	0.131193	0.866097
Fndc3a	1049.92	0.251529	0.166665	-1.50919	0.131251	0.866097
Tbce	469.728	0.304915	0.202105	-1.5087	0.131376	0.866097
Ttc29	1.25585	-3.61936	2.39904	1.50867	0.131383	0.866097
Armc6	227.002	0.327669	0.217204	-1.50858	0.131407	0.866097
Csmd3	801.209	0.278096	0.184351	-1.50852	0.131422	0.866097
Csrnp3	1714.5	0.257067	0.170414	-1.50848	0.131431	0.866097
Dgat2	1770.65	0.26341	0.174627	-1.50841	0.131448	0.866097
Papolg	358.757	0.321525	0.213172	-1.50829	0.131481	0.866097
Wdr37	1226.1	0.271767	0.180188	-1.50824	0.131494	0.866097
Fbxo9	1080.6	0.274883	0.182281	-1.50801	0.131552	0.866097
Wwp1	1238.45	0.279321	0.185233	-1.50795	0.131568	0.866097
Jakmip1	1608.8	0.258583	0.171487	-1.50789	0.131583	0.866097
Lrch1	235.276	0.357099	0.236839	-1.50777	0.131613	0.866097
Stx4a	565.634	0.30737	0.203906	-1.50741	0.131705	0.866097
Cluh	1516.92	0.259836	0.172402	-1.50715	0.131772	0.866097
Osgep	329.354	0.306523	0.203383	-1.50713	0.131778	0.866097
Mib1	1068.97	0.260653	0.172959	-1.50702	0.131805	0.866097
Slc14a1	153.505	0.41666	0.276577	-1.50649	0.131942	0.866097
Rspry1	377.059	0.316082	0.209849	-1.50623	0.132007	0.866097
Asah1	787.318	0.269128	0.178686	-1.50615	0.13203	0.866097
Gnpda2	358.487	0.331261	0.219942	-1.50613	0.132034	0.866097
Phf20l1	586.298	0.298156	0.197969	-1.50607	0.132049	0.866097
Hist2h3b	3.01961	2.51021	1.66691	-1.50591	0.132091	0.866097
Ikbkb	513.225	0.283791	0.188454	-1.50589	0.132096	0.866097
Cdkl2	579.522	0.275038	0.182684	-1.50554	0.132186	0.866097
Aarsd1	696.562	0.275402	0.182935	-1.50546	0.132206	0.866097
Igfbp6	164.454	0.410406	0.272621	-1.50541	0.13222	0.866097
Gcnt4	99.7438	0.440125	0.29241	-1.50516	0.132282	0.866097
Cep135	160.501	0.346326	0.230172	-1.50464	0.132416	0.866097
Dmkn	138.576	0.454537	0.302129	-1.50444	0.132467	0.866097
Pcmtd1	2964.23	0.275779	0.183333	-1.50425	0.132517	0.866097
Zzz3	1041.05	0.27981	0.186042	-1.50402	0.132577	0.866097
Epyc	79.5852	0.480302	0.319398	-1.50377	0.13264	0.866097
Sema3a	601.825	0.323066	0.214841	-1.50374	0.132647	0.866097
Elmo1	2843.53	0.279297	0.185761	-1.50353	0.132703	0.866097
Stk17b	130.117	0.374099	0.248837	-1.50339	0.132739	0.866097
Rin1	1415.49	0.269754	0.179447	-1.50325	0.132773	0.866097
Ppdpf	408.486	0.282498	0.187927	-1.50323	0.13278	0.866097
Gpatch2l	530.059	0.29924	0.199066	-1.50321	0.132784	0.866097
Top2b	1825.15	0.275606	0.183345	-1.50321	0.132784	0.866097
Tyw1	215.075	0.34069	0.226641	-1.50321	0.132784	0.866097
Phc3	1276.83	0.267396	0.177939	-1.50274	0.132905	0.866097
Clock	1654.17	0.261693	0.174146	-1.50272	0.132912	0.866097
Nol4	963.592	0.277534	0.184749	-1.50223	0.133038	0.866097
Eif5a2	1223.64	0.315781	0.210212	-1.5022	0.133045	0.866097
1700001C02Rik	1.95762	-3.13023	2.08423	1.50186	0.133132	0.866097
Krba1	640.991	0.268063	0.17849	-1.50183	0.13314	0.866097
Sbno1	2363.42	0.266827	0.17767	-1.50181	0.133146	0.866097
Epha7	1093.17	0.261159	0.173948	-1.50136	0.133262	0.866097
Gstt3	33.0265	0.678393	0.452016	-1.50082	0.133403	0.866097
Ak2	280.693	0.329256	0.219389	-1.50079	0.13341	0.866097
Hmgn1	1020.61	0.269901	0.179937	-1.49997	0.133622	0.866097
Pik3r2	1559.13	0.251739	0.167859	-1.4997	0.133692	0.866097
Trnp1	3238.7	0.260321	0.173589	-1.49964	0.133708	0.866097
Tnik	3285.83	0.235563	0.157088	-1.49956	0.133728	0.866097
Pde7b	4409.77	0.323636	0.215847	-1.49938	0.133775	0.866097
Ptov1	1257.46	0.251599	0.167814	-1.49927	0.133803	0.866097
Notch2	352.343	0.285869	0.19068	-1.49921	0.133819	0.866097
Thoc1	426.03	0.294027	0.196172	-1.49882	0.133921	0.866097
Zbtb40	158.259	0.364169	0.242995	-1.49867	0.133959	0.866097
Lhfpl4	2674.22	0.23767	0.158626	-1.4983	0.134055	0.866097
Siae	374.046	0.300515	0.200578	-1.49824	0.134071	0.866097
Brd7	713.198	0.306467	0.204565	-1.49814	0.134097	0.866097
Ppp2r5d	2798.21	0.262415	0.175171	-1.49805	0.13412	0.866097
Arfrp1	389.796	0.305657	0.204054	-1.49792	0.134154	0.866097
Apol9b	1.47162	3.03817	2.02845	-1.49778	0.134191	0.866097
Pde1b	20640.3	0.303212	0.202454	-1.49768	0.134215	0.866097
Dusp7	973.943	0.249778	0.166779	-1.49765	0.134223	0.866097
Mtdh	1445.4	0.257482	0.171937	-1.49754	0.134254	0.866097
Wdr59	539.818	0.283636	0.189416	-1.49742	0.134283	0.866097
3110039M20Rik	57.0853	0.497787	0.332508	-1.49707	0.134375	0.866097
Cystm1	297.534	0.314381	0.210005	-1.49702	0.134389	0.866097
Luc7l2	2366.64	0.28653	0.19141	-1.49694	0.134409	0.866097
Kdm5d	349.085	0.293527	0.196212	-1.49597	0.134662	0.866097
Sik2	417.621	0.321923	0.215194	-1.49596	0.134663	0.866097
Otud4	1324.63	0.267766	0.178996	-1.49594	0.13467	0.866097
Gabrg2	2205.15	0.319801	0.213783	-1.49592	0.134675	0.866097
Hps4	196.397	0.341089	0.228025	-1.49584	0.134695	0.866097
Hif1an	738.11	0.27222	0.18202	-1.49555	0.134772	0.866097
Zadh2	468.461	0.301139	0.201389	-1.49531	0.134834	0.866097
Zfp948	208.86	0.339395	0.226985	-1.49523	0.134854	0.866097
Caly	2022.1	0.245939	0.164486	-1.4952	0.134863	0.866097
Slit3	910.747	0.2918	0.195168	-1.49512	0.134883	0.866097
Prkcsh	966.57	0.283951	0.189921	-1.4951	0.134888	0.866097
Pappa	14.9783	-1.14225	0.764186	1.49473	0.134984	0.866097
Tgfbi	58.1139	0.485252	0.324814	-1.49394	0.135192	0.866097
Men1	876.831	0.263208	0.17619	-1.49389	0.135204	0.866097
Mrps26	417.214	0.26753	0.179084	-1.49388	0.135207	0.866097
Smg7	1630.49	0.254544	0.170404	-1.49377	0.135236	0.866097
Gm6644	566.335	0.282841	0.189352	-1.49374	0.135245	0.866097
Nudcd3	2161.4	0.256943	0.172024	-1.49364	0.135269	0.866097
Acin1	1395.71	0.271282	0.181626	-1.49363	0.135273	0.866097
Lrrc45	440.384	0.285062	0.190873	-1.49346	0.135316	0.866097
Zfp617	678.822	0.279641	0.187309	-1.49294	0.135453	0.866097
Vps29	947.939	0.261143	0.174925	-1.49288	0.135467	0.866097
Zbtb7a	2348.31	0.244837	0.164007	-1.49284	0.135479	0.866097
Fam98c	278.537	0.303312	0.203231	-1.49245	0.135582	0.866097
Spry2	947.898	0.283	0.189623	-1.49244	0.135585	0.866097
Gas2l1	745.641	0.255329	0.171082	-1.49243	0.135586	0.866097
Pdcd10	636.587	0.293798	0.196896	-1.49215	0.135661	0.866097
Rwdd2b	159.975	0.342613	0.229618	-1.4921	0.135672	0.866097
Taf1	1401.74	0.287653	0.192799	-1.49199	0.135702	0.866097
Smarca5	1370.42	0.297286	0.199288	-1.49174	0.135767	0.866097
Iars2	760.963	0.259169	0.173737	-1.49173	0.135769	0.866097
Gnal	14978.9	0.262335	0.175885	-1.49151	0.135827	0.866097
Med13l	1849.47	0.242354	0.162497	-1.49144	0.135846	0.866097
Elavl1	1223.88	0.252159	0.16908	-1.49136	0.135867	0.866097
Bmp1	587.721	0.278685	0.186869	-1.49134	0.135872	0.866097
Brms1	367.047	0.313834	0.210442	-1.49131	0.135881	0.866097
Chrna3	17.6824	0.812721	0.545041	-1.49112	0.13593	0.866097
Mkks	509.681	0.275848	0.185044	-1.49072	0.136035	0.866097
Slc4a5	19.2701	2.33516	1.56648	-1.4907	0.136039	0.866097
Stx16	1176.46	0.262691	0.176234	-1.49059	0.13607	0.866097
Zfp273	94.6507	0.420672	0.282221	-1.49058	0.136073	0.866097
Vegfa	968.852	0.246906	0.165648	-1.49055	0.13608	0.866097
Ppp6r1	2734.3	0.245996	0.165044	-1.49049	0.136097	0.866097
A730043L09Rik	2.95522	-2.13045	1.42969	1.49015	0.136184	0.866097
Dvl2	260.009	0.332469	0.223128	-1.49004	0.136215	0.866097
Dram2	351.722	0.327866	0.220044	-1.49	0.136225	0.866097
Pisd	898.299	0.286835	0.192509	-1.48998	0.13623	0.866097
Galnt11	570.33	0.280104	0.188001	-1.48991	0.136248	0.866097
Mmab	437.582	0.271704	0.182368	-1.48986	0.13626	0.866097
Pard3	923.795	0.31276	0.209945	-1.48972	0.136298	0.866097
Klf16	1238.31	0.261588	0.175604	-1.48965	0.136317	0.866097
Dnajc3	850.334	0.296156	0.198834	-1.48946	0.136366	0.866097
Dlat	1303.97	0.281107	0.188742	-1.48937	0.136389	0.866097
Dbp	2787.64	0.250112	0.16795	-1.4892	0.136433	0.866097
Prmt10	258.795	0.309324	0.207767	-1.4888	0.13654	0.866097
Adgrb2	5165.74	0.245702	0.165061	-1.48855	0.136605	0.866097
[truncated: 22,505 more rows]
