# Supplementary material for: A cyclic pyrrole-imidazole polyamide reduces pathogenic RNA in CAG/CTG triplet repeat neurological disease models
Source: J Clin Invest. 2023 Nov 15;133(22):e164792. doi: 10.1172/JCI164792 (PMC10645379; doi:10.1172/JCI164792)
Supplement: Supplemental data set 6 [file jci-133-164792-s145.xlsx]

## Sheet: Fig. 1
	B. ΔTm
	Statistical analysis	two-sided, unpaired Student’s t-test
	Comparison (cPIP vs. hPIP)	t	DF	P value
	d(CAG/CTG)	15.7	2	0.004
	d(CGG/CCG)	1.034	4	0.3594
	AT rich	16.27	2	0.0038
	GC rich	3.254	4	0.0312
	d(CAG)10	197.4	2	<0.0001
	d(CTG)10	14.79	4	0.0001
	d(CGG)10	0.5571	2	0.6335
	d(CCG)10	0.4935	3	0.6556
	r(CUG)10	0.006025	2	0.9957
	r(CAG)10	0.6612	2	0.5765
	D. Arrested RNAs/full RNA relative intensity
	Statistical analysis	Interaction	F (DFn, DFd)	P value
	Two-way ANOVA with Bonferroni's post hoc test	repeat length × cPIP conc.	F (3, 16) = 11.44	0.0003
		repeat length	F (1, 16) = 54.63	<0.0001
		cPIP conc.	F (3, 16) = 46.81	<0.0001
	Comparison (10 repeat vs. 73 repeat)	T	DF	P value
	0 μM	0	16	>0.9999
	1.25 μM	2.037	16	0.2343
	2.5 μM	5.035	16	0.0005
	3.75 μM	7.711	16	<0.0001

## Sheet: Fig. 2
	A. Cell viability
	Statistical analysis		F (DFn, DFd)	P value
	One-way ANOVA with Bonferroni’s post hoc test		F (6, 35) = 2.31	0.055
	Comparison	T	DF	P value
	Veh. vs. 0.1 μM	0.218	35	>0.9999
	Veh. vs. 0.3 μM	1.34	35	>0.9999
	Veh. vs. 1 μM	0.562	35	>0.9999
	Veh. vs. 3 μM	1.01	35	>0.9999
	Veh. vs. 10 μM	2.01	35	>0.9999
	Veh. vs. 30 μM	1.48	35	>0.9999
	0.1 μM vs. 0.3 μM	1.56	35	>0.9999
	0.1 μM vs. 1 μM	0.779	35	>0.9999
	0.1 μM vs. 3 μM	0.796	35	>0.9999
	0.1 μM vs. 10 μM	2.23	35	0.6814
	0.1 μM vs. 30 μM	1.7	35	>0.9999
	0.3 μM vs. 1 μM	0.776	35	>0.9999
	0.3 μM vs. 3 μM	2.35	35	0.5144
	0.3 μM vs. 10 μM	0.672	35	>0.9999
	0.3 μM vs. 30 μM	0.14	35	>0.9999
	1 μM vs. 3 μM	1.58	35	>0.9999
	1 μM vs. 10 μM	1.45	35	>0.9999
	1 μM vs. 30 μM	0.916	35	>0.9999
	3 μM vs. 10 μM	3.02	35	0.0979
	3 μM vs. 30 μM	2.49	35	0.3707
	10 μM vs. 30 μM	0.533	35	>0.9999
	C. HaloTag/EGFP relative mRNA level (CUG10)
	Statistical analysis		F (DFn, DFd)	P value
	One-way ANOVA with Bonferroni’s post hoc test		F (3, 28) = 26.57	<0.0001
	Comparison	T	DF	P value
	Veh. vs. 0.1 μM	1.063	28	>0.9999
	Veh. vs. 0.3 μM	5.01	28	0.0002
	Veh. vs. 1 μM	7.902	28	<0.0001
	0.1 μM vs. 0.3 μM	3.947	28	0.0029
	0.1 μM vs. 1 μM	6.839	28	<0.0001
	0.3 μM vs. 1 μM	2.892	28	0.0439
	C. HaloTag/EGFP relative mRNA level (CUG700)
	Statistical analysis		F (DFn, DFd)	P value
	One-way ANOVA with Bonferroni’s post hoc test		F (3, 28) = 187.3	<0.0001
	Comparison	T	DF	P value
	Veh. vs. 0.1 μM	11.96	28	<0.0001
	Veh. vs. 0.3 μM	17.66	28	<0.0001
	Veh. vs. 1 μM	22.44	28	<0.0001
	0.1 μM vs. 0.3 μM	5.708	28	<0.0001
	0.1 μM vs. 1 μM	10.48	28	<0.0001
	0.3 μM vs. 1 μM	4.773	28	0.0003
	C. HaloTag/EGFP relative mRNA level (repeat dependency)
	Statistical analysis		F (DFn, DFd)	P value
	One-way ANOVA with Bonferroni’s post hoc test		F (3, 28) = 126.6	<0.0001
	Comparison	T	DF	P value
	0 repeat vs. 10 repeat	6.149	28	<0.0001
	0 repeat vs. 180 repeat	16.93	28	<0.0001
	0 repeat vs. 700 repeat	15.27	28	<0.0001
	10 repeat vs. 180 repeat	10.78	28	<0.0001
	10 repeat vs. 700 repeat	9.118	28	<0.0001
	180 repeat vs. 700 repeat	1.663	28	0.6449
	D. CUG RNA foci
	Statistical analysis	two-sided, unpaired Student’s t-test
	Comparison	t	DF	P value
	Veh. vs. cPIP	3.314	83	0.0014
	E. CUG RNA foci
	Statistical analysis	two-sided, unpaired Student’s t-test
	Comparison	t	DF	P value
	Veh. vs. cPIP	6.083	108	<0.0001
	F. GFP positive aggregates
	Statistical analysis		F (DFn, DFd)	P value
	One-way ANOVA with Bonferroni’s post hoc test		F (3, 20) = 53.41	<0.0001
	Comparison	T	DF	P value
	Veh. vs. 0.1 μM	8.363	20	<0.0001
	Veh. vs. 0.3 μM	9.752	20	<0.0001
	Veh. vs. 1 μM	11.75	20	<0.0001
	0.1 μM vs. 0.3 μM	1.389	20	>0.9999
	0.1 μM vs. 1 μM	3.386	20	0.0176
	0.3 μM vs. 1 μM	1.997	20	0.3579
	G. Total HTT levels
	Statistical analysis		F (DFn, DFd)	P value
	One-way ANOVA with Bonferroni’s post hoc test		F (3, 16) = 2.998	0.0616
	Comparison	T	DF	P value
	Control vs. HD + Veh.	2.229	16	0.2432
	Control vs. HD + cPIP 1 μM	2.793	16	0.0781
	Control vs. HD + cPIP 3 μM	2.098	16	0.3131
	HD + Veh. vs. HD + cPIP 1 μM	0.5647	16	>0.9999
	HD + Veh. vs. HD + cPIP 3 μM	0.1311	16	>0.9999
	HD + 1 μM vs. HD + cPIP 3 μM	0.6958	16	>0.9999
	G. 1C2 levels
	Statistical analysis		F (DFn, DFd)	P value
	One-way ANOVA with Bonferroni’s post hoc test		F (2, 12) = 10.54	0.0023
	Comparison	T	DF	P value
	HD + Veh. vs. HD + cPIP 1 μM	4.373	12	0.0027
	HD + Veh. vs. HD + cPIP 3 μM	3.395	12	0.0159
	HD + 1 μM vs. HD + cPIP 3 μM	0.9776	12	>0.9999

## Sheet: Fig. 3
	B. Y-maze test (alternations)
	Statistical analysis		F (DFn, DFd)	P value
	One-way ANOVA with Bonferroni’s post hoc test		F (2, 28) = 14.87	<0.0001
	Comparison	T	DF	P value
	CUG10 + Veh. vs. CUG300 + Veh.	5.391	28	<0.0001
	CUG10 + Veh. vs. CUG300 + cPIP	1.833	28	<0.2322
	CUG300 + Veh. vs. CUG300 + cPIP	3.281	28	0.0083
	B. Y-maze test (total arm entries)
	Statistical analysis		F (DFn, DFd)	P value
	One-way ANOVA with Bonferroni’s post hoc test		F (2, 28) = 7.77	0.0021
	Comparison	T	DF	P value
	CUG10 + Veh. vs. CUG300 + Veh.	3.15	28	0.0116
	CUG10 + Veh. vs. CUG300 + cPIP	3.581	28	0.0038
	CUG300 + Veh. vs. CUG300 + cPIP	0.5918	28	>0.9999
	C. NOR test
	Statistical analysis		F (DFn, DFd)	P value
	One-way ANOVA with Bonferroni’s post hoc test		F (2, 28) = 22.21	<0.0001
	Comparison	T	DF	P value
	CUG10 + Veh. vs. CUG300 + Veh.	6.599	28	<0.0001
	CUG10 + Veh. vs. CUG300 + cPIP	2.303	28	0.0867
	CUG300 + Veh. vs. CUG300 + cPIP	3.957	28	0.0014
	D. PA test
	Statistical analysis		F (DFn, DFd)	P value
	One-way ANOVA with Bonferroni’s post hoc test		F (2, 28) = 10.37	0.0004
	Comparison	T	DF	P value
	CUG10 + Veh. vs. CUG300 + Veh.	4.515	28	0.0003
	CUG10 + Veh. vs. CUG300 + cPIP	1.611	28	0.3552
	CUG300 + Veh. vs. CUG300 + cPIP	2.672	28	0.0373
	E. Y-maze test (alternations)
	Statistical analysis		F (DFn, DFd)	P value
	One-way ANOVA with Bonferroni’s post hoc test		F (2, 27) = 21.34	<0.0001
	Comparison	T	DF	P value
	Q23 + Veh. vs. Q74 + Veh.	5.252	27	<0.0001
	Q23 + Veh. vs. Q74 + cPIP	0.7385	27	>0.9999
	Q74 + Veh. vs. Q74 + cPIP	5.99	27	<0.0001
	E. Y-maze test (total arm entries)
	Statistical analysis		F (DFn, DFd)	P value
	One-way ANOVA with Bonferroni’s post hoc test		F (2, 27) = 0.7636	0.4758
	Comparison	T	DF	P value
	Q23 + Veh. vs. Q74 + Veh.	0.4325	27	>0.9999
	Q23 + Veh. vs. Q74 + cPIP	0.7863	27	>0.9999
	Q74 + Veh. vs. Q74 + cPIP	1.219	27	0.7004
	F. NOR test
	Statistical analysis		F (DFn, DFd)	P value
	One-way ANOVA with Bonferroni’s post hoc test		F (2, 27) = 8.836	0.0011
	Comparison	T	DF	P value
	Q23 + Veh. vs. Q74 + Veh.	3.98	27	0.0014
	Q23 + Veh. vs. Q74 + cPIP	0.8185	27	>0.9999
	Q74 + Veh. vs. Q74 + cPIP	3.162	27	0.0116
	G. PA test
	Statistical analysis		F (DFn, DFd)	P value
	One-way ANOVA with Bonferroni’s post hoc test		F (2, 27) = 12.57	0.0001
	Comparison	T	DF	P value
	Q23 + Veh. vs. Q74 + Veh.	4.972	27	<0.0001
	Q23 + Veh. vs. Q74 + cPIP	1.922	27	0.1955
	Q74 + Veh. vs. Q74 + cPIP	3.049	27	0.0153

## Sheet: Fig. 4
	A. Input-output curve
	Statistical analysis	Interaction	F (DFn, DFd)	P value
	Two-way ANOVA with Bonferroni's post hoc test	amplitude × group	F (28, 196) = 4.427	<0.0001
		amplitude	F (14, 196) = 30.58	<0.0001
		group	F (2, 14) = 10.82	0.0014
	Comparison	T	DF	P value
	CUG10 + Veh. vs. CUG300 + Veh.	4.652	14	0.0007
	CUG10 + Veh. vs. CUG300 + cPIP	2.241	14	0.0835
	CUG300 + Veh. vs. CUG300 + cPIP	2.516	14	0.0494
	B, C. LTP
	Statistical analysis	Interaction	F (DFn, DFd)	P value
	Two-way ANOVA with Bonferroni's post hoc test	time × group	F (118, 826) = 1.008	0.4639
		time	F (59, 826) = 6.076	<0.0001
		group	F (2, 14) = 30.96	<0.0001
	Comparison in 1 min	T	DF	P value
	CUG10 + Veh. vs. CUG300 + Veh.	4.565	14	0.0013
	CUG10 + Veh. vs. CUG300 + cPIP	0.001729	14	>0.9999
	CUG300 + Veh. vs. CUG300 + cPIP	4.566	14	0.0013
	Comparison in 60 min	T	DF	P value
	CUG10 + Veh. vs. CUG300 + Veh.	5.29	14	0.0003
	CUG10 + Veh. vs. CUG300 + cPIP	0.1185	14	>0.9999
	CUG300 + Veh. vs. CUG300 + cPIP	5.177	14	0.0004
	D. Input-output curve
	Statistical analysis	Interaction	F (DFn, DFd)	P value
	Two-way ANOVA with Bonferroni's post hoc test	amplitude × group	F (28, 182) = 0.1854	>0.9999
		amplitude	F (14, 182) = 55.03	<0.0001
		group	F (2, 13) = 0.5983	0.5642
	Comparison	T	DF	P value
	Q23 + Veh. vs. Q74 + Veh.	0.7739	13	>0.9999
	Q23 + Veh. vs. Q74 + cPIP	0.2551	13	>0.9999
	Q74 + Veh. vs. Q74 + cPIP	1.063	13	0.9208
	E, F. LTP
	Statistical analysis	Interaction	F (DFn, DFd)	P value
	Two-way ANOVA with Bonferroni's post hoc test	time × group	F (118, 767) = 1.425	0.0037
		time	F (59, 767) = 16.07	<0.0001
		group	F (2, 13) = 11.47	0.0013
	Comparison in 1 min	T	DF	P value
	CUG10 + Veh. vs. CUG300 + Veh.	4.787	13	0.0011
	CUG10 + Veh. vs. CUG300 + cPIP	1.76	13	0.3058
	CUG300 + Veh. vs. CUG300 + cPIP	3.24	13	0.0194
	Comparison in 60 min	T	DF	P value
	CUG10 + Veh. vs. CUG300 + Veh.	3.384	13	0.0147
	CUG10 + Veh. vs. CUG300 + cPIP	0.8101	13	>0.9999
	CUG300 + Veh. vs. CUG300 + cPIP	4.345	13	0.0024

## Sheet: Fig. 5
	B. NeuN-positive cells (CA1)
	Statistical analysis		F (DFn, DFd)	P value
	One-way ANOVA with Bonferroni’s post hoc test		F (2, 9) = 60.27	<0.0001
	Comparison	T	DF	P value
	CUG10 + Veh. vs. CUG300 + Veh.	10.69	9	<0.0001
	CUG10 + Veh. vs. CUG300 + cPIP	3.193	9	0.0329
	CUG300 + Veh. vs. CUG300 + cPIP	7.501	9	0.0001
	B. NeuN-positive cells (DG)
	Statistical analysis		F (DFn, DFd)	P value
	One-way ANOVA with Bonferroni’s post hoc test		F (2, 9) = 0.2104	0.8142
	Comparison	T	DF	P value
	CUG10 + Veh. vs. CUG300 + Veh.	0.3739	9	>0.9999
	CUG10 + Veh. vs. CUG300 + cPIP	0.646	9	>0.9999
	CUG300 + Veh. vs. CUG300 + cPIP	0.2721	9	>0.9999
	C. RNA foci-positive cells/GFP-positive cells (CA1)
	Statistical analysis	two-sided, unpaired Student’s t-test
	Comparison	t	DF	P value
	CUG300 + Veh. vs. CUG300 + cPIP	5.662	6	0.0013
	C. RNA foci-positive cells/GFP-positive cells (DG)
	Statistical analysis	two-sided, unpaired Student’s t-test
	Comparison	t	DF	P value
	CUG300 + Veh. vs. CUG300 + cPIP	3.575	6	0.0117

## Sheet: Fig. 7
	B. Rotarod test
	Statistical analysis	two-sided, paired Student’s t-test
	Comparison (between trials)	t	DF	P value
	WT + Veh.	6.75	9	<0.0001
	R6/2 + Veh.	0.8334	9	0.4262
	R6/2 + cPIP	2.406	9	0.0395
	C. Hind-limb clasping test
	Statistical analysis		F (DFn, DFd)	P value
	One-way ANOVA with Bonferroni’s post hoc test		F (2, 27) = 22.22	<0.0001
	Comparison	T	DF	P value
	WT + Veh. vs. R6/2 + Veh.	0.3739	6.666	<0.0001
	WT + Veh. vs. R6/2 + cPIP	0.646	3.333	0.0075
	R6/2 + Veh. vs. R6/2 + cPIP	0.2721	3.333	0.0075
	D. human HTT/Gapdh relative mRNA level
	Statistical analysis	two-sided, unpaired Student’s t-test
	Comparison	t	DF	P value
	R6/2 + Veh. vs. R6/2 + cPIP	11.69	8	<0.0001
	D. mouse Htt/Gapdh relative mRNA level
	Statistical analysis		F (DFn, DFd)	P value
	One-way ANOVA with Bonferroni’s post hoc test		F (2, 12) = 3.756	0.0541
	Comparison	T	DF	P value
	WT + Veh. vs. R6/2 + Veh.	2.49	12	0.0853
	WT + Veh. vs.R6/2 + cPIP	2.237	12	0.1351
	R6/2 + Veh. vs. R6/2 + cPIP	0.2525	12	>0.9999
	E. MW8 and Ubiquitin K63-positive cells
	Statistical analysis	two-sided, unpaired Student’s t-test
	Comparison	t	DF	P value
	R6/2 + Veh. vs. R6/2 + cPIP	6.533	8	0.0002

## Sheet: Fig. S4
	A. HaloTag/EGFP relative mRNA level (CUG10)
	Statistical analysis		F (DFn, DFd)	P value
	One-way ANOVA with Bonferroni’s post hoc test		F (4, 35) = 6.153	0.0007
	Comparison	T	DF	P value
	Veh. vs. 0.1 μM	2.413	35	0.2119
	Veh. vs. 0.3 μM	3.935	35	0.0038
	Veh. vs. 1 μM	0.8615	35	>0.9999
	Veh. vs. 3 μM	0.2135	35	>0.9999
	0.1 μM vs. 0.3 μM	1.522	35	>0.9999
	0.1 μM vs. 1 μM	1.552	35	>0.9999
	0.1 μM vs. 3 μM	2.627	35	0.1271
	0.3 μM vs. 1 μM	3.074	35	0.0408
	0.3 μM vs. 3 μM	4.149	35	0.002
	1 μM vs. 3 μM	1.075	35	>0.9999
	A. HaloTag/EGFP relative mRNA level (CUG700)
	Statistical analysis		F (DFn, DFd)	P value
	One-way ANOVA with Bonferroni’s post hoc test		F (4, 35) = 5.826	0.0011
	Comparison	T	DF	P value
	Veh. vs. 0.1 μM	0.1947	35	>0.9999
	Veh. vs. 0.3 μM	0.6738	35	>0.9999
	Veh. vs. 1 μM	2.594	35	0.1375
	Veh. vs. 3 μM	3.912	35	0.004
	0.1 μM vs. 0.3 μM	0.4791	35	>0.9999
	0.1 μM vs. 1 μM	2.4	35	0.2186
	0.1 μM vs. 3 μM	3.718	35	0.007
	0.3 μM vs. 1 μM	1.921	35	0.6296
	0.3 μM vs. 3 μM	3.239	35	0.0263
	1 μM vs. 3 μM	1.318	35	>0.9999
	B. HaloTag/EGFP relative mRNA level
	Statistical analysis	Interaction	F (DFn, DFd)	P value
	Two-way ANOVA with Bonferroni's post hoc test	repeat length × treatment	F (1, 20) = 10.83	0.0036
		repeat length	F (1, 20) = 24.06	0.4547
		treatment	F (1, 20) = 0.5814	<0.0001
	Comparison	T	DF	P value
	CUG10 + Veh. vs. CUG10 + cPIP	1.141	20	>0.9999
	CUG10 + Veh. vs. CUG700 + Veh.	1.788	20	0.5334
	CUG10 + Veh. vs. CUG700 + cPIP	4.008	20	0.0041
	CUG10 + cPIP vs. CUG700 + Veh.	2.929	20	0.0497
	CUG10 + cPIP vs. CUG700 + cPIP	5.796	20	<0.0001
	CUG700 + Veh. vs. CUG700 + cPIP	2.867	20	0.0572
	C. CUG RNA foci
	Statistical analysis	two-sided, unpaired Student’s t-test
	Comparison	t	DF	P value
	Veh. vs. cPIP	2.983	206	0.0032
	D. HaloTag/EGFP relative mRNA level (Q23)
	Statistical analysis		F (DFn, DFd)	P value
	One-way ANOVA with Bonferroni’s post hoc test		F (4, 35) = 34.14	<0.0001
	Comparison	T	DF	P value
	Veh. vs. 0.01 μM	1.147	35	>0.9999
	Veh. vs. 0.03 μM	0.78	35	>0.9999
	Veh. vs. 0.1 μM	1.339	35	>0.9999
	Veh. vs. 0.3 μM	8.842	35	<0.0001
	0.01 μM vs. 0.03 μM	0.3674	35	>0.9999
	0.01 μM vs. 0.1 μM	2.487	35	0.1782
	0.01 μM vs. 0.3 μM	9.989	35	<0.0001
	0.03 μM vs. 0.1 μM	2.119	35	0.4125
	0.03 μM vs. 0.3 μM	9.622	35	<0.0001
	0.1 μM vs. 0.3 μM	7.503	35	<0.0001
	D. HaloTag/EGFP relative mRNA level (Q74)
	Statistical analysis		F (DFn, DFd)	P value
	One-way ANOVA with Bonferroni’s post hoc test		F (4, 35) = 64.51	<0.0001
	Comparison	T	DF	P value
	Veh. vs. 0.01 μM	2.159	35	0.3776
	Veh. vs. 0.03 μM	2.369	35	0.235
	Veh. vs. 0.1 μM	4.301	35	0.0013
	Veh. vs. 0.3 μM	11.14	35	<0.0001
	0.01 μM vs. 0.03 μM	0.2093	35	>0.9999
	0.01 μM vs. 0.1 μM	6.46	35	<0.0001
	0.01 μM vs. 0.3 μM	13.3	35	<0.0001
	0.03 μM vs. 0.1 μM	6.669	35	<0.0001
	0.03 μM vs. 0.3 μM	13.51	35	<0.0001
	0.1 μM vs. 0.3 μM	6.838	35	<0.0001

## Sheet: Fig. S6
	A. Relative intensity (VP1_AAV-CTG10)
	Statistical analysis	two-sided, unpaired Student’s t-test
	Comparison	t	DF	P value
	AAV-CTG10 + Veh. vs. AAV-CTG10 + cPIP	0	4	>0.9999
	A. Relative intensity (VP1_AAV-CTG300)
	Statistical analysis	two-sided, unpaired Student’s t-test
	Comparison	t	DF	P value
	AAV-CTG300 + Veh. vs. AAV-CTG300 + cPIP	0.4588	4	0.6702
	A. Relative intensity (VP2_AAV-CTG10)
	Statistical analysis	two-sided, unpaired Student’s t-test
	Comparison	t	DF	P value
	AAV-CTG10 + Veh. vs. AAV-CTG10 + cPIP	0.2	4	0.8512
	A. Relative intensity (VP2_AAV-CTG300)
	Statistical analysis	two-sided, unpaired Student’s t-test
	Comparison	t	DF	P value
	AAV-CTG300 + Veh. vs. AAV-CTG300 + cPIP	0	4	>0.9999
	A. Relative intensity (VP3_AAV-CTG10)
	Statistical analysis	two-sided, unpaired Student’s t-test
	Comparison	t	DF	P value
	AAV-CTG10 + Veh. vs. AAV-CTG10 + cPIP	0.6708	4	0.5391
	A. Relative intensity (VP3_AAV-CTG300)
	Statistical analysis	two-sided, unpaired Student’s t-test
	Comparison	t	DF	P value
	AAV-CTG300 + Veh. vs. AAV-CTG300 + cPIP	1.96	4	0.1216
	B. GFP-positive cells (AAV-CTG10)
	Statistical analysis	two-sided, unpaired Student’s t-test
	Comparison	t	DF	P value
	AAV-CTG10 + Veh. vs. AAV-CTG10 + cPIP	0.5413	4	0.617
	B. Relative intensity (AAV-CTG300)
	Statistical analysis	two-sided, unpaired Student’s t-test
	Comparison	t	DF	P value
	AAV-CTG300 + Veh. vs. AAV-CTG300 + cPIP	0.7392	4	0.5008

## Sheet: Fig. S7
	A. NOR test (training)
	Statistical analysis		F (DFn, DFd)	P value
	One-way ANOVA with Bonferroni’s post hoc test		F (2, 28) = 1.255	0.3005
	Comparison	T	DF	P value
	CUG10 + Veh. vs. CUG300 + Veh.	0.5445	28	>0.9999
	CUG10 + Veh. vs. CUG300 + cPIP	1.568	28	0.3842
	CUG300 + Veh. vs. CUG300 + cPIP	1.052	28	0.9058
	B. PA test (training)
	Statistical analysis		F (DFn, DFd)	P value
	One-way ANOVA with Bonferroni’s post hoc test		F (2, 28) = 0.4651	0.6328
	Comparison	T	DF	P value
	CUG10 + Veh. vs. CUG300 + Veh.	0.03601	28	>0.9999
	CUG10 + Veh. vs. CUG300 + cPIP	0.8314	28	>0.9999
	CUG300 + Veh. vs. CUG300 + cPIP	0.8656	28	>0.9999
	A. NOR test (training)
	Statistical analysis		F (DFn, DFd)	P value
	One-way ANOVA with Bonferroni’s post hoc test		F (2, 27) = 0.3854	0.6839
	Comparison	T	DF	P value
	Q23 + Veh. vs. Q74 + Veh.	0.8185	27	>0.9999
	Q23 + Veh. vs. Q74 + cPIP	0.1343	27	>0.9999
	Q74 + Veh. vs. Q74 + cPIP	0.6842	27	>0.9999
	B. PA test (training)
	Statistical analysis		F (DFn, DFd)	P value
	One-way ANOVA with Bonferroni’s post hoc test		F (2, 27) =0.4433	0.6465
	Comparison	T	DF	P value
	Q23 + Veh. vs. Q74 + Veh.	0.826	27	>0.9999
	Q23 + Veh. vs. Q74 + cPIP	0.8045	27	>0.9999
	Q74 + Veh. vs. Q74 + cPIP	0.02147	27	>0.9999

## Sheet: Fig. S8
	B. NeuN-positive cells (CA1)
	Statistical analysis		F (DFn, DFd)	P value
	One-way ANOVA with Bonferroni’s post hoc test		F (2, 9) = 1.609	0.7783
	Comparison	T	DF	P value
	Q23 + Veh. vs. Q74 + Veh.	0.5775	9	>0.9999
	Q23 + Veh. vs. Q74 + cPIP	0.6583	9	>0.9999
	Q74 + Veh. vs. Q74 + cPIP	0.08077	9	>0.9999
	B. NeuN-positive cells (CA3)
	Statistical analysis		F (DFn, DFd)	P value
	One-way ANOVA with Bonferroni’s post hoc test		F (2, 9) = 1.286	0.3227
	Comparison	T	DF	P value
	Q23 + Veh. vs. Q74 + Veh.	1.43	9	0.5597
	Q23 + Veh. vs. Q74 + cPIP	0.0857	9	>0.9999
	Q74 + Veh. vs. Q74 + cPIP	1.344	9	0.6355
	C. 1C2 and GFP-positive cells (CA1)
	Statistical analysis	two-sided, unpaired Student’s t-test
	Comparison	t	DF	P value
	Q74 + Veh. vs. Q74 + cPIP	6.407	6	0.0007
	C. 1C2 and GFP-positive cells (CA3)
	Statistical analysis	two-sided, unpaired Student’s t-test
	Comparison	t	DF	P value
	Q74 + Veh. vs. Q74 + cPIP	5.433	6	0.0016
