# Supplementary material for: A cyclic pyrrole-imidazole polyamide reduces pathogenic RNA in CAG/CTG triplet repeat neurological disease models
Source: J Clin Invest. 2023 Nov 15;133(22):e164792. doi: 10.1172/JCI164792 (PMC10645379; doi:10.1172/JCI164792)
Supplement: Supporting data values [file jci-133-164792-s146.xlsx]

## Sheet: Fig. 1B
	hPIP	cPIP		hPIP	cPIP		hPIP	cPIP		hPIP	cPIP		hPIP	cPIP		hPIP	cPIP		hPIP	cPIP		hPIP	cPIP		hPIP	cPIP		hPIP	cPIP
	d(CAG/CTG)	d(CAG/CTG)		d(CGG/CCG)	d(CGG/CCG)		AT rich	AT rich		GC rich	GC rich		d(CAG)10	d(CAG)10		d(CTG)10	d(CTG)10		d(CGG)10	d(CGG)10		d(CCG)10	d(CCG)10		r(CUG)10	r(CUG)10		r(CAG)10	r(CAG)10
	38.06	51.59		15.0767	14.7867		10.28	2.28		-13.3	1.07		36.185	45.115		35.0371	41.9271		3.87	3.97		32.7367	29.7367		-1.785	-0.015		-3.32	-2.12
	39.68	51.59		21.8767	13.7167		11.33	2.2		-15.61	-1.43		36.275	45.115		34.0071	41.5771		2.6	3.3		29.3867	30.9367		1.525	-0.265		-2.07	-2.42
				14.2467	15.0867					-5.9	-3.3					34.4471	40.7171

## Sheet: Fig. 1D
	10 repeat	73 repeat		10 repeat	73 repeat		10 repeat	73 repeat		10 repeat	73 repeat
	0 μM	0 μM		1.25 μM	1.25 μM		2.50 μM	2.50 μM		3.75 μM	3.75 μM
	1	1		1.01387	1.16467		1.03645	1.38536		1.09824	1.66395
	1	1		1.06742	1.20998		1.16014	1.52946		1.42339	1.77294
	1	1		1.03876	1.15108		1.20574	1.49028		1.25846	1.87905

## Sheet: Fig. 2A
	0 μM	0.1 μM	0.3 μM	1.0 μM	3.0 μM	10 μM	30 μM
	1.546	1.598	1.59	1.528	1.615	1.47	1.496
	1.488	1.608	1.498	1.545	1.465	1.413	1.468
	1.522	1.342	1.379	1.479	1.534	1.379	1.334
	1.312	1.541	1.386	1.402	1.616	1.39	1.438
	1.515	1.42	1.252	1.352	1.569	1.241	1.421
	1.53	1.471	1.396	1.434	1.426	1.401	1.301

## Sheet: Fig. 2C
	cPIP concentration dependency_10 repeat					cPIP concentration dependency_10 repeat					repeat length dependency_1 μM
	0 μM	0.1 μM	0.3 μM	1.0 μM		0 μM	0.1 μM	0.3 μM	1.0 μM		0 repeat	10 repeat	180 repeat	700 repeat
	0.967148	0.886312	0.754438	0.732092		0.830706	0.680049	0.55027	0.450366		0.938931	0.86805	0.445346	0.480409
	0.931572	1.01944	0.846647	0.889		0.948944	0.697287	0.557707	0.464966		0.973985	0.689167	0.354726	0.323441
	0.94714	0.952659	0.888885	0.717519		1.01269	0.732879	0.669489	0.498874		1.01975	0.514956	0.342842	0.435405
	0.976837	0.97891	0.810541	0.749806		1.01712	0.721762	0.621404	0.473081		1.06267	0.807375	0.372935	0.35355
	1.0294	0.997556	0.866346	0.835811		1.05426	0.712589	0.600051	0.503055		1.02835	0.796652	0.342106	0.415155
	1.02868	0.972726	0.85405	0.71382		1.04618	0.761671	0.572382	0.503598		0.936562	0.78936	0.264116	0.368859
	0.985161	0.964471	0.932801	0.810675		1.0214	0.740403	0.581225	0.473234		1.13001	0.74575	0.285678	0.431312
	1.13406	0.986772	0.909792	0.75877		1.06871	0.739913	0.57728	0.478955		0.90974	0.858678	0.278126	0.399742

## Sheet: Fig. 2D
	Vehicle	cPIP
	34	4
	23	34
	18	4
	28	4
	16	2
	6	3
	1	1
	30	22
	22	4
	15	1
	14	6
	7	3
	6	30
	2	9
	0	0
	11	1
	7	0
	11	2
	18	1
	24	2
	6	3
	21	16
	25	11
	26	13
	15	3
	13	21
	34	1
	22	0
	3	3
	24	1
	21	1
	34	4
	7	3
	2	0
	1	14
	2	1
	4
	12
	6
	2
	0
	18
	2
	0
	7
	14
	8
	26
	4

## Sheet: Fig. 2E
	Vehicle	cPIP
	8	1
	1	1
	3	4
	3	2
	2	4
	4	1
	5	1
	5	1
	2	3
	5	3
	4	1
	2	4
	4	3
	2	1
	2	4
	4	2
	3	2
	4	2
	2	2
	5	1
	4	4
	3	2
	2	1
	3	0
	6	5
	8	4
	2	2
	3	2
	4	0
	2	1
	4	1
	4	2
	5	1
	3	1
	7	4
	6	2
	2	3
	5	0
	3	1
	5	0
	4	1
	3	1
	5	1
	2	2
	5	1
	4	3
	4	2
	4	1
	1	1
	1
	3
	4
	3
	7
	4
	3
	1
	4
	5
	2
	1

## Sheet: Fig. 2F
	Q23-Veh.		Q74-Veh.	Q74-0.1 μM	Q74-0.3 μM	Q74-1.0 μM
	0		66	17	18	7
	0		73	22	11	8
	0		92	43	20	10
	0		83	16	35	10
	0		76	36	6	2
	0		55	22	18	2

## Sheet: Fig. 2G
	Total HTT/actin					1C2/actin
	Control	HD+Veh.	HD+cPIP 1μM	HD+cPIP 3μM		HD+Veh.	HD+cPIP 1μM	HD+cPIP 3μM
	0.18186	0.173239	0.167706	0.182955		0.356928	0.309403	0.354859
	0.30255	0.185419	0.193829	0.153188		0.444999	0.360755	0.270138
	0.377583	0.167937	0.11531	0.101119		0.493597	0.264722	0.308556
	0.174446	0.149868	0.098462	0.160779		0.521917	0.284159	0.426908
	0.24559	0.186672	0.18169	0.289734		0.440394	0.260301	0.292912

## Sheet: Fig. 3B
	Alternations (%)				Total arm entries
	CUG10+Veh.	CUG300+Veh.	CUG300+cPIP		CUG10+Veh.	CUG300+Veh.	CUG300+cPIP
	73.6842	55.8824	64.2857		21	36	86
	68.421	46.2963	76.4706		40	56	36
	85.7143	54.7619	60.3774		23	44	55
	54.5455	51.6129	51.3889		24	33	74
	60	50	61.8182		17	30	57
	56.5217	52.9412	52.8302		48	53	55
	68.5714	48.9796	58.0645		37	51	33
	68	59.6154	61.1111		27	54	38
	64.7059	50	65.2174		19	56	25
	68.75	47.4576			34	61
	70.3704	40			29	47

## Sheet: Fig. 3C
	CUG10+Veh.	CUG300+Veh.	CUG300+cPIP
	0.37931	0.049505	0.383721
	0.148148	-0.2	0.232
	0.272727	0.053763	0.174603
	0.509434	-0.03158	-0.01852
	0.267606	0.117647	0.225806
	0.27907	-0.09333	0.186992
	0.157895	0.052632	0.278351
	0.333333	-0.09615	0.082569
	0.369231	-0.01754	0.121212
	0.416667	-0.07216
	0.160494	0.115044

[truncated: 32 more sheets: Fig. 3D, Fig. 3E, Fig. 3F, Fig. 3G, Fig. 4A, Fig. 4B, Fig. 4C, Fig. 4D, Fig. 4E, Fig. 4F, Fig. 5B, Fig. 5C, Fig. 6B, Fig. 6C, Fig. 6D, Fig. 7B, Fig. 7C, Fig. 7D, Fig. 7E, Fig. S3A …]
